# Supplementary material for: Decoding Evolution of Rubioideae: Plastomes Reveal Sweet Secrets of Codon Usage, Diagnostides, and Superbarcoding
Source: Genes (Basel). 2024 Apr 27;15(5):562. doi: 10.3390/genes15050562 (PMC11121115; doi:10.3390/genes15050562)
Supplement: Supplementary file 1 [file genes-15-00562-s001.zip]

Archive with 19 entries (18 files):
- supplementary/
- supplementary/Figure S1.jpg
- supplementary/Figure S2.pdf
- supplementary/File S1.fasta
- supplementary/Table S1.xlsx
- supplementary/Table S10.xlsx
- supplementary/Table S11.xlsx
- supplementary/Table S12.xlsx
- supplementary/Table S13.xlsx
- supplementary/Table S14.xlsx
- supplementary/Table S15.csv
- supplementary/Table S2.xlsx
- supplementary/Table S3.xlsx
- supplementary/Table S4.xlsx
- supplementary/Table S5.xlsx
- supplementary/Table S6.xlsx
- supplementary/Table S7.xlsx
- supplementary/Table S8.xlsx
- supplementary/Table S9.xlsx
