# Supplementary material for: Decoding Evolution of Rubioideae: Plastomes Reveal Sweet Secrets of Codon Usage, Diagnostides, and Superbarcoding
Source: Genes (Basel). 2024 Apr 27;15(5):562. doi: 10.3390/genes15050562 (PMC11121115; doi:10.3390/genes15050562)
Supplement: Supplementary file 1 [file genes-15-00562-s001.zip › supplementary/File S1.fasta]

>Galium_odoratum_plastome
TAAGGCGATCAAAATAAAAAACAGAAAAGTTCGTCCATTGTACTAATGGATAAGGACAGAGGTACTTCTAAACCTTTTAGTATAGAGTTCAAATCCCTATTGGACGCGAAATTGTTTCGATTATTTCGTAATATAAAGACTTTTTTGATATAAACGGTCAATTCGAATGAATTTTTCATACCCTAGTCCTGAAAAGGATAAAACGAATCCATTTGCTTCCTGAATAGACTTCTTTCAAAAAGGTTGCGGCTTCCTCGGGTAAATGTCTTTGGTAGAAGAAAATTATTTCTTGGGAACTGGGGTGTTTCTTAGTTGTTTACGTAAGATACGTAACTCTAACAAGAAATCTTCTTTACCTAGTCCAATTTCTTAATGAATCACAGATAGCCATATTGTTCCGGTAATAAATAGTCAAATTATCTGCTACTTCCACTGCCAAGAGGCGCTAGATTGGGATTCGCTTAAGCAGCTTCACGCAACACGCTGCCCTCATTGCCAATTGAATTCTGAGTACGCTTTATCCAGCAATCAGAAGCAAAATTGTGCATAAGGCTTCTACATTCTGCAAACTTGTGCCAATATCCAACTTTAAATTTACCAGCTTACTTGTTTCGATGGCTTTAATTTTGAGCCGCAAAGACCCGACCACTCGAAACAGAAGATACCCACGATTAATAGCGAGGCCTGATTCCCAGAATTGAAGTAGATCAGCGGGATAGGAAAATTTTGGCCATCTCGTAATAGAATTATTACATTCGTTAGGAATATACAGCCGAAACAGTCTCCCGATTGGAGTTTCAACTGATTGGTAAAGGCGGTCATACCTACCTTCCCCTTAAACTAGAAACTTAATTTAGGGCAGCTCTTTCTCAAAAGGCGGTGAATGCAAATAAAAAAACATCTCCCCGGATAACGCTTCGCGACCCCGGTGGTCTATCGTAATAGAGAGAGACATTTTGTCGATAAGCGTTTGGGCTTGTGTTGGAGAGATCCATCATAAATAGATTAAAGTAGTGTTGTTTACAGATACATAAAAAAATTCAGCTAAGAGCTGCTCCCTGTATAAGGGAGCCAGATATAATGTAATGTAGCCAGGGGAATCCCGCCGTTTCGCGCTACGACAACTGGTATATTCACATCGCCCCTCCTTTCTTAATTCTTTCTAGAAACTTCTCTTACCCCATGAGAGATATTAAATAGAAGGGAGATTCGTTGTAATACCAATGTAAATTTTGAATTCTGAACACCTTAAATGCCCTTGCAAAAGTAAGGTAAATAGATATCGAAACATATTAAAATGCGGTATAATCCCGCGCGTAAGCCAAGGTCTATTATTGCAGAAACTGGTTCGAATATAACCCAACTATCAGTTAAGAATTTCAGTCTTTAGACCAAAAAACAAGCGTAATGGTGGACATACCACAAACTAGAAAGAGTGAACCTATTAAACAAAGTGCTTTCTGGTAATTGGGTACATGTTTTAGTTAAACCTCACCATAAGGGCGCATATTTTGAACTTTTCTGGGTGAGAATATCCGAACAACCGTTGCCTCCATTGAGTTGAATAACGGATTCCAGATCCTTAAAAATAATATAGGCTTTGGATATAGGCATGAGGTAATCAAATAGAAATAAAGCCACTTCGATAACGACCCCATACTACTAGAGCTAGCATCATATAACCCAATTGAGACATTGTGGAATACGCTAAACCTCTCTTAATATCTTTTTGAGCAATAGCTAAAGTAGCTCCTAAGAATACTAGTTATTATTCCTACTAACGAAATAAAATTCATTATGTAAGGTATAACTATGAAAAGAGGAAGAAGGCGGGCTACAAGAAAAATTCCTGCTGCTACCATATGTAGCGGCGTGTATAAGAGCGGAAATAGGAGTGGGTCCCTCCATGGCATCAGGTAACCATACATGAAGGGGAAATTGTGCCGATTTAGCAATAGCACCGGCCAAATAATAGACCAGCACACAAAGTAACAAATAAAAAATTTACTTCATTATCCACAATCAAATTATTGCATATTTCGAATAAATCCCGAAATTCGAAACTGACCCGTTATCCAAAAAAAACCCAAAATTCCTAATAATAAACCAAAATCCCCTATACGATTAGTTACAAAAGCTTTTTGGCAAGCATTTGCTGCAAGAGGTCCGTGTAAACCAAAATCCTATTAATAGATAGGAACACACTCCAACCAATTCCCAAAAAATATAAATTTGTATCAAATTAGAACTAGTAACTAATCCCAACATTAGAAGTACTGAAAAAACTCATATAAGCAAAAAATCTCAAATACCTGATCATGAGCCATATAATTATCACTATAAACAAGAACCATAATTCCAACAGTTAGTAATTAATATTGACATAATAGAAGTAAGTGGGTCGATCAAATAGCCGAATTCTAAAGAAAAATCATTAATAATGACCCAAGACCAGACATATTGATAATATAGAATTTTGATTTATTTCTTGAATAGATAGATTGATTGCAAAAAGCATGACTATACTTAACAATAAAACACTCTGAAAGGACCACATACGACGAAGTCCTTTTGTTGTCGTTGGAAAAAGAAGAAGTCCTACCCCGATTAATAGAGGAGTTGAAAGCGGAATCAAAGGGATGATCCACCCGTATTGATATGTATGTTGGCAAAATTCGTCTCTCATAAAATTTTAAGTAAGCAAGCCGCGTATGGTGAAATTGGTAGACACGCTGCTCTTAGGAAGCAGTGCTAGAGCATCTCGGTTCGAGTCCGAGTAGCGGCATACCTTCTAAAAAAAAAACGATCCTATAATAATGTCATGGAACATATATAGAAAATTAGATAGAATAACTTCGACTTTATCAACAGATAGTGAAAAAATGAAATCAGGGTACATACCAATACCGAGTATGGGTAAAAAAAGAGTAAATTGAAAGAAATAACTCGCGCGGTCCAGAATCAACAAAAGAATAATTTTGAATATTAAAGAATTTGTATCCATAGAAAATTTGTCGTAACATAGATAACTGAATAAATAGGAGTTAATATCATTCCAATTGCCATTACAAAAGTAATTAATATTTTTGGCATTAAAAGAAATTTTTGGCTAGTAATTATTCCAAAGAATTACTATTAATTCCGCAATAAAACCACTCATACCCGGTAGGGCAAGAGAAGCCATAGAAAAGCTACTAAACATCGTGAACATTTTTGGCATTTGGATAGCTATTTCCGCCCATTTGGTCAAGGTAAACAAGGCGCAGTCTATCAAAAGTGGTACCTGCCAAGAAAAAAAGCGCAGCACCAATAAATCCATGTGATATTATTTGGTAAAAGAGCTCCATTAAGTCCCGTATCGGTTATCGACCCAATGCCTATAATTATGAAACCCATATGAGAGACGGAAGAATAAGCTATTCTTTTTTTTAAATTTCGTTGGCCAAGAGATGTTGAAGCTGCATAGATTATTTGTATTGTACCTACTATGACTAAACACGGCGAAAATAGAGAATGGGCGTGAGATAATAATTCCATATTGACCCGCACTAACCCATATGCTCCCATTTTTAATAAGATTCCGGCCAGAAGCAGTACACGTACTAGTAATGTGCTGTCTCCGTGGGCTATCTGGTAAACCATGTATGTAAGGGGTATAATTCGGCGATTTAGACAGCAAAACGCAATAAAAACATCCAATGTAAGAATATTATTTTCCAAGGCTACCAGGATATGAGCTGATTAGCTTCAACGTTTCAACAATTTAATGTTTGTGAGAACCATATACAAGCGATACCTCAAAACTCCCTATTAAGAGAAGAAATGGAACCACCCTGCCGTGATACAAAATAAGATTTTGTAGCCTGAGTATAGAACGTTTTTTTCCCTCCCCACATGAGATAGAAGTGATATAAACAGTGAATTAATTCATAACTCCCACCATGAGAAAAACAAAGTAAAAGAATCCCGACAAGGAAAATGATCTCTATTTGACCAACTGTACATTTGCTAACATCATGGAAATGAAATTAATCGAGAAATCTCGAGTAACCGGGCCAAGCATGCTAAAGTCAGCTAAGGTAGCTGATAAATCCCAGTTAGTAAATATAAGTCCTATTAGAAAGTCCTGTCTATTCCTAAATTTCCAATCGGAAATCAAATAAAACGGATCTCATTCATAATCCCTCTGTTAGTTTGAATTAATCGGATTATCCATTTTGACAATGAATAGCAGAATTGTATAGTGTTTAGAAGTAGATTCTAATATGTCATATAAATAATAGTATACTGGACGAAGGCCTTATTTCCTCGTATGGGGAAGTAAAAAAGATTTAAGGAACCACCTAAATATTGGAAAAAATTACAAATTGTTGTTATACCAAGTAAAGAAAATTCGTACGTAAATACAAGGATATGCTTGTGACCAGACAATACCTGTACTCCAACGTTCGAGTACAGCTTGTCGGTAAGAAAGACTTTTGTCATCATATACAATAAGCTATGACCCATACTACCGGGTTGTTTTCATTAGATATAGTAAACTCGAAACACTCAAGCAACTCGGTTGTGGCAGGCAGATATTCACATCTTATTACAACCAATCGCAGTCTTCTTGTTCTTGGATGCAGAAGCTACTTTGTTTAGCGTTTACACCCGTTCCCAGAGTACTCATTTCTAAATACATCGGTCAGGGGCAGGCTCCGGACACATTGTAGTACAGCCTCATACACGTATGCATAAATCTTATACTGAATGCAGACATTTAATTATACTTGTGATATCAGGAAATTTTCGAATTCCTAGTAATTAAAAACCATAATCGTAATTTTATTTGTTCAACAAATTTGATTGGTTTAATACGAGTTTGATTTTCGGTTACGATAAATTAATGAAAACAATAGCCAGTCCAATAGCTGCTTCAGCGGCTGCAATAGCTATAACAAAAATTGTGAAAATGTCCCCTTTTAATTGACGATTATCAAAAAAATTAGAAAAATGTTACAAAAATTTATATTAAACCGCATTTAAATATAAGTTCAAAGACACATAAGAGCTCTAACCATATTTCGATCTTGTGATCAAATCCATAGATACCCAATAGAATTAATAAATAAGGCACTCAACACCAAGTATATGTCTCGAGCATCATTAACCAACTACCTTATCAATCTTATTAATTGAATCTAAACACCAACTCATATCGAATCGATATTGAATACGTATAAAGTAATGACAGTGATTCTTTTCTATGCGGGCTACAACAATCGCACCCTATTAAAGTCAACTAAAAGAAATTATTGAAAAACAAGTTCAATATGGAAGAAACAAAATCTGTTAGATAAATGAAGCCCCAATTTGTTTGATTATTATGTTATCAAATACTTGCTCTAGTAATCTGGTTTTGATTTTGTAGTTTCCAAATAATCAGCATCCCATTGACATATCTATGAATAGTACTTAATTAGTGAAGATAAAAAGAGATTGTACAAACTTATCGAAGTACATTGCATCGCGCAATATTCCACAAAGATTTTCCCTCTTTAGAATCATTCTGAACCCGTTCATGAACTATCACAGCAAAAAATGATTAAAAACATTTATACGCCCCTACATAAAATGAGTAATCTGCGCAGCATAGGCTACAAAAAGAAGAGTTCAATTAGAAGATAGAAATAATGATAATACAAACAAGTAACAAATCCCAAGCGAAAAAGTCAGAATAAATTTGGGTTGGAAGAGTAATACAAGGCCCTGACCCTCCTAAAATTAAGACCCGATCTCTAGAAAGACTTAAAAGAAAAATCATGTATTGAGTCCAGATAATATTCACAAAAGAAATTGAATATTTCATGACATTTATTGACCCGTAGCAGGAGAAGTGTCTTTAAATGGTAACTCATTGATTCAAACAACTTTATAGCTATTTGTATATAGGTAAATTTTGAAATTGTTTCGAATTGTGCTAATCGTCACATTACTGATAGGCGGTAACCGAACCCAACGAAAATGTGATTGTATATTCAACTCATTTGACGATCATCAAGTAGAAAGCTTCATATTCTTTCAGTCATCGAATAAACAATTGTGTTGGACAAATACTCAACACGAATTACCACACAAATATACAGTATTCCAAAATCCCAATACTGTATATTAAACAATACGTTTCTTTCCGAATATTGGTGTTCCAATTTCTCAATCAACAAACAGGTAGATCATATAGGGCATGACACGAACACGATACTTCACACCAGCAATGCATTTTATCAAATTTCGAAGTGGATGTCGGCCTCTGTAAACGCTCAGTGTGTAATCAGGCTTTTCATAGAGGATATTGAAATGGTTATAGGATAAACGATTCCAGCGTGAGCTAAAGGCAATCATCGAAACCTTGACCCAATATATCCTGGTAGCTCGGTACTGTTTGTTTGACCGTAATTTTATGAACTCGGGTTACCATATGAAAACATGTAACCGTGATATGAAATATTTATGCTTGCTTTCTTTCTCTTTGTTAGATAAGTATGAATATATTTCTACAATGAAATAAAAGTTGGAAACGAAGTTGTATAACAATAGATTTACCTAGAGCAAATAGGTAAGAAGAAATTTCTCATCCAAAACCTTAATAGTTGCGTCCATTCGCTAGCCTTGGTAGTAAGTCCATCTTTGTTGCAATAGGAAATAAACACAGAACAAATATAGTTTTAGCTGAGTGTAATAATGTATACCGATTTATTGTTCCACAACACTTTACACCGTTTTAGTCAGATTCAAAAAAACTTAGGAACTGAATTCGTATTGCAATAGAAGAGATTCCAACACTCCTAGGTAAAAGAACTGTTTATAAATAATGAAAGAAACTAGGTAGATTTAGAATTACGAAGCAATCGTAAAGTAATACCCAATTTGCATACCAGAATAATTCCGTTTGTATAACCTGCTTACTAATTCTTTCTTCTGCTTCTTGGTAAATCATAAAGGTAATCCATCTCACACTCTGGCTAGAGAAAGAACTTAGAAAAAATGTTAAATCCCTATAGGTTTGACGCCATATAATTTAACCCTCCCAAAAACACTATTTTGATTTGTGCTTCAACAATATATCAACTAGTACTTGGACTTGTTAGATAATTCATAGTCGAGTGATAACACCTAAAGTTCCCATTCGCTATTACCAGAACCGTACCATGAGATTTTATACCTCATACCAGGCTCCTCAGAAGGTCACAAAATAAATTTTTTATAAAGTTGAATTAAATTAAATTCAGAATTTTTCTCGTCTCTATGTCATGAGTATCCATTCAACTCGGAATCTGATCTGCTCTCTTTTTCCATCTTGTCGTAAGCGAGCCCGATGCCTTCATACGAACCGCATCGTAGAGATATTTGATAATACCACACAGAGCTTAATGGTATTTACATAACTAATAATGATTGAGCACGTAGCCCTTATGACCACCTAAGAAAGGAATATTTTATTATTTGTAGCCATATCCCCGACATAAGAAAGTCCAATAGAGAGCAACACTTTGAAATGGCGCAAATCCATAAAAGAAACGCCAATCAGTAAGATCGCGATAGAACAACAGTGATAGCCCAAATGGAATTTACTGAATAGCTTTAGTAAAACCGGATATGACTCGCTATTGATGCCGTCCGATACTGGAATAAACGGGGCATCTCCCCATAGATGGAAGGAAGATTTTCTTTTGAAAAGTATATTTTACACCCATCCGCTAGGCGCTTGAAGAATTTCCTAAAGGTCGCCAGCGTATTTCGGGTCCAAGTACGTTGTTGATATTCCTGCAAGATATTTCTCTTTTCTAACCATAACAATCACCTAGTACACCTACTTGTGATTCCGTAATACAAGATACCAAAAATTGAGGACAAGTATTCCATAGGATCATCATAGAGTTTCCAATCTGAAAAAAGGGATTTAATCGATTGTATCTTCGTTCGAAACGGATCAACTTCTACCCATAATGATTATCTATACTTACCTAGTATTCGTCATAATATTCAGCCAATTTTCATTCTTTTATACTAACTGAGGGAAGAATTTGCCAAATTGATATAACCCTGGTGTGACGTATTTTTCCATCTCCATCGGAAAAACGCGCCGGATCTCCATATCAAAAAATATTCCCAATTTCGCCTTTTGGGGGCTTCGACTTCTAACATAAACGTTCTTGTTTTAGACAACTCAAAAGGCTGGAGAAGGGTTTTTTTACTAATAAACACGATATTCAAAAATCATTCCAAGTCGAAATCTATTTTACTATATCCAAAGCGTCGGGATTTCCAAACTTTTCATAGGTGCCCCCCCGGTAATTCCTTCCAAAAGCCTGTTAGTATAATTTTTTACGGATTCTGTCATTTCACACGATTCGTACTAAATAACGAGCTAACGAATCGCCCTCTTTTTGCCATTGAACTTCCCAATCCAATTCGTAATAACACTCATACTGATCAACTTTACGAAGTATCCCATTGTATTCCGGAAGCTCGTAGCATGGGTCCTGATAAACCCCAATTTAGTGCTTCTTCCCCGGTAACAACTCCTACACCCTCAACTCGTTTTAAAAAAAAATAGGATTGCGTGTAATAAGCTTTTGATATTCAGTAACCGCTGTTAAAAAGTAATCGCAAAAATCCAAACATTTATCTATCCATCCATAAGGAAGATTCCGCAGCTACTCCTCCAATCCGAAAAAAATTATGCATCATTCGCATACCGGTAGCAGCTTCAAACAGGTCATATATCAATTCTCTTTCTCGAAAAGTATAAGAAGAAAGGCGTCTGTGCACCAATATCTGCCATAAAGGGACCAAGCCATAATAAATGGGAAGCTATCCGACTTAACTCCAACATAATGACTCGGATATAGACTAGCTCTTTTAGGTACTTGAATATTACCTAATTGTTCAGGCCCGTTTACGGTTATTGCTTCTGTGAACATAGTAGCTAAATAATCCCATCGGGTTACATGAGGGCAAATATTGTATAATTGTTCGGTTTTCAGCAATTTTCTCCATCCCTCTGTGTAAATAACCTAATATTGGTTCACAGTCAATAACATCTTCACCATCGTAGAGTAACGATGAGTCGAAGAACACCATGCAGGGTGGTGAGGTCCCATATTGACTCTCATTAGGTCTTTTATTGTAGCTGGTACATTCATAAGTCTTTTTTTGGTTATTCGAAATTGAAACAAATTAGAATTCTGAACTCTCTACGACGTCAGAGATAAAATATTTTCAGGAACAAGCAAATCCAAAAAACTTGTATCAATATTTCATTCCGTATGCTTGATCGTTTTGTGTATGAACCAAGGAAATATCTAAGGTTTTATACATAATAAATTGCCCATTATTTTTTACAGACAGACCGGGCGGGTTCAATAATCAATGCTCCCTTTTTGATCAATTCTGTAAGACTTAAATTCTTATCAATCAGCATTATATCCAAACTCATTTCTTTTTTTTGAAATCGAAAATATAGAAATTTTTCTTGGATTTTTCAGTCTAAGCAAGAGACAATAGATTTTTATATTTTTGGTCATTCTTTGATTTAGATTGCCCCAGCGCGTAATTAAAAGGAATAACGTTTCAGAAAGAAATGCAGTTCGGCTTCTGTCTTACTATAACATGTCCTTAGACACATCGTGTCAACGCACAGACACGGAACTCCCTTTTCCAAAAAAGAGCAATACACCAAGTACTACACTTAGATTTATTAGATTTTGTTGATAAAATTATCGATATTAAACCCGAAACTCCCGCGGATGGCCAGTGCGCTCAAAGAAGAGGAAAGAATCCGGTTACATTATTTCATAGTATCTCCTAATATGTATAGACTGAAAATATATTTTTAGTTAAACAAAAGGATTCGCAAACAAAAGTGCTAATGCTACAACCAATCCATAAAATTGTTAAAGCTTCCATAAAAGCTAGACTAAGCAATAGAGTGCCCCTTATTTTTTCCCTCGTGCCTCAGGCGTGTCTCGCAAGTACCTTCGACTAGCTTGACCCGTGCAGCAGTTCGCTTGCCCCACCCCCCGGTCCTCATAGAAGCAACGCCCTACGGCGCAAACCAGCAGGCAATAACGGGAAGCGGCAGAAAATCAGTGGATTCCATATAAGTGTCCCTCGTCACAAAAAAGATGGTTAATAGATACAACAATCGACTAACCGGAAACTAGTCGGAATGGAGTCGAATAATTTGCTTGGTAATAAGTAAACTACCTCTCCCCGAAGCCGTGCTTTGCATTTTTCGATTGCACACGAGCTTTATTATTTAACTGATGGCCTTACCATGGATTCCACCTATATAATGCCGCAGCTAAAGGTTGCAAAGTAATAAGAGCTGTGAATACCACTTTGTAAATAAATCCAAGGAACTATAACAGGTATAGGAATCACTGAAGGTACTAAAGAAACAATGAACAACAACCAACTAATTCACTCAGCTAAGATATTCCCGAAAAGTCGAAAACTAAGCGATATAGGGTTTTGTTGAAATCTTCTTAAAATGTTAATGGGTAAAAGTATTGGAGTTGGTTGAATATAATTTCCCGAAATAACTTAATCCCTTTTTGCTAAGACCCGCATAGAAATAAGCCGCTGACGTGAGTAAAGCCAAAGCAACTGTAGTATTTATATCATTCGTTGGGTGCAGCTAATTCCCCATGAGGTAGTTGTATAATTTTCCAAGGTAAAAGTGCCCCTGACCAATTAGAAACAAAAATAAATAGAAACATAGTTCCAATATAAAAGGAACCCAAGGGCCATATTCTTCTCCAATTTGGGTTTTACTGATATCACGAATAAATTCAAGAATATATTCGAAAAAATTCTGACCTCCAGTCGGAAATGGTTTGTGGATTCCGAACATGCTAGAGCAGGCCGAACCTAATAAGATAGCAATTACAAACCAAGAAGTAATAAGGACTTGGCCGTGGACTTGAAACCCACCCTATTTTCCAATAGAAATGTTGGCCTACTTCCACACCAGATCACATCGTATAAAACCTTTTAGGTGTGTTTGTTGAGAACATTCATATACCTGAAAAACGAGAATTACCATCCTCTTTGCCTACTTGAATCGAGATACATTTTACCACAGAAATATTAGTAAAGTATTATTTATTCTATATTATCAGAGTTTCTTATATAGCAGAACGGACCCTCGCAAAATCGCGAACACAAATTTGTTAAGAATTAATCGGATTGAGGCTATAGCGTCACTCATTAGAGGGAATCGAAATATCTGCCAAATTCGGGGTCACTAATTTGTATCTAATTAAACAAAATTGTTGGAATTTCCTAAAGTTAATACACTCAACGTAGGGTCGATATATTCTTCGTGCTGATCAACGATGATTACAATATCGGGTAACCGTGTCTATATATTTAACTCCCGCCCAGAATATCTTTCCTAAATGAGATAACTGTCTTTTTTAACATAGCTGCATCTCTTTTGGAGACGATTAAGTATTCCTGTTTTTTGTTCCATTCTCAAGTCCCTAAACTTCTGAAGTCTCGTTTCTGTAGTGGACGCAATTTGTTAGACATACCACCTGAGCCACTTTAGTATTAACATAAATGACATCGAGGACTTTATTAGCAGCCCATGTCTACTAAATCGGCGGCTTTTTTTTTTGGTACCCAACAATTAATGAATTGTTTTGCTTTGGCTTGCTGCCTCAAATAAGCAAATCATCAAGCTTCTGATAAAAAACGCAGCAGTTCTCGTAAGATTTGTAATATGAATAACCCTTACGCTTTGCAGAGACTATAAGGTGCCCATTTTAGGATTTCCATTTCCTTAATACCATGAGCCAAAATGAGACCCCCGCCTACCATCATTTCCTTCTAAATTGTTATGCTCCAATGATCTTCTTGTACATACCTCAAAAAAAAAGACGAATACCCTAACGTGAAATTTAAAGATTGTTCCGAAATGGAACCTTCTAGCCTGTAGATTATCGAGTATATAGACTAACCTAAGCATATTTTCTCTAAAAATAAGACGGACCCTTCTTAAGGAAGTATCTATGGCACTCTGAAAGCAAAAGAGTCAAATTATTTTCTTTAGGTGAAATAAAAAGATCTCTCGATCTCCCTCTCCGAATAGATTACTTTTTTTTTAGTTTCCAAGGTGAATCTTATTTAATGTTGTTTTTGAAGGATGTACCTAATCCTTTCCACTCCAGTCACCAACGGGTAATCATTCCTCCACAAAACAACGTTTTTCTTTCAAGACCTTTTAACCCAATCGATATCCGCCCCCGAAAGAGCAGCTTTATGCTAAAACTACGAGAAGTTTCTTGAAAACTTCGCTTCCGATCATGAAACTTTGAGTATTGAGCAGATGCTCTTCGTTATTCCCACTGTAAGACAGCTTCGGTAACAGCATCACTTCTTTCGAAAGCTCGAACCCATTCGTTTCTGCTCGCAAACAATCCAATTCAGTTCTCCGAGGTGAAAAAACCATTAGACATCCTCCATCTTCCGAAATCAACACCTTTGATGTTATTTGACGTCACAATAATTTGCAATATGTTTAATTATGAATCATGCACCCCCTAGGGATCGGTAAACTTTTTGGAATTTTATTAATCCAAAGAGATAACGACTTTGACGCTATAGTTAAGCTTAGCACCAAATCAAGAATGCCCCAAGGAAATTCCAAGAATATTTTGTTATAGCATTTGTTCCTCAACCCTCAATTCCTCTTTTCTCAGATTCATCGTATATTGAATCTAATCGAACGAGACTTCTAATACCTTGTTCCACTCTTTGGAAGAACCCTGCGTTAATATCACCAGAAGTCTTGATTTTGTCATATATAATATGTAACTAACGATATCTCCTATCGTAACGGAATTTCCCCATAAATGTCCATGAGACAGTTGCTCACTGGGGTGGCACAAATAAGGCCATTAGCTGATCGGTATTACTACAGCAGTCGACTTTGAACAAATACTAACTTACTCGACTTTAGGTTGTGTTCTATCTTTTGGCTATTACACACATTTTGTACAAATAACCACTGTCCAAGTACTTATATTTTAGATGTCTCCTTTCACATAATTAGTGACAGAAAAATACCAATTCCAAATTGAATGGGACAGATCTGATATATAAATTTTGCCCATTTTCAATCCATTGAATAAATATTTAATTTACTTGAAAGTTCGTTTAACAATTGTCAAGTTTGCAAATAGATTTAGTTACAACAAATAGGATTCATGATTAGTAAAATCGGAAAAATGAATAACAAATTCAATTAGGTAGATGAATCCTAAAGGCGCCTAGCGAATTTCGCCTTTTTTGTTGATTCATATTACTCTATTGCTCATATTTTCACGCGGGTGACATGGGTCCATTTCGAGAACAAATTGGATGATAAACAAAATTATATCAATGATTGGCAATTCCTCGTTTTTATTCAATCAACGTATGATATAGTTCCTTTGACTTGGGTTCAAGGAATTGTTGAATTCCTAACCTTAGAATAAAATGTAGAAGAAAAGGAATTGATATTAGGTGCAATCTGATCCATTATTCAGAGAGCAAATCCCGAACCCTGGGGAATCCTGTCCTTTTTCCTGATATCCGAAAATAGGGGATTTCTCATCAAGTCCGATTCTTAGGGAAATGTCGAATTTAAACCATTATGTCCTTATTCTCAATAAAAGTACGCGGGGATTTTCTTTGTCTAAGATTTTTTTCCGTTTATCCCAATTTCAATACTAGAACAAGTACGTGACTAATTGATATACTTGTATTCACGGTTTGCCAATTTCCATAAGGAGGATGTAATCTTACAACTCGCAAGTCGTATGATTGTCCCTTTACCTTTAATAGAATCGGGAGGGGAAAAGTGTTTCTACATTTACTACCGTCCATTTAGTTCATATACTTGACGACAGGATCGAACCAAAGATAAAATACCCCCTTTTTGCTAAGGTGTAATCCCGTTGGACATAAGATCCAATTATTGTATGGAATATAATTTTCCGTTACTGGCGGTATCAATAACGCCGCTACTGTCGGGATAGTCTTATCTGTACTCTCCAGGAAAAATGGATATGCTCCAGAAAATTATTTTCAGTCATCAATTCTTTTTTTTTTTCCTAATCTACCCGATACACCCCACTCCCGGCTCTCGTATATTTTAAAGCGATTTTGTGTATCTACTCCCAATGATAACTATTGTTCCGTGTACCATTATTCGAAGAAGATTCCGGGTAAGAGTATGCACTTCGTTCAGGAATGTAAAAAAAATCAGATCTACTTTCCATTTCGGATATTTGACTTAAAATTCCTTAAGATTTATATCTCAATCAAATTCTGCCTTTTTCAGCGATTGACTTGCATTTCGATTGTCCATATTTTCGTAATTTCCCGAACTCTTTTCTTCGATATTCGAGGATCATTTCAAAATAAGTAAAGAATACTTATTTCTACGAGAAAATACCATATTAAGGGAATATTCAATCGATGATCCGAAAGATGGTATTAACTTCGTTTTCGCCATCCGGTTGAAGATGGCATAAGACAATCTATTTCTTTCGCCTCTTATGACAATAAATTCAGAATTTTACCGAGAATAGCGAATATTAGGAGATTAGAAATAAAATAATTTCGAAGCTAAATAAAGACTCGTCTAAAATGTGTATTATACTGATAGTTTTAGATATCTTTGTCTTGAGAGAAATGAGATCCCGGTTCGTTTGAGTCTTGATCTTATGTGAAGCGATAAGGGAGACTAAGACTCGATCTTTGCACGGAATCCAATAATTATCCATAAATAGACTTGTTTTCTGGTAATAAACTGAATATTACCCATACGTAAAATTCGGGTGCAATGATACACGTACGGTACTCCAATATGCATTTCGCCCATCTGAGTGCAGAATAAATGGTGTTTTCGATACTTTCTCCTATAAAATTCAAAAGTGGATATTACCTGCCCGAATTCTCAGCAATCCACTTGTTCTAAGATTCTACATTATTGATTGTTATTGAATTAAATAGAAAACTCTCTTGATGGAATAATTCACATTAGTGTATAATATACTTCACTCGTAAATAGTTACATTACAAGTCCGTCTAGAGCATAGTAAAAGCAGGAGTGTCCGTGACAGTGTACGTGTTTGGATAAACTAAAATCCTTATATGAATTTTATATTTTCCATTATTAAGGAGTTCCTCACATGTTGAACGCAGTACCTGCCTGTGAATATCTCCGCCGGTCATGAAAGGTTCCTTAATGTTAAATTGAGTACCCGGTTCTCCAAATCGATTGACTCTGCAATAATACCTACGGCTTGTCTCCCAATTCCAACCAGGTCCGCCATGAGTATGGACTCTGGCTCATAACAAAAATCGGCAGATCCCAAGATGTACTTCCTACAGGTAAAAGGGGGTTACGAATAGGTACTTTGTTTCCGCGGCGAAAAGTTGATGAATCGGTGTGACAAGCCCAAACCCCAATGTTCTTGATTTCGTAGTGGCAATTACATCGTACCCCATATATACTCATCTGCATTAATACACGAACCAATTAATGATTTGAATAAAAAACCGTTCGGGGCATCATCCGCATTCCGAGGACTCAGAGAATATAGCGCGGGTTAGTGCCACAAATCTGTTCGAGCCGTACAACAAATGTGTTGTACATACTTCAACAAAGTCTGCGTGATGAGATATCCTGGCATCTGATTGTCCGTACAGTCAGTATCCACAACCCCCTTAGCGGGCTCCGTCCAGCAAGAGATTTATATATTCTTGTTAAGAGATGCCCTTCCCGATAAATTGCTTGTGAATAGGTACAATCAATCATTTTGTCCTTGAAGGATCACTCTCTCATACCTACTGAATTGATGTAACCTGAGATACTATTTCCTCTACGCGCCTGAAAGAAGACATTATAATGAACGGGAATTTAAGGGATTCAGTCATCCAGGACATTCATCTCCTGGTCGCAAATAATTCACTTGTAGGCATACCAGAGTTTCAATGGAATTGACGTAATATTTTCTACTGTCATGTACATTGCCCAGAATGGCTGGTGTTTTTATCAAAAATCAATACTTTGTTGTGTCAGCATCTTGGAACTAGGCAATCCCTTTGAAAGGTATTGTTACAAAGATCATCAATTCCTAATAGAAATAGATGGTAGCAGTAGCATTGTTGAAAAACCCAGGGTTTTTTACTTGATCACAGGATGTGCTGATGTATATGCCCATTCCAAACGTGATCTATTAAATCGACTAAATAAGTCGTTTTCATGGCAGTTGTCCATCGATCGTCTTTATTGTGTAAAGACCAGATTTGGCCCGTTTCTGCCATAAGTACCTCCATAATTCGGCTGATGTAGGATTCTAACAAGGTTGAGGGTCAGTGTCATTGAAAAACATTCTTTTTTTTGATTCGGATTAAATCCGGAATCTCTAATCTCTGGAGGTGATGGGTATCATATTCGTAAGCATATGAAGCAGGCGCGAGAAAAAACCCTGATATTGCTTCTATCCATTTTTCCGATAAAGAAAGAATCTGACCAAACAGTGGTTCAGAATATATAGTTAAAAAGAATTTTGTTTTTTTTAGACTTCGTTACTATTAGACTAGTGTCCATTAAATCTCATAAATAAGTCCCTGAAACATTCATCAGTGAATTTCAGACAGGAATTTTTCTCTTGAAGTCAATAACACATTCGGTCCAGCGCGCCACCGGAAGCCACAAAGGCACTATCTAAACTGGATCCGTTCTCCGACTATACAGCCTCAATTGGCATCATAGGATAATTACAAAAAAAAAGGTTCTCTTCGTATACTCCATAATTTAACTTTCTTTCATCTTCGGATCTATATTTCATAGTACACAAATAGCCTCGACGATTTCCGCTAGTTTAATACATAGAGCCCCATAATGCATATCTTGAGGTTGGTACGGGAAATGGGATTCCCCAATAGCCTGGAGACAAATGAGATTCTGATCGAGAAAACATAAAGTAAACGCCGCCTCCGCTTAGGGCTTCCAACTGATAAGGGTTACATGAACAGTCCATTTGATCGCCCATCAAAAATCTGCATTGATAATCCCTTACAAAACTAGTGGAGTGCAAACAAAATAGCACGTCCTTTCCACTAAAAATGGGCTGGAAATGCCTGTATCACCTAATCTGCTGCAAAGTAGCGTGCTCTATTAAGAGCAATACATGGATGTCCCTAGCATAACTTGACTGAAGTATTATCCCATACAAGTGCTTTCTTTTTTACCGAATTCTTATTCTTAGACAACTCCTATAGTTAGAAGCACGAGATGTTGTCCCAATTAGACCGACGAATTACAAAATGTCTGGAAAAAGTTCTATTTGCTATTTCTGCGAGGTAATCCCACACTGATGTTAATGAAAGTGACGGTCCAAACAACAATAACGGGACCGTCCTGAATAATCAACCCCGTTTGCCAAAGCAGAGTCTCTCGAAATCTTTCCTTCTTTTACCTTCAATTTACATCGGAAAAATGACTTGTACGAACTTATTATTACCGTCCTTTCGTTGGTTGCACCCGATATTCCATTATACAAGAAGTGTTATCGACAGCTATCTTGGACTAAATTTTTCCTGAGCACATTACCGCAATTCTCCTGCGCGTAGATCTCATTTGTTGTTTAATAGATCGGTTAAGAGTGTTGGTTCCGATAGCATAACTCTTCCTATAGAGTTCGATTAATATCCAGAACTCATTAGGGCTTACCCCCTATCTATCTGAGATGATGGGTCATCAATTCAGGAAGGAAGAACTAGGTAATAGACCACAAAACCATCCCATTCTGGTATCTATATTTGCTTCGAATAAACAATGCTTTGTCGAGTTCCATACAGCCGAACCAATAAAATCCTTTCCTTCTTCCAAACTTTTCGATCATTCCCAGTCAATTTCCCGTGGGGACCTTCTTCTGCCTAATTCTCGTTCCATTCTAACTAATGAATTTTTCTAGAATAAATTCGTAAATTCTAGATCAGCTTAATTGTTCTGCGTATAGCAACTCGCACCAGTCAGACATTTCTACGATTTCGAATAATGTATAGAAAGCCCTGGGTAAGTAAAAAAAAAGCGGGATACTTGTATTTCCAATGATTGGATTTGCGTATTCGAAATAAACCTCGTCAATCGTAAGAAAAGTGGGTTTTATTTAGTTATGGGGCCTAGCAAAAAGAAAAATTTGGGATAGGCTAAACCCGAATCGGAACGTGAAAATTTTCCCCTCATCTCGGCTCAAGTGTAGGTCAGCGGAGTCTCTATTTATTACATCCAAAACGTGTACCCTTTTGAAACTATCAAAAAAAAAGTATTTTTTTACGTAGGTACAAATAGATTTCTTATATTACTGAAACTGACCTATAGACCAATTTGCCTTTTGGGGTTATGACATACCCTAATCTTGAGCTTCATTGTTACTCCCGTCAACGACGATGTCAGATCTTAGGGCATCCCAAATTTGATTCGGGATGACCAGTTTCTCGCTTTTGGAATCTAGTAAATCAGACATTTTGATCCAAATCACACAATCGCAATAGATCTAGACCTTCATAATTCTTTAAAGAGATTTATTCTAAAAGATTGCGCAATATAAACCTAGGAAGACAGTTTTAAATATCCATACATGGAGTTACTGGACAATGCGAGTTTAGATGTAGCCCAATTTGATACCGTTCGTATACGGAGAATCAATAGAATTCAACACATCGCATTTCTCCGCAAAATTTCTGGGTCGTCTTATTTCCTCTCCTGATTACGCGAGTAATTTCCACAAAGCACAAATATCCACTTTTACATAGGTCCAAAAAATTCTTTCCGACAAAATAATCCCATCCTTTTCCCGGTTTATTGGGTTTTGTAATTGAAAAGTATAAGGGTTTTGTGCACTTCTCCGAACTATCTCTCCCATTAGGTAGTTATCTTAGTGTAGCCCAAGCACATTATTTGTTGCAGGAGAAACTTGATCCAATTTCGGAGCTGTTGGATGTTTATACACTATCGATCAATAGAAGAGAAAATGCTGATTCAATTCCGATTAATAGCTTCCTTCCCTCTGAATCTCGGAAGTTTTTTCTCAGATACATAGGAAATAATATCAGTTCCAGGAGCTAAAGATCCGTAGTTCTCAGAACGAGTAAATCGAAAAGATCCTCTGGGGTACCCTCGGGATTAGGTATTGTTTCTCCTATAATTGTAGTACCAAGTACTTCCTGGCGAGCTCTAATATGATCAGATTTATAAGTAAGCATTTACTTGTAAAATATGAGCAACACCAAATCCTTCGAGAGCCCAAACTTCCATTTCTCCTACACGCTGCCCCCCCCGCTTTGCCCTTCCTCTAAGGGGTTGTTGGTGTAACAAGTGCATAATGTCCACTTGAACGGCCGTGGATTTTATCATCAACTTGATGAATTAATTTTAAAATATAAGGTTTTCCTATTAAAACGGGCTGTATCAAAAGGATTCCCCGCCCTACCATCAAATATTCTGCTTTTTCCCGGGTATTCGACTTCAAATACCCACGGATTCGCCGTTTGCTTACTAGCTTGATATATATTCAGAAAACACCAGTTTTCTCGAAGCTTCTTGTTCATATCGCTCATCAAAGGGCGCTATTCGATAATGCCTGTTTAACAGGTTTCCGGCTAACCCAAGTTGAACATTCAAATATCTGTCCGACATTCATCCTTGAGGGTACTCCTAAAGGATTAAAGACCATATCAACAGGTATTCCATCTTCCAAATAGGGCATATCTGTGTCTAGGCAATATTTTGGAAATAATACCCTTATTTCCGTGTCTTCCAGCTACTTTATCGCCGACTTTAATGTCACGTTTCTGTGAAATATATACACGAAGTCGTTTCTGGATTATAACTGGAACCCCCCTTCTTATGGATCCATCTGACATCAATAACCCGACCCCTAGCGCCTATAGGTAGTTTTAGACACGTTTCTTTTTGAAGTAGATACCTGAATGCCAAGGATAGCTCGTAACAACCTATCTTCTGGAGCATACGACGACTCTTTCACCACCTGGGGCGTTAATTTTCCTACTAAATATATCACCCGTCTCTACCCAAGATCCAAGCATCACAATTCCATTTTTATCTAAATTGCGGAGTAAATGGGCTTCTAAATGGGGTATTTCGTTAGTGACCCGTTTCGGGACCTTGGTTTGTGACATGGATCTGAATTTCATATTTCCGTATGTGAAAGGAAGTATAAATATCTTCATATACCAAACGTTCACTAATGAGTACATGCATCTTCATAATTGTAACCTTCCCACGGCATATAAGCTACTAATATACCTTTCCCCAAAGAAAGTTCTCCACCAACCGTAGCAGCACCGTCAGCTAAAAATTTGCCCCTTTTTAATGCATTTTCCCCGACGAGCCCGTGGTTTTTGGTGCATACAAGTGTTTTTGTTCGAGCGTTGATACTGATCTAATCGAATGCTTAAGAGTACCTCCATTACTGATAAAACTATTTTGTCCGTATCCGTATAAACAACCCTTCCTTCGCGTTCGGCTATATAAAGAGCTCCCGAATCTAGAGCTGCTTTGTCGTTCCAACCCAGTTCCAACAATGCATTTCTCGGACCTAGAAAGTGGAACTGCTTGACGTTGCATATTTGAACTCATTAAAGCTCTATTCGCATCGTTTGTGTTCGATAAAAGGAATGAGCGAAGCTCCAATAGAAAAATATTGGAAGGGGAAAATACTTCTAAGATGAACCCTTTCCCACGCAATAGTCAAGAAGTACTTGACGGTATCGAGCTGGAACAACCTGCTCTTCCTGAAGATTCCCATTTAAAGCCAAAGAATTTCCCGCAGCTATCGTAAAGTATTCATCTCTACCCGGACGATAAAAAAAGCATTCGTACCCCTTGATCTCTCAGAAATCTCATAAAAAGGGCTTTCTAGAGATCCCCACGGACCTATCTTCGCATGAATTGATAAGAGATCCAATAAGTCCAACATTGATTCCTTCAGATGTATCAATTGGACAAATACGCCCATAGTGACTGGAATGAATATCTCGTATCCGAAAACTAGCAGTTCTGCCCTGTTAGCCCCCCAGGGCCCAAATAACTCAACTTTCTCCCATGAACTATTTGTGTCAATGGATTGGTTCGATCCAAAACTTGAGATAGGGGGTGTAACACCGAAAAAAGACTCAAAAGTAGTTGTTAATGCAGTTGAAGTTACCAAATTTTGGGTTTGGTATCAATTTATGTCGAATTGCTCCACATATAGTTCCGCCGAACCGCATTTTCTAAACGAACCAGAGCCAACCCAAATTGATCTTGTAAAAGATCTGCTACAGAACGAATACGTTTATTTTTCAAATGATTCATATCGTACAACCGCGCCCATTCCAAATTTCAGCCCAATCAAACGATCTGCGGCTTCCAATATATCTCGTGGTAACAAAAAGGTATTGTTTGGTATATCAAGATTTTAGCCTTCGGTTCATATTTCGTCGACCAACTCTTCCTAATTCACATCTTTGTTGAAAGAATTTTTTTTGTAATTTTTACATAAGGATTCAGAAAATACCTGGATCTCCACCTACACAAGCAAATTGTTCATAAAACGCTAAAATGGCATTTTCTTTTGACCCAATTTTTTTTCTCTCTTTATCGTTTAGAAAAGACAAAATAAATTTCAGGATACCAAACATTTTCTAGAATTTCTCTTAGATTCAAACCCATAGCTGATGATAGAACTAGAATAGATATTTTTTGTTTCCTACTTACACGAAGCCCAGATCCTTGCTTTTATATCAATCTCTAATTCTGATCTTCCCCCCCAATCTGATATTATAGTACCAGTATATACCGAAATTCCGTTATGGTCCAATGTCTGACCGGTAATAAATACCAGGGCTTTGCAATATTTGATTAATCAAAATTCTATATATTCCATTTACTATAAAAGTTCCTAAGGAATTCATTAGAGGAAGTGTTTCCAATAAAAATTGTTTGTTCTTGCATATCCCTGCCGGTTTTCCAAATTAATCCCGCGGATACATATAATTCAGAGGAGTATGTTAATAATTTATATTACAGCATCCTTTTCCTTTATCAACGGTTCTACCAGTTGGTATGTCTCCACAAATAATTGAAATTCTATTTCTTGATCTGTGTCTTCTATTTTTGGAAATTTTAGAAAGTTCTTCTATCAAACCCTGATTAATAAACCTACAAAATCCTTCAAATTGTATCTGATTTAATCCAGGTATTGTAGACATTCCCTCGCCCCTAACATTTAAATTCCATATCAAAAATCCCACTAAAGCCATAGTTTTGGCGACATGGCTCGAGTGGTAAGGCGGGGGACTGCAAATCCTTTTTCCCCAGTTCAAATCCGGGTGTCGCCTGATCGCTAATACCTAAAGCAATTATTTTTCACTGACTGTTTTTACGTAAATTATAAGTAGAAAGGCCGTAGGAACTAGAATGAATAGCACAGTAGCAATAAATGCAAGAATATTTTACTTCCATAAGTAAAGATTGGGTTTTATCTGGATCCGCCGGGACTGACGGGGCTCGAACCCGCAGCTTCCGCCTTGACAGGGCGGTGCTCTGACCAATTGAACTACAATCCCTGAAACGGGGGATTTTTATTTTTATTCGTATCGAGGGTATTTGACGAAATTGTTGGGCCGAGCTGGATTTGAACCAGCGTAGGCATATTGCCAACGAATTTACAGTCCGTCCCCATTAACCGCTCGGGCATCGACCCAGGACGAATCGACAAACTATTGGAATCCATGATTACTTTCGCCCAGGGGAAGTCGAATCCCCGCTGCCTCCTTGAAAGAGAGAATGTCCTGAACCACTAGACGATGGGGGCTGCTTGTCCAACCGCATCATACTATGATAGTATGCGTTTTTTAAATTGTCAATATACCTACTACAGGCCACGCAGGGATTGTTATCTTCGAAACTCATCTTGGAGTAGTGCAAGAAAATCATGCAGAAATGATGAACTTCGAATGCCCCAATGTATGAGGTGTTCGGAAATGGTCGAAGTAGTTTGAATAGGAGAATCACTATGACTATAGCCCTTGGTAAATTTACCAAAGACGAAAAAGATTTGTTTGATATGATGGATGACTGGTTACGTAGAGACCGTTTACGTTTTTGTAGGCTGGTCCGGTCTATTGCTCTTTCCTTGCGCCTATTTCGCTTTAGGGGGTTGGTTCACAGGTACAACCTTTGTAACTTCATGGTATACTACATGGATTGGCTAGTTCCTATTTGGAAGGCTGCAATTTCTTAACTGCGGCGGTTTCGACTCCTGCTAATAGTTTAGCACATTCTTTGTTGTTACTATGGGGGTCCTGAAGCACAAGGGGATTTTACTCGTTGGTGTCAATTAGGTGGTTTGTGGACTTTTATTGCTCTCCACGGCGCTTTCGGATTAATAGGCTTCATGTTAACGTCAATTTGAACTTGCCCGGTCTGTTCAATTGCGACCTTATAATGCAATCGCATTTTCTGGCCCAATTGCCGTTTTTGTTTCTGTATTCCTAATTTATACCACTAGGTCAGTCCGGTTGGTTCTTTGCACCTAGTTTTGGTGTAGCAGCTATATTTCGATTCATCCTTTTTTTTCAAGGGTTTCATAATTGGACATTGAGACCCATTTCATATGATGGGGGTTGCTGGTGTATTAGGCGCTGCTTTACTATGTGCTATTCATGGTGCTACTGTAGAAAATACTTTATTTGAAGATGGTGAATGGTGCAAATACATTCCGTGCTTTTAACCCAACTCAAGCTGAAGAAACTTATTCAATGGTCACTGCTAACCGCTTTTGGTCCCAAATCTTTGGGGTTGCTATTTTCCAATAAACGTTGGTTACATTTCTTTATGTTATTTGTACCGGTAACTGGTTTATGGATGAGTGCTCTTGGCGTAGTCGGTTTGGCTCTGAATTTACGGTGCCTATGACTTCGTTTCTCAGGAAATTCGCGCAGCGGAAGATCCGGAGTTTGAAACTTTCTACACCAAAAATATTCTCTTAAACGAAGGTATTCGTGCTTTGGATGGCGGCTCAAGATCAGCCTCATGAAAACCTTATATTCCCTGAGGAGGTTCTACCACGTGGAAACGCTCTTTAATGGAACTTTAGCTTTAGCGGGGTCGTGATCAAGAAACCACTGGTTTCGCTTGGTGGGCCGGAAATGCCCGACTTATCAATTTATCCGGGAGATTACTAGGAGCTCATGTAGCCCATGCTGGTCTTAATCGTATTCTGGGCCGGAGCAATGAACCTATTTGAAGTGGCTCATTTCATACCAGAGAAGCCTATGTATGAACAAGGATTAATTTTACTTCCCCACCATAGCTACTCTAGGTTGGGGGGTAGGTCCTGGGGGAGAAGTTATCGATACCTTTCCGTACTTTGTATCTGGAGTCCTTCATTTAATTTCCTCTGCGGTTTTAGGGCTTTGGTGGTATTTATCATGCACTTCTGGGTCCTGAGACGCTTGAAGAATCTTTTTCATTTTTCGGTTATGTATGGAAAGATAGAAATAAAATGACCTACAATTTTAGGTATTCACTTAATCTTGTTAGGTCTAGGTGCCTTTCTTCTGGTATTCAAGGCTCTATATTTTGGGGGCGTGTACGATACCTGGGCTCCGGGGAGGGGGAGATGTAAGAAAAATTACCAATTTAACCCTTAGCCCAGGTATCCTATTTGGGTATTTATTAAAATCGCCCTTTGGAGGGGAGGGGTGGATTGTATAGTGTGGACGATTTAGAAGATATAATTGGAGGGCATGTATGGTTAGGTTCCATTTGTATACTGGGTGGAATCTGGCATATTTTAACCAAACCCTTCGCGATGGGCTCGCCGAGCACTTGTATGGTCTGGGGAGGCTTACTTATCTTATAGTTTAGGGGCTTTAGCCGTCTTTGGTTTCATTGCTTGTTGTTTTGTCTGGTCTCAACAATACCGCTTATCCTAGTGAGTTTTACGGACCCACTGGACCAGAAGCTTCTCAAGCTCAAGCATTTACTTTTCTAGTTAGAGACCAACGTCTTGGGGGCTAATGTGGGATCCGCACAAGGGCCTACTGGTTTAGGTAAATATCTAATGCGTTCCCCAACCGGAGAAGTCATTTTTGGAGGAGAAACAATGCGTTTTGTGGGATCTGCGTGCTCCCTGGTTAGAACCTCTAAGGGGTCCAAATGGGTTGGACTTGAGTAGGTTGAAAAAGGACATACAGCCTTGGCAAGAACGACGTTGCCGCAGAATATATGACTCATGCTCCTTTAGGTTCCTTAAATTCCGTGGGCGGCGTAGCTACCGAGATAAATGCAGTCAATTATGTCTCTCCTAGAAGTTGAGTTAGCTACCTCTCATTTTGTTCTAGGGTTCTTTTTATTCGTGGGTCATTTGTGGCACGCGGGAAGGGCTCGTGCAGCTGCAGCAGGGTTTGAAAAAGGAGATTGATCGTGATTTTGAACCTGTCCTTTCTATGACTCCTCTTAATTAATAATTAGGAGAGGAGAGGGATTCGAACCCTCGATAGTTCTTTATTTCAAACTATACCGGTTTTCAAGACCGGGGCTATCAACCACTCAGCCATCTCTCCGAAAGACAATTTTTTATTTTATTCCTCCGAATAGAACATGACCATAGGGTTGTTTGCTGATAGGGGGATCAAATGGTAGTTAATTTGTTGTTAGAGTGGAGAATAAAGTATAGACTCTTGCTTTCCAATTGGCTGTTTTTGCATTAATTGCTACTTCATCAATCTTATTGATTAGTGTGCCCGTTGTCTTTGCTTCTCCTGACGGTTGGTCAAAGTAATAAAAATGTTATATTTTCCGGTACATCCTTATGGGTTGGGTTAGTTTTTTTAGTTGGTATCCTTAATTCTCTCATCTCTGAAGCTACCGTCCCAAGCTTAATATACAAGAAAAATGCGGATATAGTCGAATGGTAAAATTTCTCTTTGCCAAGGAGAAGACGCGGGTTCGATTCCCGCTATCCGCAAGCTTAAAAAACCAAAATTTTGGCAAAAGATGTTGCGGAGACGGGATTTGAACCCGTGACCTCAAGGTTATGAGCCTTGCGAGCTACCAAAACTGCTCTACCCCGCGAGAGAAGAACCAAAAACTAAGGGTTGAATGTGCCCCTCTACCATATCTGTACAATACAATAGCCGATTTTATACAGAATGGTAAAGGGGATAATCAAAGGTTAATCCTTACCAACTAGATCTTGTTGCTCCTGGCAAACAAACATGCATGAACCATTTCCCGAAGTATATGTCCGGATAGTCCAAAGTCTCGAAAATTCGCTCTCGGTCTTCCGGTCGCAAAACAACGTCGATGAATGACGTGTAGGTGCGCTATTCCTCGGTAGTGATTGTAACTTTCTATAAATTTCCCATTTATCAGCCAACGACTGAACTTTGCTTATTTCTGTTTTTGAGGATTCGACGAATCAAATGATATTTTTTTTCCAATTTTTCCCTTTTCTTCTCCCGCTGAATCAAACCTTTCCTTGCCATAATGGTTTAGTTCCTCTTAGTATCCGCTGATACAAGTCGAATCCTAGATGTAGAAATAGAGACGGCCCTTCCATCCAAAGAAATGCACTTTTCGAAAAATTAACCAAATTTGCCCGACGTAGACGCAATTAAGAAAGCCGCATAAGTAAATATATAACCTACAGAAAAATGGGCTAATCCAACACAATCTTGCTTGCACAATCGAAAGGGCCACCGGTTTATCTCTCCAGCGAATCAAATTGGCTAAAGGTGTGCGTTCATGAGCCCAGGCTAAAGTTTCAATCAAATTCTTGCCAATAACCCCGCCAAGAAATTAAGAACATAAATCCAGTAGCCCAAACAAGGTGTCCAAATAAGAACATCCATGCCCAGACCGATAAACTATGTCATACCAAAGGGGTTATATCCATTAATAAGTTGTGAAGAGTTTAACCATAAATAATCTCTTAACCAGCCCATCAAATAGGTGGAAGATTCATTAAATTGATGAAACGTTACCCTGCCATAATGTGATGTGTTTCCAATGCCAATAAAAAGTAACCCATCCGATAGTATTTAGCATCCAAAAAACGGCTAAATAAAATGCGTTCCCATGCCGAAATATCGCAAGTACCGCCTCGTCCCGGACCGTCGCATGGAAAACTATAACCGAAATCCTTTTTATCTGGCATTAACTTAGACCCACGGGCCATCTAAAGCACCTTTTACTAAGATCAATGTAGTTGTATGTAAACCCAGCGCAATAGCATGATGAACCAAAAAGTCGCCAGGTCCTATTGTTAAGAATAAATGAATTACTATTTTCATTAATAGCATTTAACCAACCGGGCAACCAAATACTTCGACCCGCATTGAATGCTGGTCCACTCGTTGAAGATAAAAGTACATCGAAACCCGTATGAAGTTTTCCCATGAGCAGATTGTATCCATTGAGCAAATATAGGTTCGATCAAGATTTGCTTCTCTGGAGTACCAAAAGCAAGCATGACATTCATTATGAACATAAAGTCCCAAAGTATGGAATCCTAGAAATAAGCTGGCCCAACTTAAATGAGATATAATAGATTCTTTATGGTCTAATACTCTTGCCAACTACATTATCTTCGTTTTGCTCCGGATTGTAATCTCTAATGAAAAATATAGCTCCATGAGCAAAAGCTCCCGTCATGATGAATCCTGCAATATATTGGTGAGTGGGTATATAATGCAGCTTGGGTAGTAAAGTCTTGTGCTAGGAATGCATAAGGAGGTAAAGAATACATGTGTTGAGCTACCAAAGAAGTAATAACCCCTAGAAGAAGCTAGAGCAAGGCCTAGTTGAAAATGGAGCGAATTGTTGATTGTATCATAAAGACCCCTATGCCCACGTCCCAGTCGCCCACCCGGCGGAGTATGCTGCATCTAAAAGGTCTTTCATACTGTGCCCAATTCCGAAATTCGTTCTATACATATGGCCAGCAATGAGAAAAATGAATGCAATAGCTAAATGATGATGACGCAATATCAGTCAGCCACAAACTTTGCGTTTGTGGATGAAATCCTCCGAGAAGGGTTAGAATGGCAGTTCCTGCTCCTTCGGAGGTACCAAATAAATGATATACCTGAATCGGGGTTTTGAGCATAAAGATTCCACTGACCTGTAAAAAGTGGGCCTAAGCCTTGGGGATGCGGTAATACATCTAAGAAATTATTCCATCGAAACATATTCTCCTCGGGATGCGGGAATAGCGACATGCACTAAATGTCCTGTCCAAGCCAAAGAACTTACGCCGAAAAGTCCTGACAAATGGTGATTCAGAACGAGATTCCGCATTTTTAAACCAGGAAACACTTGGTTTCCATTTTGGTTGTAGGTGTAACCAACCTGCTATTAAGAATATGGCAGAAAGAAATAATAGAAAAAAGAGCTCCAGTATAAAGTTCTTCATTAGTGCGTAACCCGATTGTATACCACCATTGATAAACACCAGAATAGGCAATATTCACTGGGCCAAGAGCACCTTCCTCGAGTAAAAGCTTCCACAGCCGGTTGACCAAAATGAGGATCCCAAATTGCATGCGCAATAGGTCTTACGTGTAAAGGGTCCTGTACCCATGATTCAAAAATTTCCTTGCCAAGCTACATGAAACAGATTTCCGGAAGTCCACAGAAAAATTATTGCTAATTGACCAAAGTGAGAAGCAAAAATATTCTGATAAAGACAGTTCCTCAGTAATATCATCATGACTCTCGAAGTCATGTGCGGTAGCAATACCAAACCAAATACGACGAGTAGTGGGGTCCTGAGCTAAGCCTTGGCTAAACCCTTGGAAATCTTAATGCCATAATGCCTTTCAAATCCTCCTAGCCATTATCCTACTGCAATAATTCTTGCTAAGAAGAATGCCCATGTTGTGGCAATTCCCACCCAGAAGGTAATGGGTTACTCCTACAGCACGTCCTTGTACAATGCTCAAGGCTCTAGGCTGAGTAGCAGGAGCAACTTTTAATTTATTATGAGCCCAAAACGATGGATTCAATAAGTTCTTGCCAATAACCACGGCCACTGAATAGAAACATTAAACTAAAAGCCCATACAAAATGAGCACCGAGGAAAAAAAGGCCATTATGCAGATAATGACGAACCATAAGACTGAATTACTTGGGATGCCTGAGCCCATAAGAAATCGCGGAGCCATCCATTAATAGTAATAGAACTTTGCGCAAAGGTTTCCTCCCGTGATATGAGTTACTACCCCTTGATCACTTATACTGCCCCAAACATCTGACTGCATTTTCCAACTGAAATGGAATATTACTACCGAAATTAGCATTGTACATCCAGAATAGTCCTAAGAAGACATGATCCCAAGCCGATACTTGGCATGTACCCCCTCTCCCAGGTCCATCACAAGGAAAACGAAAACCAAGGATTTGCTTTATCCGGTATCAACCGTGAGCTACGGGCAAATAGAACACCTTTCAGGAGTATCAATACCGTCACATGAATCGTAAATGCATGAATGTGATGCGACCAAAAAATCTGCGGTTCCTAATGGAATAGGTAATAAAGCCACTTTGCCACCCACTGCTACTAAATCACCGCCTCCCCACGTTAAACTGGTGCTTGCTAGTTGCACCAGGAGCTGTTGCACCAGGTGCTAAAGCGTGGGTATTTTGTATCCATTGAGCAAAAACGGGTTGTAATTGGATAGCAGTATCTGAAAACATATGCTTGAGGTCGCCCTAAAGCGCTCATGGTATCATTATGAATATATAAACCAAAACTGTGAAATCCTAGAAATATACATGCCCAGTTCAGATGTGATATGATCTGCATCACGATGTCTAAGAACACGATCTAATAGATCGTTGTAACGAGTAGTTGGATCATAATCTCTTACCATAAAAATGGCTGCATGCGCAGCAGCACCATACGACGAGAAATCCACCAATCCACATGTGATGTGTAAACAAGGACAGTTGTGTACCATAGTCGGTAGCTAGATATGGATAAGGAGGCATAGAATACATATAGGTGAGCTACAACAATCGTCAAAGAGCCTAACATCGCTAGGTTAAGAGATAATTGAGCATGCCATGATGTTGTTAGGATCTCATATAGTCCTTTATGGCCCTTGTCCTGTAAACGGACCTTTATGAGCTTCTAAAATATCTTTCAGGCTATGACCAATACCCCAGTTGGTCCGATACATATGACCCGCTATCAGGAAAAGAAATTGCAATAGCTAAATGATGGTGTGCAATATCGGTCAGCCATAGACCCCCAGTTACTGGATCTAATCCTCCCCGAAAAGTAAGAAAGTCCGCATATTTTGAACCAATTCAAGGTAAAAAATGGAGTTGCCCCCTCGGCAAAACTTGGGTAAAGTTGAGCCAAAAGATCCCGATTCAAAATAAATTCGTGAGGAAGGGGTATTCTCTTTAGGATCTACTCCAGCGTTTAGAAATTGGTTAATCGGTAAAGAAACATGTACTTGATGTCCCGCCCAAGAGAGAGACCCAAGTCCTAGTAGCCCCAGATAAATGGTGATTCAACATAGATTCTACATCCTGAAACCAAGCCAATTTTGGAGCTGCTTTATGATAATGAAACCAACCAGCAAAAAGCATTAACGCTGTCAAAGATCAATGCACCAATTGCAGTACAATAGAGTTGTAATTCACTGGTTATTCCAGATGCTCTCCACAATTGAAAAAAACCAGACGTTATTTGTATTCCTTCTAAAACCTCCACCCACATCACCATTCAATATTTCTTGGCCCACAACCGGCCAAACCACCTGTGCACTAGGACCAATGTGAGTTGGATCACTTAGCCATAGCTTCATAATTGGAAAACCGAGCACCGTGGAAATACATGCCGCTCAGCCAAAGAAAAATGATGGAGAGTTGGCCGAAATGGGCACTAAATACTTTTCGAGTAAATTTCCTCCAAATCACTGGTATGGCTATCAAAATCGTGAGCATCAGCGTGTAGATTCCAGATCCAAGTGGTAGTATCAGGTCCTTTCGCTATTGTTTTATGAGAAATGACCCGGTTTAGCCCACTCCTCAAACGAAGTTTTTACGCGATCCCTATCTACCAAAATTTTTACTTCTGGTTCCGGCGAACGAATAATCATTAGAGTCCTCCTCTTCCGGACAACACATACAAAGAAACCCGCCAACAGTAAAATAGAAGAGAGTATTTTTTCTTTGTTTTTATTTCTTTATATTTACTAGAGCAATTCTGATCGGGCAGTCGATTCGTGGCAAGTGTTCGTATCTATTATGACATATGTTCTTCCTCTCCTGAATTTCTGAAAAGTAACTATCTCGGTTTCATATAAATATAGAATTTTTGAAAAAGACTTTCGTTCATACGAAAGCTTACCATCCTTGGGATTTGATCCTACACCGCTGCCCAAAATCTTAGGGGATCAACTCTATTACATAAGTAAATTCCTATCTTTATGCTCACATCAATATCTCATCCTGAATAGTACGCAGTTTTTATTGTATGGCCTAAACCGGGGAATTGATCCTTACGCTATCTATCAATTAGATTTTTATCCATAGAAAACTAGGTTCGACTATGAAGTTACTACACGCTAAGATAAATCGTTTTTAGACGATGTATATGTAGAAAGCCTTTTAAGTTTACAGTTTTTTTTTGTTTCTATAGTACGAGATAGCCGCACGTAATGACAGATCACGGCCATATTGTTAAAAGCTTGTGGTAAGAATGGGTTTCGTTCCAGTGCTCGAAAATAATATTCCAAAGCTTTGCGTATGTTCTCCATTACTTGTGTGAATAAGGCCTATATTATAGAGTATATAACTTCGATCATAGGGATCAATTTCTAGTCGCATAGCTTCATAATAATTCATGTAAAGCTTCCGCATAATTTCCTTCGGATTGAGCTGACATCCGTTACGGTCGTAGTCCGTTTAAACCCCTTCGTTTCAGAACCGTACGTGAGATTTGACATCTCATACAGCTCACCCTGTGCATAAGGAAATATAATGTAATCAATTAAAATTCTCATTATAACTAACCGGGGCTAGTGTTTTTTACAAGAAATCTCTAGCCCTGCAAGAGATCTCAATATGGACTTAAAACTCCAACAATTTCTTTGTTCTTAAGCTTTCTAATTTAAAGAATTAGTCACTTCAACACCCTTCGACGGTTATACGGATATCCAAAGTACAAACAAGATGGGTGTTTGTTATCCCAACTCATTGTTTTATTCCCGACATACGGTATTTCTAACAAAGTTTTCGTGTTGTTGATTCCTAAATGTAGTGCGTCTTCCCCTATGCTGCCAGTAGAGGAGTCCTATCCTAAAACCAGGTGTAACTTTTCGCTGAATACTAGAATCCACAAGAAACATAGCATACTGAGGTTGCATTAATCGAGGATACGCGACAGAGGGAATTGTTCTATTTCCAAGTTTCACCCTCAAACCTTTTTTGCTATAATTAGGAGAGATGGCCGAGTGGTTCAAGGCGTAGCATTGGAACTGCTATGTAGGCTTCTTGTTTACCGAGGGTTCGAATCCCTCTCTTTCCGTATTTTTAGTTTAAGTTTGATCGAGAATAATATTCTACGACTAGCAATTCGTTTATTTTCAAACCGATCCATTTACTATCTATTATTTGATTGACTAATCCTTTGGAATGGTTGAAAGATTAAATGACTTGGTAATTCTTCGTGAGGGGACGAATCCAAATTTTTGAATCAGAGCTTTAGATTTTTGCTCATCTGCTGTAATAATATCTCGGGGGTTTGCAGCGATAACTTGGAATATCCACTATACGACCATTAACTAAAATATGTCTGTGGTTAACTAATTGGCGTGCAGCAGGAATAGTCGAAGCCATACCCCAACCGAAAAAGGATGTTATCCAAACGCATTTCAAGTAATTGGAGTAAAACTTGACCTGTTGACCCCTTGGCTTTTCCGGCAATACGAACATATTTTAACTAATTGTCGTTCTGTAAGACCATAATGAAAACGCAACTTTTGTTTTTCTTCTAGGCGAATACGATATTGAGATTTTTTCCCCGAATAGGATTGGTTTCTGAAGATCGTTTCCGGTTCTAGGCTTTTTATTAGTTAGTCCTGGTAAAGCCCCTAGGCGATGTATTTTTTTGAAACGAGGTCCTCGGTAACGCGACATAAAGAACTCCTTTTAATATTCGAAAGAATTCTCAATTACGTAAACATTGATAAATAGAAAGCCGGCTATCGGAATCGAACCGATGACCATCGCATTACAAATGCGATGCTCTAACCTCTGAGCTAAGCGGGCTCATATAAACTTATTTTTCTGAAAATGGGATATGGCGAAATTGGTAGACGCTACGGACTTAATTGGATTGGGCCTTGGTATTGGAAACCTGCTGAGTGAGAACTTTCAAATTCAGAGAAACCCTGGAATTAATAAAAGGCAATCCTGAAGCCAAATCCTTTTTTCCAATAACAGGAGGATGAGGTGCAGAGGACTCAATGGATAGCTGTTCTAGACAAATGGAGATTGGCTAGTGAGAAGTTCTTTCCTTCAAAAGTCCTTAAAATTCCCACGCTTTTTTTAAAGAGATTCCTGAACAGCTTCCTGTGAGCTTGAGCACCCCCTTTCATAAAAATGAGGATGTGTACATTAACGGTCGGGAATAGCTCAGCTTAGGTAGAGCAGAAGGACTGAAATATCCTCGTGTACACCAGTTCATAATCTGGTTCACTGGCGAATGAGCAGGAACGATTTAAATAAGTTTTGATTTTTCTATCGGATCAATAAAAACCCAACTTTTTGAATAATCTTGTTTTTTACATTCAATGAGCCATCTTGTATTCTCATAAAAATTTGGGGGCAATCTATAATCCTTGCCGTAAGGGCCTAGCCTATCCACACTTTCCGGCTATTAAGATACTGTTTCAAGCGCTGGATGATTAGTCATAAAAGAGTTCCCAACATGATCATAGGATTATCTCGTTCTTTGAAAATCCACCACTTTTCCAAGACCCAGAAGAACAGACGGAATACCTAGGATTCCTTTCTTGAGAACAAATACTTTTTATGCATACCCTCTTCTGGTTGAGATCTACACCAATATTCTATTTCTCGTAAGATTGATAGACACTGAGCTAATAGTCCCGCCGGGCGACTACATCGTAAGGCGCATTGTCGAGCGTAGATGAATTGTAACCGAATATACATAATAAAATAACAGTCAATGGAATGCCCAATCCTGGGGGCTTTATTTAGTAAAGTCTCTTGTTCCTTGGATAATCAAAACGCCAAAGATCTAATGACTTAGTACCCGTGCTTGAACTAGCCAAGCGCGACAAACGACCCCTGCATCTTTTTTTATCTCCCCCCATTTTGTTAAATGATTTCACATTAATACGAAAAATGTTTATGATATAGTTGTCAAAAGAAATACTGTCCTATTTTGCAATTCGTGATGAAAAGACTGGAAACTTTTGTAGTTTAAAAAAAAGGTTCAGTAGTGTATTTCTGAGCGTTGCCGTAAGAGTCGTTAGATAAAGGATCTCCTTATATTTCCAAATATGAATACTTGCGCTGAATATGAAACTTATCGATTGGAAGTCAAAATACCGGCTTCATTCGTTCGAGACCTAATTTCTATCTTGGCTAGATTTCTCGAGATATTTTTTTTACGAAGTTATTTGTTATAGGCCTCTATAACACGCTTCCGGGATTAGGTGGACAAGCCTGGCAACATAGACATCCGACAGGAATTATGTTTATCAACATCCCCGAACATGTACTATAAGAAAATCAGTACTGGAACATCCCTGCCTGTAATTGATACATGCTCCACATAGCAATAGACATATTTCGTGTTCGGGCATTTTGCTCATATTAGTCTCACTATAAGAGGGGGCCCCATTTTCATTTGTTACTGTTCCCAGCTGTTAACAATAAGATCCTGCCTGTCTAGCGACTCGATCTGTGGTACTAGCTCCATAACGATACAAAGTCGAACTCGTGACCCTCGATTAGGGAAGGCAAATTCAATCGAAGCAACAATCTGGTACCATCAGAGAAGCGGACCATAAACTAAGAGAGCCTTGGACCAATTTGAAAAGATCATTTAAATGTAGTTGAAAATAACCGAAATTTTGGGCTGTTCGGTCAAAGTAAAGGAAAGCTCAAGAATTCATAATAGTCTTATTTTTCTATTGTCTTAAATATTCAGGAGCTAAGACCATTCCAGTGCCCCCTTTCGCCATGCACAAACTAAACCAACAATTAAGATAAGTACAAAAATTAAAGCTTCTATAAATACAGGATACACCCAATATATCGAAACTCATTGCCCATGGATAAAGAAAAACCGTTTCAACATCAAAAACAACAAAAACTAAAGCAAACATATAATAACGGATACGGAAATTGTAACCAAGCATCACCCATTGGTTCGATACCCGATTCATAACTAGAGAGTTTCTCTGGTCCTTTTTTAATCGGGGCTAAAACTCCTGAAATGAAAAAAGGTAAAAATAGGAATAAGACTCGATATTATTAGAAATACCCAAAAAATATCATATTCGTAAAGCAGAAACATAGACAGACTCCTCTAGACGTGAAAAAATATACTGGATTGCTCCCATGCTATACGGACTCGAACCGTAGACCTTCTCGGTAAAACAGCTCAAACTTTTTATTATCCAAAATGATCTGAACTGTTTCAAAGGCCCAACATGCTTTTTTGCATTGGGCTCTTTCATTAACTGATGAAAATATCAGCTAGTCTGCCATATTTTCATGATAAAAAAATGGCTCCACGTGCTGATTACTTTGTTATATCCACTACCAAAGTCTTTCAAGGGTATCGGTTTTCTTGACGTAGGTCTGCCTCTGGCCATTCAACTAAGTTAAATGAAGTCTCTATCGTTCTTTAAAATGAATATGAAATTAATACACACTTAAAGTTCAAGGACGAAAAGAGTTGTTTGAGCTCCTATACTATGCCTAGCATTGACTAGACAAACATTCACCTTATCAATATTCAAATCGCAGGATAGGGTCTCCTTGGCACCTATACGGTATTCCCAAACCTGTCAGGCTATTGTTCCTTTGGGTAAACCTTTAATATTCCCATTTTTTTATGATGGGTTCCCTTGAAAAACATTGGCGCACGTGTAAACGAGGCGCTCTACCAACTGAGCTATAAGCCCTTATTGATACATATTTTATCATCTAGCTAATTTCTTGTCAAGATGAAACGAGATAACACATAAATTTGATTGTCGTATTGCTAAGGATTTCTTTTATAACCACCAGAAGGTTCTTTTGTTTTTTGGGGGACGAGGTTGGCCTACTTAACTCAGTGGTTTAGAGTATTGCTTTCATACGGCGAGAGTCATTGGTTCAAATCCAATAGTAGGTAGAACTTATTAGATAGTATCTAATAAGTTTTTGACCCGAGTTTGAAATCAAACCGATAGCCTCTACTCGTGTCCTAAGCTCGCCGTAGAGCTAGATTTGCTTCAATTATTTGTCTCTTTCCTTCAGCCTTTTTCAAATTAGCTTCTACTATTTCAAGAGTTTGCTGAGCTTCTTGTTGCATCAATGTCACTACCCTTCTCCGCATCATTTACTAAAACAGTTATGTCATTATTGCCTATTCTAGCAAAACCGCCCATCAGAGCCATTGTTAACCATTAGATCTTAGCGTATTCTTAAAATACCTATATCTACAGCTGTGGCAATGGGGGCATGGTTGGGTAATATGCCAATTTGACCACTATTAGTAGATAAAACGGATTTCCTTTACTTCTGAATCCCAAACAGTTTTATTAGGGGTCAGTACACAAAGCTTTAAGGTCATTTGCTCCATTTCATGTTCATAGGCCTTCGCGGTAGCTTCATCGATATTACCTACTAAATAAAAAGCTTGTTCAGGAAGACCGTCTAATTCTCCGGAAAGAATCAATTGAAATCCTCTAATTGTGTTCTGCCATACCAACGTATTTCCCCGGAGAGCCTGTAAATACTTCTGCTACGAAGAAGGGTTGTGATAAGAAACGTTCAATTTTTCGCGCCCGTGCTACGAATTAAACGATCCTCTTCGGATAATTCGTCTAACCCAAGGATAGCTATAATATCCTGAAGTTCTTTATAACGTTGTAAAGTTTGCTTTACTTGTTGCGCGGGTTTCATAATGTTCCTCACCAACGATCCAAGGTTGAAGCATGGTTGATGTTGAATCTAAAGGATCGACGGCTGGATAGATCCCTTTGGCAGCTAATCCTCTCTGATAGTACGGTAGTAGCATCTAAATGTGCAAATGTCGTAGCAGGCGCGGGGTCGGTTAAATCGTCTGCAGGCACATAAACTGCTTGAATAGAAGTTATCCGATCCCTCTTTGGTAGAAGTAATTCTTTCTTGTAAAGAACCCATTTCAGTACTCAGGGTGGGTTGGTAGCCTACAGCAGAAGGCATTCGACCCAATAAGGGCCGAGACTTCGGACCCTGCTTGGACGAAACGGAATATATTGTCGATAAATAGAAGTACGTCTTGTTCATTAACATCTCGAAAATATTCTGCCATAGTTAGCGGCAGTCAAACCAACTCTCATACGAGCTCCTGGTGGTTCGTTCATCTGACCGTAAACGAGAGCCACTTTGGATTCTGAAATATTTTCTTCATTAATCACTCCCAGATTCTTTCATTTCCATGTAAAGATCGTTTCCTTCACGAGTACGTTCACCCACTCCGCCAAATACAGATACGCCCCCATGCGCTTTGGCAATATTGTGTAATCAATTCCATAATGAGTACTGTTTTACCCACCCCAGCTCCCCCAAACAGTCCTATTTTTCCGCCACGGCGATAAGGGGCTAAAAGATCTACTACTTTAAATTCCGGTTTCAAAAATGGATAATTTTGTATCTAACTGTATAAAGGCAGGTGCGGATCTATGAATAGGAGATGTTGTACGGGTATCTACCGGACCTAAAATTATCAACAGGCTCCCCAAGCACGTTGAAAATTCGTCCCAGAGTTGCTCCGCCTACCGGAACACTTAGAGGTGCCCCCGTGCCAATCACTTCCATTCCTCTTCGTTAGACCATCCGTAGCACTCATAGCGACAGCTCTAACTCTATTATTTCCTAATAATTGTTGTACTTCACAAGTTACATTAATTGGTTGACCAGCAGTAATCTTTACCTTTAACTACTAGGGCATCATAAATATTAGGCATCTTGCCTGGCGGAAAGGCTACGTCTAGTACCGGGCCGATGATTTGGACAACACGCCCCCAGGTTTTTTTTGTCAAGCGCGGAAACCAGAACCAGAAGTAGTAGGATTTGTTCTCATAATATACCAAAGTTGGGTTGCGTTATATATATGAAAGGGTATACAATAATGATGTATTTGGCAAATCATATGGATCAAACATTCTGATTAGTTGATATTGATTGTTGGGAATCTTTCAAGATTCCCGTAAAAATTGCATTAACAACGAATTCGTGTCGACGTAGACCTTGTTGTTGTGAGAATTCTTAATTCATGAGTTGTAGGGAGGGATTATGTCACCACAAACAGAGACTAAAGCGGGTGTTGGATTCAAAGCTGGTTGTTAAAGAGTACAAATTAACTTATTATACTCCTGAATACGAAACCAAAGATACTGATATTTTGGCAGCATTCCGAGTAACTCCTCAACCGGGAGTTCCGACCGGAAGAAGCGGGGGCCGCGGTAGCTGCCGAGTCTTCTACTGGTACATGGACAACTGTATGGACAGATGGACTTACCAGCCTTGATCGTTACAAAGGGCCTGATGCTACCACATTGAGCCAGTTCCTGGAGAAAGAAGAGCATATTTATTGCTATATGTAGCTTTACCCCTTAGACCCTTTTTGAAGAAGGTTCTGATTACTAACATAAGTTTACTTCCTATTGTAGGTAAATGTATTTGGGGTTCAAAGCCACTACGCGCCCTTACGTTTGGAAAGATTTGCGAATTCCTGTTGTCTTATGTTAACAACCTTCCAACAGGACCGCCGCTATGGGATTCAGAGTCGAGAGAAGATAAATTGAAACAAGTATGGGTCGTCCCCTGTTTGGGATGTATCTATTAAACCAAAAATTAGGTTTATCTGCTACTAAAACTACGGCTAGAGCGGTTCTATGAATGTCATTCGTGGTGGAACTTGATTTTTACCAAAGATGTATGAAAACGTTGAACTCTCAAACCATTTATGCTGTTGGAGAGATTTCGTTTCTTAGTTTTGTGCCGAAAGCAATTTATTAAATCACAGTGCTGAAACAGTGTGAAATCAAGAGGGCATTACCTTGAATGCTAACTGCAGGTACTATGCGAAGAAATATGATCAAAAAGGGCTGTATTATGCTCGAGAACTTGGGAGTTCCCTATCGTAATCGCACGATTACTTTAACAGGGGAGGTTCACTGCGAAATACTAGCATTGTCTCATTATATTGCCGAGATTAATGGCTTACCTTCTTCACATTACACCGTGCTAATGCATGCAGGTTATTGATAGGCAGAAGAATCCATGGTATGCCACTTCCGCGCTCCTAGCTAACAGCGTTACGTATGTCTGGGGAGAGATCATGTATCACTCCGGTACTGTAGTAGGTAAACTTGAAGGCGAAAGAGATATTACTTTGGGATTTGTATGATTTACTGAACGTGATGATTTATATTGAAAATAGACCGCTCCACGCGGTATTTATTTCACTCATAGATTGGGTCATCTCTACCGGCGTGTTCTCCCTGTGGCTTCGTGGAGGTATTCTTACGTTTGGCAATATGCCTGCTTCTGACAGAGAATTTTTGGAGACTGATTCGGTATCTACAGTTCGCGTGGAGGAACGTTTGGGACACACCTTGGGGTAGATGCACCAGGGCTGCTGTAGCGTAATCGAGTAGCCTCTAGAAGCCATGCGTAAAAAGCTCGGAACGCAGGGGCGTGACTCTTGCTGCTAGAAGGGGGTGTCGATTATCCGGCGAGGCTGTGAAATGGAGTCACTGAACTGGCCGGCTGCTTGCGAGGTATGGATAAGAAATCCTATTTATTTTTGGCAGTGGTATACTTGGATTCCGACTAGTGTGAGAGAAGATTTTCAATCAACAGTGACGAATTAATCTTTACGATTGCATGCTTGGATCCATCAATGAATACTATGGATTCTATAGGATTGGTCATATTGAGCACCATTCTTGGAAAATGGTGGGATAAAAGAAAGGAATCCACAATCGGATGGGCCTTCAAGTCCGCACGTTGCTATTCTACCACATTCGTTTCAAAACGAAAGAGTTCTAAGGCAATGGTGTTAAGTGAAATTATAGAGAGTTTGTGGATTCTAATGTGAAAAATTGTTATGGAAGTTAAATTATACAGAAATCTTTAGAAACCAAAATATGAATGTTTGGTGAACAGTGATGGATATCATCTTAAAAATCAAGCAGTTCTTGCCTCTAATTGTGGATTGGTAATGGAATTGATTTCTATTTGGAAATCAGGAATTAGTCATCGGTTTCAGTGCTCAGCCTGCTAGTGCTAGTTGATGGCAGTTACATTGGGAAAAAAAGTAAAGTCAAATTATTGAGATATGCTCAAATTACAATAAAATTTAATTGGATCAAGTATGAGTTGGCAATCAGAACATATAATGGATAGAACTTATAACGGGGTCTCGCAAACCAAGTAATTTCTGCTGGGCCTTTATCCTTTTTTTAAGTTCATTAGGATTCCTATTCGTTGGAACTTCGAAGTTATCTTGGTAGAAATTGGATACTTTTTTCCAAGGGATCGTAATGTCTTTCTACGGAATCTCGGGTCTCTTTATTAGTTCCTATTTGTGGTGCACTAATTTCCTGGAATGTAGGCAGTGGTTATGATCGATTCGATAGAAGGGAAGGCATAGTATGTGTTTTTCGTTGGGGATTCCCTGGAAAAAATCGTCGCATAATTCCTCCAATTCCTTCTAAAAGATATTCAGTCGATTCGAATAGAAGTTAAAGAGGGTATTTATGCTCGTCGTGTTCTTTATATGGACATCCGCGGACAGGCGGTCCATTCCTTTAACTCTTACTGATGATAATTTGATTCCACGAGAAATTGAGCAAAAGGCTGCTGAATTGGCCTATTTCTTGCGTGTACCGCTTGAAGTAATTTTGAATATCATGAAGTGGGTTGATTAATAATTCACTGACAAAAAATGACAAAAAAGAAAGCATTCCTCCTCTGATATTTCTAGTATTTTTGCCCTGTTACTTTCTCTCTCATTTAATAAAAGCCTGGAATCTTGGGTCACTAAGTGGTGGAATGCTGGGGAATCCGAAATTTTTTTTGAATGATATTCAAGAAAGGGGAATTCTAGAAAAATTCATAAAATTAGAGGAACTCCTTGTCTTGGAGGAAATAATTGAAGAATACTCGGAAACACTATCTACAAAACTGCGTATAGGAATCCAAAAAGAAATGGTTCAATTAATCAAGATACATAATGAAGATGGGATCCATACGATTTTGAACTTATCAACAAAGTATAATCTGTTTTTTTATTATAAGCGGTTTTTTTCTTTTAGGTAATCAAGAACTTGTTAGTCTTAACTCTTCGGCCCAGAAATTCCTATATAACTTAAGCAGACACAGTAAAAGCTTTTTCTATTCTTTTATTAATGGATTTATGTATCGGATTCCACTCACCCCACGGTTGGGAACTAATGGTTGGCTCTGTCTACAAACAATTTTGGATTTGTTCATAATGATGAAATTTTATCTGGTTTGGTTTCCACTTTTCCCGTCATTCTGGATACCATTTTTAAATATTGGATTTTTCGTTATTTAAAATCGCGTATCTCCTTCACTTGTAGTTATTTATCATTCAATGAATGACTGATAGATTGTAGTAACTAGCAGAGTCGTGGATAGGAAACTATACTAGCAACTACCCCTTTATTGTAGAAATTTTGGGATGAGATTGGACTATGGAAACTCGAAAGAACTTTTTGTTGGATAAAGGAACAGATTACTCGATCTATTGCCGTATCGCTCATGATATATATCATAACTCGGACAGCCATTTCAAATGCATATCCTATTTTCTGCACAACAGGGGTATGAAAATCCACGAGAAGCCACCGGGCGTATTGTCTGTGCCAACTGCCATTTAGCAAGTAAGCCCGTCGATATTGAGGTTCCACAGCTCAGTACTTCCTGATACTGTATTTGAAGCAGTTGTTAGAATTCCTTATGATATGCAATTGAAACAAGTTCTTGCTAATGGAAAAAAGGGGGGGTTGAATGATAGGGGCTGTTCTTATTTTACCGGAAGGGTTTGAATTAGCCCCTTCCGATCGTATTTCTCCCGAGATTAAAGAAAAGGTAGGCAATTTGTCTTTTCAGAGGCTATCGCCCCAGCAAAAAAAATATTCTTGTGATAGGACCCGTGTCCGGTCAGAAATATAGTGAAATCACCTTTCCTATCCTTTCCCCTGACCCTGCTACTAAAGAAAGATATTCACTTCTTAAAGTATCCTATATACGTGGGCGGGAACCGTGGAAGGGGTCAGATTTATCCCGACGGGAGTAAGAGTAACAATACTGTTTGATAATGCTACAGCAACAGGTATAGTAAGCAAAATCATACGAAAAGAAAGGGGGGTATGAAATAACCATAACAGATACGGGCGGACATCAGGTGGTTGAATGTTATCCCCCCAGGACCAGAACTTCTTGTTTCAGAGGGTGAATCTATCAAATTGGATCAACCATTAACGAGTAATCCGAATGTGGGTGGATTTGGTCAATGGGGATGCAGAAATAGTACTTCAAGACCCATTGCGTGTACAAGGACTTTTGGTCTTCTTGGCATCTGTTATTTTGGCACAAATCTTTTTGGTTCTTAAAATAGAAACAGTTTGAGAAGGTTCAATTGGCTGAAATGAATTTCTAGTTACAGATTTATTCCTAGAGGCGAGTTCTTCGCTTCATAGTCTATAACTCAATTCATTCATTACTAGAGGGATGAACCCAATCCAGAATATGAACCATAAAAGAAAACACCTAGTAAACCGATCACAAGAATACCAGCTTACAGTACCTATTATCCAAAGAGGAATTCTTCCAGTAGTATCGGCCATTACCCACTTCACTCCTCATCAAGTGTTCGTGCTAGAACAATAAACAGTCATGGATAATTATAGATGAGATCCTTCCGAATGCGCTAAGAAAATATCTAGAATCTTAGATTTTCTTAATTGAAGAAATAATTGCGAAAATAAAACCGCAAGTACAAAAATGAGTAATAACCCCCAGTATAGGCTGGTACGATTCAATTCAACACTTTGTTCGTTCGGGTTTGATTGTGTCATAGCTATAAATTCGGATATGGGTTTATCGTTGGATGAACTGCATTGCTGATATGGATCCCAAAAAGAAGACGGTAGGGACAGCCAGTCCGTGAACAGCCAACACACCGTACTGTAAAAATTGGATAGGTTCGATCTATAGTCATTAGGCCTCCTAAAAGATCTACTAAATTCATCAAGTTGTTCCAAAGAATCAAAACGACTCGGTTATTAATGGAATTCCCTGTCGATTTTCTGTGAAATACTCGTTTGGCCTAGGACTTCCAAATACATCATAAGCTAAGCCGGTACTGACGAATAGCCACACCCGCAATGAAAAGGGAAGGTATAGTAATGCTATGAATGACCCAGTATCGAATACTGGTAATAATATCCGCAAAAGAACGTTCTCCTGTGCTTCCAGACGATGCTGAGCTCCACATATTCTTGTACAGTCAAGGGTAGATTCCGTAAAAAATGAGACCAGTAAATGAATTCACTGAAATCTCATTTTTGTGAGATCGTCAATATTGTACCGATGGCGTCTTTAGAGTATACCGAATCAGTATAATTATCTTTCTTCTAACACAGCAACGCTATTTAAAAAACTTCCTGTCATTGAGATTTATATTCCATTCGTATTAATATTTAGATATAGATTTTTTTTTCAACAAATTGAAATGATTGAAATTTTTCTATTTGGAATTGTGTTAGGTCTAATTCGCTATTACCTTGGCTGGATTATTTGTAACTGCATATTTACAATACAGACGTGGTGATCAGTTAGACCTTTGATTAAAATACACAGGAGGTTATTTCTATTGCTGTGTACTCACTAAGCCCAGACAAAAAATCACGCTCTGTAGGATTTGAACCTACGACATCGGGTTTTGGAGACCCACGTTCTACCGAACTGAACTAAGAGCGCTTTTTTATGACAAAAAATGACTAGGGATGACAGGATTTGAACCTGTGACATTTTGTACCCAAAACAAACGCGCTACCAAGCTGCGCCACATCCTTCCATTGTTCTACAGTACATTGTATAGAATTACTGTCCTATTTTCCAATTGTTATTTCGTTGAAAAGGGGTTTTTCAATGCGAGATTTAAAAACATATGCTCTCCGTGGCACCAGTACTAAGTACACTTTGGTTCGTGGCTTTAGCAGGTCTATTGATAGAGATTAATCGTTTTTTTCCGGATGCGTTAACATTCCCCTATTTTCATTATAGTTAGATCATAAAATCCAAGATCTTTTCGTAGGCGTTTGCCCCCGATTCAATCGGGGGATCGAATTGATTATAGAAACATGAGTTTAATTAGTCGATTTATTAGTGAACGAAGGTAAAATATTATCTAGACGGGTGAATAAATTGACCTTGAAACAACAACGATTAATAACTATTGCTATAAAACAAGCTCGTATTTTATCTTTGTTACCACTTTCTGAATAAGAGAAACAATTTGAAAGAACGAATCCATTGCTAGAACTACTGGTCTTCGAATCAAAATAATAGGCTTAAATATTTATATAGGAATTTGGATTTACCTTCCCGGGGAAGAAACTCCGGGAAACTCGTTTAAATTGTTTCGGTAGATTTTTTCTTTTTATATCTCTTAAATCATAGAAAGACAATTCTTATTTGATATAGCTATTTGCTGCAAGTATTTTACGATTTAGAAGTAACTGCCCCTTATGCAAATTATGTATTAATGTACTATAACTATAGGATACGAACCTTTCGCGAATTGCTGCGTTTTATCCGAATGATCCACAAACGACGAAAATTTCTTTTTTTATTATCCCGATCTCGATGAGCCGAAACTAAAGCTCTTATTTTCTGTTGAGTAATAGTTCGAGGTAAGTCTTGAATGTGCCCCCCGAAAGCTTGACGCAAATAAACGAATTTTTGTTCTACGTCTACGAGCTATATATCCCCGTCTAATTCTAGTCATTGAATACGATGAAACTTTGAAATAACTATTGATTTCTTTTCTTTCAGTTAGTCTTTTCCCTTTCCAATAACAAAACGGATGTTCCAATGTATAGAACTAAAAATTCCACTGGCTTTGGCTGATATAACCTTCCCAACCACTGAATAGTGGGTTCCTTCGTTTCTATGGTGACTTTTTAAACGCTGAGGTCTTCTCTTATACACCGGAGCTTTCTTCATGAATCAAGTTATTGGTAACTTGTATAGTTCATCCTTTTGGCTCTACCTATGAATCTAGTAATAGGTCTTTACACAACGAGATTTAGCTATACAGTAACGGTATTTAATTATGAAAATTAGCTGGGTAGCTGACCCTCTTCTTCCGTCTTGCCAGAGTAGGAATCCCATTGTTAGCTTTACTCCGCTTAATGGTAACCTTTTGTTACCAATGGAAAAGCTCTCATCAGCTTTGTGCCGATCATAATGATCTAAACGAGTCGCGCATACACCCGAGTACAGTGTTCCTCGACGCTGAGGGCATCCCCGAAGAGCGGGGGATTTCGTGACCTTTCTTATTGGCTGTCTTGTATTTCTAATAAGTTGTTTAATAGTTGGCATACCTTATTTATACATAATGGACTGGTTTAGATTGATCCTAACCGGATAATTGAATTTTAAGGCGGAACACTGTGAAATCCGTGTTATTTTCATTCACGCTACAAGATCGACAATTCCATAAACTTGTGCTTCTGTTGCAGACATGAAAATATCTCTTTCCATGTCTTCAGGATACAACCCATAAGGGTTTGCCTGTTCTTTGTACATAAACCCTTGTGAGGGTTTCGCGCAGTTTTAGTAGCTCTTCCGCTTCCAGGATAAATTCTCCCGCTTTGTGCCTCATAAAACGAACTGGCAGGTTGATGGATCATTACCCTGTGAACAGGTATTTCATAGGGCGAAGGCATAGTCTTCTAACAATTGGCGCCAAGCGTGCGGGAATGCTAAACGTTTGGTAATTTCTCCTCCGACCAAGATAAAAGATCCCATTGAGGCGGCTAACCCCATGCATATTGTGTGGGACATCTGGACGCACAAATTGCATAGTATCATAAATAGCTACTCCGGGTATTACCCAGCCCCCAGGAGAGTTTATAAACAAATAAAGATCTTTGTTATCACTCTTCAATACTGAGATATATCATAAGACCAATAAGTTGATTTGAGATCTCGCTATCAACCCCTTGGCCTAAAAAAAGTAATCTTTCTCGATAAAGTCGGTTTGATTAGTCCAGTGTATCCCTTAGAACCGTACATGCACCTTTTGATGCATACGGTTCAAAAATGAATCAATGATAGATTCCTGGTCCTGTTCTTTTGGTCTTTCAATATTTGACTCACGCTCCAAATTTCGTATGATTCACCGAATCTTTCTTGGGCGAAACAGGGGATATCTCGATGGGAGAAAACGGATCCCATATGACCCAATATGTCTGACAAGTCCGCACTATACGTCAACCCAAGATGCATCTTCCTCTCCGGGACTTCGAAAAGGTACTTTTGGAACACCAATAGGCATTAGAAAGAAAACTAAGTAACTATATTTCACTTTGATGGGGAAACGTAACAAAATGATTTATTTAACACCCGAAACAATCCACTGATAGGGGTATATAGAATAGTCTTTTCCAATGCAATAAAGGTTACATAGTGTCTATTTATCTTTGATAAGGGTATTTCCATGGGTTTGCCTTGGTATCGTGTTCATACCGTTGTATTGAATGATCCCGGCCGGTTGCTTCGCTGTTCATATAATGCATACAGCTCTGGTTGCTGGTTGGGCCGGTTCGATGGCTCTGTATGAATTAGCAGTTTTTGATCCTTCTGACCCCGTTCTTGATCACAATGTGGAGACAGGGTATGTTTGTTATACCCTTTATGACTCGTTTAGGAATTACGAATTCGTGGGGTGGTTGGAGTATCACAGGAGGTACTGCAACAAAATCCGGGTATTTGGAGTTATGAAGGTGTAGCTGGTGCACATATTGGGTTTTCTGGTTTATGCTTTTTGGCAGCTATCTGGCATTGGGTATACTGGGATCTATGAAATATTTTCCGACGAACGCACAGGAAAACCTTCTTTGGATTTGCCCAAGATTTTTGGAATTCATTTATTTCTTTCAGGAGTGGCTTGTTTTGGTTTTGCGTGCATTTCATGTAACGGGCTCGTATGGTCCTGGAATATGGGTGTCAGATCCCTATGGGCTAACGGGAAAAGTACAACCTGTAAATCCGGCATGGGGTGTCGGAAGGTTTTGATCCTTTTGTTCCGGGAGGAATAGCTTCTCATCACATTGCAGCAGGTACATTGGGCATATTAGCGGGGTTATTCCACCTTAGCGTCCGCACCGCCACAACGTCTATACAAAGGATTGCGTATGGGAAATATTGAAACCGTCCTTTCAAGTAGCATTGCTGCTGTCTTTTTTGCAGCTTTTGTTGTTGCCGAGAACTATGTGGTATGGTTCCGCAACCACTCCGATCGAATTATTTGGGCCCACTCGTTATCAATGGGATCAGGGATACTTTCAGCAAGAGATATATCGAAGGGGTTAGTGCTGGACTAGCCGAAAATCAAAGTTTATCAGAAGTATGGTCTAAAATTCCTGAAAAATTAGCTTTTTATGATTACATTGGAAATAATCCGGCAGAAAGGGGGGTTGTTTAGGGCGGGCTCAATGGATAACGGGGATGGGATAGCTGTTGGATGGTTAGGACACCCCATTTTTCGAGATAAAGAAGGGCGGGAGCTTTTTTGTACGTCGTATGCCTACTTTTTTTGAAACATTTCCGGTTGTTTTAGTAGATGGTGAGGGAATTGTTAGAGCGGATGTTCCTTTTAGAAGAGCGGACATCAAAGTATAGTGTTGAACAAGTCGGTGTAACTGTTGAGTTCTACGGTGGCGAACTTAATGGAGTCAGTTATAGTGATCCTGCTACTGTAAAAAAATATGGCTAGACGCGCTCAATTGGGGGAGGTTTTTGAACTAGATCGTGCTACGTTGAAATCGGATGGCGTTTTTCGTAGCAGCCCAAGGGGTTGGTTTACTTTTGCGACATGCTTCGTTTGCTTTACTTTTCTTCTTCGGACATATTTGGCATGGTGCTAGAACCTTGTTCAGAGATGTTTTTGCTGGTATTGACCCAGATTTGGAATGCTCAAGTAGAATTTGGAGCATTCCAAAAACTTGGAGATCCAACTACAAAAAGACAAGCAGTCTAATTGAACACCACTTTGTAAGAAACAAACAGGTATGGAAGCTATATTGTAAACCTCGATCGAATCTATGGAAGCACTAGTTTATACATTCCCTCTTAGTCTCGACTCTAGGGATCATTTTTTTCGCTATCTTTTTTCGAGAACCTCCTAAAGTTCCAACTAAAAAATGATTTTCATTATCTCACATGAGTAATAAGCCTCCAGTTTGGAGGCTTATTACTTCATAGTCCCCATGTTCTTCAAATGGATCCCTTAGTTGTTGAGAAGGTTGCCCAAAACGCGGTATATAAGGCATACCCAGTAAAACTGACAAGTAAACCAGATATAAAGATGGCTACTAGGGTTGCTGTTTCCATAAATTATCAAGACCCCAACGGATCTAGCCTAAGATCCTTTACAACGGAATGTTATACAAAGTCAACTAATGTGAGATTTATGGCTACACAAACTGTTGAGAACGACGCTCCAAGACAAACTAATGTAGGTAGTTTATTAAAACCGTTGAATTCGGAATATGGTAAAAGTAGCTCCGGGGTGGGGAACAACTCCTTTAATGGGTATCGCAATGGCTCTATTTGCGATATTTCTATCTATTATTTTAGAGATTTATAATTCTTCCGCTTTTATTGGATGGAATTTTAATGAATTAAATATAAGAACTGTAAGGTTTACAAAAAGAATATTTAGAGCTCATATTTTGACGGGTAGTTCGATCGCGAAATTTCTTTGTTTTTATTTCCGGAATATGAGTGTGTGACTTGTTAGAATTGATCCTATTGATAGTACAGATGGGGGTCTGTACATAGATGGTTCTACTTCGTCGTATTTAATCGAAATAGATTAAGAAATATTTGAAACTATGATTCATACTTAATGTTATTGAATAAGTGATGCGGGGGTTCTTACTCGGAGGAATCCTTGTTAATTAAATTTTTTATTGAATCATCACGGTTATATATGAATCTGAGTTTTATCATTCATAGGGTTCTTAACAAGAGAATTCTCTATAGAAATAGAAAAGAGACGATTCAAAAGGCCTAATGGATCAAATAAAGATGACTGAGCCAACTTGAATTTTGGTATTATCGCCCCAAAAAGAAGAGCTTTGGTTTTCTTCTTTCCTCAGAAGTTTGATTCAAAATAAAAAGTTTCAAATTTCTATCTAACGAGTCTTGGGTGTTTTTGCTTGAGCTATATGAGATGAAAAGTCTCATTTATGGCTCTCAGAGGGGGTTCCGCCTATCTCAATAAAGTCTATGATTGGTTCGAAGAACGTCTCGAGATTCAGGCGATTGCAGATGATAGTAACTAGTAAATATGTCCCGCCACACGTTAATATATTTTATTGTTTAGGGGGAATTACGCTTACTTGTTTTTTAGTACAAGTAGCTACGGGATTTGCTATTGACTTTTTACTATCGTCCGACCGTTACTGAGGCTTTTGCCTCTGTTCAATACATAATGACTGAAGCTAATTTTGGTTGGCTAATCCGCTCAGTTCATCGATTGGTCGGCCAGTATGATGGTTCTAATGATGATTCTTCATGTATTTCGTGTGTATCTCACCGGTGGGTTTAAAAAACCTCGTGAATTAACTTGGGTTACAGCGTGTGGTTCTGGGTGTATTAACCGCATCTTTTGGTGTAACTGGTTATTCCTTACCTTGGGACCAAATTGGTTATTGGGCAGTGAAAATTGTAACAGGTGTCACCTGACGCTATTCCTGTAATAGGATCACCCTTGGTAGAGTTATTGCGCGGAAGTGCTAGTGTGGGACAGTCCACTTTGACTCGTTTTTATAGTTTACACCACTTTTGTGTTGCCGCTCCTTACTGCTGTATTTATGTTAATGCACTTTCTAATGATACGTAAACAGGGCATTTCTGGACCTTTAAAAAGTAAATCATGGAGAAGGAAATAGTATTTCGTTGCTATAAGCATGGATTTTGAAAATATAAGACAGTTTGGATATTTCCCCTTCACATGTGGTTGAAGGGAATTCGCTAAAGAAAATGGATTATGGGAGTGTGTGACTTGAACTCTTGATTTAGTCTATGTAGTATATCCCTGCACATTGGAATTCCAAGAAATGTGTCTTTGTTCCAACCGCCGGAAGCCCACAGGATAGGCTGCTCACTGAAGAAATTATGATCACCCAAATCACTGACGAATTCGTTTGGTCTCTTTGATTCCTACTCGAGCCGGATGATGAAAAATTATCATGTCCGGTTCCTTCGGGGGATGAATCAATAAAAATTCACCTATCCTAATAACAAAAAAACCTCGACTTGAATGATCCTGTATTAAGAGCTAAATTGGCTAAGGGTATGGGTCATAATTATTATGGCGAGCCCGCATGGCCTAATGATCTTTTATATATTTTTCCCAGTAGTAATTCTAGGTACTATTGCATGTAATGTAGGCTTAGCGGTTCTAGAACCATCAATGATTGGTGAACCGGCGGATCCGTTTGCAACTCCTTTGGAAAATATTACCGGAATGGTATTTCTTTCCCGTATTTCAAATACTTCGTACAGTACCTAATAAATTGTTGGGTGTTCTTTTAATGGTTTCAGTACCTGCGGGATTTATTAACAGTACCTTTTTTAGAGAATGTTAATAAATTTCAAAACCCATTTCGTCGTCCAGTGGCGACAACTGTCTTTTTAATTGGTACCGCGGTTGCCCGTTTGGTTGGGTATTGGTGCAACATTACCCATTGAAAAATCCTTAACTTTAGGCCTTTAATCTATGTGGAAAAATTACCAAACGTTTTCTAGAATGTCCAATATCTGTTTTATATCTTCTAGGCAAATAATGTTCCATTTTCATAAGATCTTCTTGACTGTTATTCAAAAGGTCGAATAATGTATATATATTGGACCTTTTCAGGCAATTATAGATCCTTGGGGGCAATCTCTGATTGGTCAATAAAAATCGATTTGAATGCTATTTCTTTTTTGTTTTTTCGGAGTTTAGCCAATTTTTCATCAAAGATAAAAGGGGATAAAGGAACCGATGTATTGATTCTTCTCTAAATGTGAGTTTTCTTTTCCATATGTAAAAAGGGAATAAAAAAATCAATCAAATTACGAGAGGCTTCAAGAAGTGCTTCTTTACGGAGTTATACTTCCGTTTGTCCAGATTTCGAGAAAAAGGATCTCTTGTTTTTCATTCCCATTGCCATAAGAATGAATACTGTGATTTGCATTTCGAACAGGGCATGAATACAGCATCTATAGGGTAACTTCCGTCTTGAAAGTTTTGTGGCGTATTTTTAAGATATCCTCTATTTCTCTCAATTTCTAATTCAATATACACAATCAACGGGTTCCATCAGGCTAGCTATATATTGGGCATTATCAATGATTTCGACATAAGGTGGTAAGATGATATCTTGAGCAGTTACATATCTAGGACCTTCTGACACAAATAGATGCGTTGCAAGTTCCATATAGATTACTTTTGAATACAATTTCTTTCAAATTCATTAAGATTTCGTGGATCGATTCTTGAATACCCAGCTATAATAGAATATTCGTGTGAGACTTTCTCAAATTTTACACGTGTGATACGTGTTCCTTCTATTTCTCCAAGTAAAGCTCGGCGTATTGCAATGCCTACTTGTGTCGGCTTGACCTTTTATAAGTGGAGACAGAATAAACCTTCCATAATAAAGACGTTTACTATCTGTTCTTGATTCAACACACTTCCACTGCAGTGTACCGAGTAGATGCTGTTATTTTCTCTCGAACCATAGTAATAATATGTCATGAATCATTTATTTCTCTTGTTTTTGTTGAAAATATTCACTTTTACACACGTCTTTTTTTTGGAGGTCTACAGCCGTTATGTGGCATAGGAGTTACATCTCGTACGAAAGTTAATAATATACCACTTCGACCGAATAGCTCGTAGCGCTGCGTCCCTTCCGAGACCGGGACCTTTTATCATGACTTCGGCTCGTTGCATACCTTGATCTACTGCTGTACGAATAGCATTTGACTGTTGCGGTTTGAGCAGCAAATGGTGTACCTCTTCTCGTACCCTTGAATCCACAAGTCCCGGCAGAGGACCAAGAAAACACGCGTCCCCGTACATCTGTAAACAGTGACAATGGTATTATGGAAGCTTGCTTGAACATGAATAACTCCTTTTGGTATTCTCCGCGTACTCATCGTACATTCTTACGTGAACCAAGTGCTGGGTATAGCTTTTCATATTTTATCATTTCATAAATATGAGTCAGAGATATATGGATATATCCATTTCAGGTTAATTTTATTTTTTATAGTGTGATTATCCCTGCCTTTGCTTATGTCTTGGATTAGAACAAATTACTATAATTCGCCCCCGCCTACGGATTAGACCGGCATTTTTCACAAATTTTACGAACGGAAGCTCTTATTTTCATATTTATTATTCCTTATTAATAGAAGTACCATATATAACACAAAATTTCTCCGCCGATTCCCTCTAACCGAGCCTCCCGGTCTGTCATTATACCTCGAGAAGTAGAAATAATTACAATTCCCCATCCCGCCTAAAATTCGAGGAATTCGTTGCGAGTTGGAATAAATTCGTAGACCGGGTCTACTGATTCGTTTTAAATTTAAAATATTTCTATAGGGGCCTTTTTGTAGTCCTTCTGTGTTGTAATGTTAAAACCAAAAAATTTTTGTTATTTTCTCGATGTGTTCTCACATTTTCGATAAAACCTTCTTGTAAAAGTTATCTTAACAATATTTTCCGTAATATTAGTAAATGTTATTCGAACCACCCTTTTTTTATTCCTATCGGCGTTTCGTATAGAGGTTATTATCTCGGCAATAGATATCCCTACCCATGAATTTTTAGTGAATCTAAATTGGATATAATCAACATTTTTTTTATAATAGAATTATATCTGAATCAATGTCTTAAAATCCACATCATTTATAATACCTCGGGAGCTAATGAAACTATTTTAAGTAAAATTTAACTGTCTTAATTCCCGGGCGATCGCGCCAAAAATTCGTGTTCCTTTTGGATTTCCTTCTTGATCAATAACAACCGCAGCGTTGTCATCAATATCGTATTATTATACCGTTGTCACGTTTGAGTTCTTTACAGGTACGCACAATTACAGCTCTGACCACTTCTGATCTTTTTAGGGGCATATTTGGTACTGCCTTCTTTAATCACAGCAACAATAACGTCACCAATATGAGCATATCGACGGTTGCTAGCTCCTATGATTCGAATACACATTAATTCTCGAGCTCCGCTGTTAATCTGCTACATTTAAATAGGTCTGAGGTTGAATCATATCATTTTGAAATCTGTTCTTCAATGCAAGGACAAAAAAGAAATTTTGGTCAAAATAATTGCTTTGATTCATTTTTTATTCCGAAGATAGTGAATTAGAGTCCGTAGTGAGGCATTTTTGGATGCTGCTATTTGAAATTGCACCTTCTAGCTATATTTTCTGATTACTCCGGTACATTTCATAAAAGTATTCGACTCTGGTTTAACTAACAGCTACCTGCAATATTCGGGGGGATCCTTTACCCCGAGCCCGATACGCGTTTGCGGCAGGTCTATACTGTAACATGGTTTATCTGCGAAATATTCGTTACCCATATTATTTCCACCACATGACGTACATTTTCGTGTCATTCGCTCGGCGACTCCGCTTCTATTTGTCTAGATTGTGATCCAGGTCGGGTTCAAGTTGCCCGAAGAGCATATTTACCGAAACATATGTATGATTCCCTCGATATGATAATTCCTTTCATATCTTCCTCTGATGTTGTTTACAGGAATCTGGTTCTTTTGGGGTTATAGTTGATGGTTGTTTCTGAATCCCATTCTCTACTACAAGAACCATACATGAGAATTTCGTTCTCATATGAGCTCCTCGCTACTTGTGAGATTTTGTCAATGCTTACTACTCAAACTCTTTTGTTTACACAAGTAGTGATAATTTTTTGTCTGCTCTCTTCATGCTTTGGATTCACTCTCTAATGCATCCCGCGCGCTAATCCTGGGGCGTGAAGACTCGTCTTTTTACGATTTTATTGTAGGGTGAAAGTCAATAAAAAAAAAGTCATTCAACGAAAAACGGAAAGAGAAGGGATTCGAACCCCTCGGTACAATAACTCAATACAACGGATTTAGCAATCCGTACGCTTTAGTCCCACTCAGCCAATCTCTCCTATATAAACAACAGATGCTGCTTCCCATATTGGGTAAAAATGCAAACCGATAGCTGCAGAGAGTCGGAATATATGGCACCTGCAAATAATATTTGTTTCCGTAATAGTAAGGTTTCAAAATCGTAACATAAATCTTGGATAAATAATGGAACAAATAGCTCACTTAAACGATGACCTGTAGTTTGACTAGAGACAATCAACCTATTAGTTAGCTCAGGTGGAACCAAACCGCTTTACCTCAGGATCGTTGAAATTTAGAGAACGAATGTAACTAGAACAGATTAACTCTCTCTAGAGGGGATCATCTAGAAAAGCTATTATTTTTTCTTATCAGACAAAGCTGACCCATAGATGTTCATGGTTAGAATTGTATTAATATTGTTCCAACCATAAAAGGAGCCGAAATGAAACCAAATGTTTCGGGTTACGGTTTTGAATTTAGAGACGTCCCAATTTGAATTGACGTACGACTATAACCCCCTAGCCTTTCCAAGCTAACGGATGCGGGTTGCGATTCCCGCATACCCGCTGTGAAGCAGCAATG
>Galium_palustra_31_8_plastome
TAAGGCGATCAAAATAAAAAACAAAAAAGTTCGTCCATTGTACTAATGGATAAGGACAGAGGTACTTCTAAACCTTTTAGTATAGAGTTCAAATCCCTATTGGACGCGAAATTGTTTTGATTATTTCGTAATATAAAGACTTTTTTGATATAAACGGTCAATTCGAATGAATTTTTCATACCCTATTCCTGAAAAGGATAAAACGAATCCATTTGCTTCCTGAATAGACTCCTTTCAAAAAGGTTCCGGCTTCCTCGGGTAAATGTCTTTGGTAGAAGAAAATTATTTCTTGGGAACTGGGGTGTTTCTTAGTTGTTTACGTAAGATACGTAACTCTGACAAGAAATCTTCTTTACCTAGTCCAATTTCTTAATGAATCACAGATAGCCATATTGTTCCGGTAATAAATAGTCAAATTATCTGCTACTTCCACCGCCAAGAGGCGCGAGATTGGGATTCGCTTAAGCAGCTTCACGCAACACGCTGCCCTCATTGCCAATTGAATTCTGAGTACGCTTTATCCAGCAATCAGAAGCAAAATTGTGCATAAGGCTTCTACATTCTGCAAACTTGTGCCAATATCCAACTTTAAATTTACCAGCTTACTTGTTTCGATGGCTTTAATTTTGAGCCGCAAAGACCCGACTACTGGAAACAGAAGATACCCACGATTAATAGCAAGGCCTGATTCCCAGCATTGAAGTAGATCGGCGAGATAGGAAAATTTTGGCCATCTCGTAATAGAATTATTACATTCGTTAGGAATATACAGCCGAAACAGTCTCCCGATTGGGGTTTCAACTGATTGGTAAAGGCGGTCATACCTACCTTCCCCTCAAACTAGAAACTTAATTTAGGGCAGCTCTTTCTCAAAAGACGGTGAATGCAAATAAAAAAACATCTCCCTGGATAACGCTTCGCGACCCCGGCGGTCTATCGTAATAGAGAGAGACATTTTGTCGATAAGCGTTTGGGCTTGTGTTGGAGAGATCCATCATAAATAGATTAAAGTAGTGTTGTTTACAGATACATAAAAAAATTCAGCTAAGAGCTGCTCCCTGTATAAGGGAGCCAGATATAATGTAATGTAGCCAGGGGAATCCCGCTGTTTCGCGCTACGACAACTGGTATATTCACATCGCCCCTCCTTTCTTAATTCTTTCTAGAAACTTCTCTTACCCCATGAGAGATATTGAATAGAAGGGATATTCGTTGTAATACCAATGTAAATTTTGAATTCTGAATACCTTAAATGCCCTTGCAAAAGTAAGGTAAATAAATATCGAAACATATTAAAATGCGGTATAATCCTGCGCGTAAGCCAAGGTCTATTATTGCAGAAACTAGTTCGAATATAACCTAACTATCAGTTAAGAATTTCAGTCTTTGGACCAAAAAACAAGCGTAATGGTGGACATACCACAAACTAGAAAGAGTGAACCTATTAAACAAAGTGCTTTCTGGTAATTGGGTACATGTTTTAGTTAAACCTCACCATAAGGGCGCATATTTTGAACTTTTCTGGGTGAGAATACCCGAACAACCGTTGCCTCCATTGAGTTGAATAATGGATTCCCGATCCTTAAAAATAACATAGGCTTTGGATATATGCATGAGGTAATCAAATAGAAATAAAGCCGCTTCGATAACGACCCCATACTACTAGAGCTAGCATCATATAACCCAATTGAGACATTGTGGAATAAGCCAAACCTCTCTTAATGTCTTTTTGAGCAATAGCTAAAGTAGCTCCTAATAATACTAGTTATTATTCCTATTAACGAAATAAAATTCATTATGTAAGGTATAACTATGAAAAGAGGAAGAAGGCGGGCTACAAGAAAAATTCCTGCTGCTACCATATGTAGCGGCGTGTATAAGAGCGGAAATAGGAGTAGGTCCCTCCATGGCATCGGGTAACCATACATGAAGGGGAAATTGTGCCGATTTAGCAACAGCACCGGCCAAATAATAGACCAGCACACAAAGTAACAAATAAAAAATTTACTTCATTATCCACAATCAAGTTATTGCATATTTCGAATAAATCCCGAAATTCGAAACTGACCCGTTATCCAAAAAAAACCCAAAATTCCTAATAATAAACCAAAATCCCCTATACGATTAGTTACAAAAGCTTTTTGGCAGGCATTTGCTGCAAGCGGTCCGTGTAAACCAAAACCCTATTAATAGATAGGAACACACTCCAACCAATTCCCAAAAAATATAAATTTGTATCAAATTAGAACTAGTAACTAATCCTAACATTAGAAGTACTGAAAAAACTCATATAAGCAAAAAATCTCAAATACCTGATCATGAGCCATATAATTATCACTATAAACAAGAACCAAAATTCCAACAGTTAGTAATTAATATTGACATAATAGAAGTAAGTGGGTCGATCAAATAGCCGAATTCTAAAGAAAAATCATTAATAATGACCCAAGACCAGACATATTGATAATATAGAATTTTGATTTATTTCTTGAATAGATAGATAGATTGCAAAAAGCATGACTATACTTAACAATAAAACACTGTGAAAGGACCACATACGACGAAGTCCTTTTGTTGTCGTTGGAAAAAGAAGAAGTCCTACCCCTATTAATAGAGGAATTGAAAGTGGAATCAAAGGTATGATCCACCCGTATTGATATATATGTTGGCAAAATTCGTCTCTCATAAAATTTTAAATAAGTAAGCCGCGTATGGTGAAATTGGTAGACACGCTGCTCTTAGGAAGCAGTGCTAGAGCATCTCGGTTCGAGTCCGAGTGGCGGCATGCCTTCTAAAAAAAAAACGATCATATAATAATGTCATGGAACATATCTAGAAAATTAGATAAAATAACTTCGACTTTGTCAACTGATAGTGAAAAAATGAAATCCGGGTACATACCAATACCGAGTATGGGTAAAAAAAGAGTAAATTGAAAGAAATAACTCGCGCGGTCCAGAATCAACAAAAGAATAATTTTGAATATTAAAGAACTTGTAGCCATAGAAAATTTGTCGTGACATAGATAACTGAATAAATAGGAGTTAATATCATTCCAATTGCCATTACAAAAGTAATTAATATTTTTGGCATTAAAAGAAATTTTTGGCTAGTAATTATTCCAAAGAATTACTATTAATTCCGCAATAAAACCACTCATACCCGGTAATGCAAGAGAAGCCATAGAAAAGCTACTAAACATCGTGAACATTTTTGGCATTTGGATAGCTATTTCCGCCCATTTGGTCAAGGTAAACAAGGCGCAGTCTATCATAAGTGGTACCTGCCAAGAAAAAAAGCGCAGCACCAATAAATCCATGTGATATTATTTGGTAAAAGAGCTCCATTGAGTCCCGTATCGGTTATCGACCCAATGCCTATAATTATGAAACCCATATGAGAGACGGAAGAATAAGCTATTCTTTTTTTTAAATTTCGTTGGCCTAGGGATGTTGAAGCTGCATAGATTATTTGTATTGTACCTACTATGACTAAACACGGCGAAAATAGAGAGTGGGCGTGAGATAATAATTCCATATTGACCCGCACTAACCCATATGCTCCCATTTTTAATAAGATTCCGGCCAGAAGCAGTACATGTACTAGTAATGTGCTGTCTCCGTGGGCTATCTGGTAAACCATGTATGTAAGGGGTATAATTCGGCGATTTAGACAGCAAAACGCAATAAAAACATCCAATGTAAGAATATTATTTTCTAAGCCTACCAGGATATGAGCTGATTAACTTCAACGTTTCAACAATTTAATGTTTGTGAGAACCATATACAAGCGATACCTCAAAACGCCCTATTAAGAGAAGAAACAGAACCACCCTGCCGTGATACAAAATAAGATTTTGTAGCCTGAGTATAGAACGTTTTTTTCCCTCCCCACATGAGATAGAAGTGATATAAACAGTGAATTAATTCATAACTCCCACCATGAGAAAAACAAAGTAAAAGAGTCCCGACAAGGAAAACGATCTCTATTTGACCAACTATACATTTGCTAACATCATGGAAATAAAATTAATCGAGAAATCTCGAGTAACCGGGCCAAGCATGCTAAAGTCAGCTAAGGTAGCTGATAAATCCCAGTTAGTAAATATAAGTCCTATTAGAAAGTCCTGTCTATTCCTAAATCTCCAATCGGAAATCAAATAAAATGGATCTCATTCATAATCCCTCTGTTAGTTTGGGTTAATCGGATTATCCATTTTGACAATGAATAACAGAATTGTATAGTGTTTAGAAGTAGATTCTAATATATCATATAAATAATAGTATACTGGACGGAGGCCTTATTTCCTCGTATGGGGAATTAAAAAAGATTTAAGGAACCACCTAAATATTGGAAAAAATTACAAATTGTTGTTATACCAAGTAAAGAAAATTCGTACGTAAATACAAGGATATGCTTGTGACCAGACAATACCTGTACTCCAACGTTCGAGTACAGCTTGTCGGTAAGAAAGACTTTTATCATCATATACAATAAGCTATGACCCATACTACCGGGTTGTTTTCATTAGATATAGTAAACTCGAAACACTCAAGCAACTCGGTTGTGGCAGGCAGATATTCACATCTTATTACAACCAATCGCAGTCTTCTTGTTCTTGGATGCAGAAGCAACTTTGTTTAGCGTTTACACCCGTTCCCAGAGTACTCATTTCTAAATACATCGGTCAGGGGCAGGCTCCGGACACATTGTAGTACAGCCTCATACACGTATGCATAAATCTTATACTGAATGAAGACATTTAATTATACTTGTGATGTCAGGAAATTTTCGAATTTCTAGTAATTAAAAACCATAATCGTAATTTTATTTGTTCAACAAATTCGATTGGTTTAATACGAATTAGATTTTCGGTTACGATAAATTAATGAAAACAATAGCCAGTCCAATAGCTGCTTCAGCGGCTGCAATAGCTATAACAAAAATTGTGAAAATGTCCCCTTTTAATTGACGATTATCAAAAAAATTAGAAAAATGTTACAAAAATTTATATTAAACCGCATTTAAATATAAGTTCAAAGACACATAAGAGCTCTAACCATATTTCGATCTTGTGATCAAATCCATAGATACCCAATAGAATTAATAAATAAGGCACTCAACACCAAGTATATGTCTCGAGCATCATTAACCAACTACCTTATCAATCTTATTAATTGAATCTAAACACCAACTCATATCGAATCGACATTGAATACGTATAAAGTAATGACAGTGATGCTTTTCTATGCGGGCTACAACAATCGCACCCTATTAAAGTCAACTAAAAGAAATTATTGAAAAACAAGTTCAATATGGAAGAAACAAAATCTGTTAGATAAATGAAGCCCCAATTTGTTTGATTATTATGTTATCAAATACTTGCTCTAGTAATCTGGTTTTGATTTTGTAGTTTCCAAATAATCAGCATCCCACTGACATATCTATGAATAGTACTTAATTAGTGAAGATAAAAAGAGATTGTACAAACTTATCGAAGTACATTGCATTGCGCAATATTCCACAAAGATTTTCCCTCTTTAGAATCATTCTGAACCCATTCATGAACTATCACAGCAAAAAATAATTAAAAACATTTATACGCCCCTACATAAAATGAGTAATCTGCGCAGCATAGGCTACAAAATTAAGAATTCAATTAGAAGATAGAAATAATGATAATACAAACAAGTAACGAATCCCAAGCGAAAAAGTCAGAATAAATTTGGGTTGGAAGAGTAATACAAGGCCCTGACCCTCCTAAAATTAAGACCCGATCTCTAGAAAGACTTAAAAGAAAAATCATGTATTGAGTCCAGATAATATTCACAAAAGAAATTGAATATTTCATGACATTTATTGACCCGTAGCAGGAGAAGTGTCTTTAAATGGTAACTCATTGATTCAAACAAGTTTATAGCTATTTGTATATAGGTAAATTTTGAAATTGTTTCGAATTGTGCTAATCGTCACATTACTGATATGCGGTAACCGAACCCAACGAAAATTTGATTATATATTCAACTCATTTGACGATCATCAAGTAGAAAGCTTCATATTCTTTCAGTCATCGAATAAACAATTGTGTTGGACAAATACTCAACACGAATTACCACACAAATATACAGTATTCCAAAATCCCAATACTGTATATTAAACAATACGTTTCTTTCCGAATATTGGTGTTCCAATTTCTCAATCAACAAACAGGTAGATCATATAGGGCATGACACGAACACGATACTTCACACCAGCAATGCATTTTATCAAATTTCGAAGTGGATGTCGGCCTCTGTAAACGCTCAGTGTGTAATCAGGCTTTTCATAGAGGATATTGAAATAGTTATAGGATAAACGATTCCAGCATGAGCTAAAGGCAATCATCGAAACCTTGACCCAATATATCCTGGTAGCTCGGGACTGTTTGTTTGACCATAATTTTATGAACTGGGGTTACCATATGAAAACATGTAACCGTGATATGAAATATTTATGCTTGCTTTCTTTCTCTTTGTTAGATAAGCATGAATATATTTCTACAATGAAATAAAAGTTGGAAACGAAGTTGTATAACAACAGATTTACCTAGAGCAAATAGGTAAGAAGAAATTTCTCATCCAAAACCTTAACAGTTGCGTCCATCCGCTAGCCTTGGTAGTAAGTCCATCTTTGTTGCAATAGGAAATAAACACAGAACAAATATAGTTTTAGCTGAATGTAATAATGTATACCGATTTACTGTTCCACAACACTTTACACCGTTTTAGTCAGATTCAAAAAAACTTAGGAACTTAATTCGTATTGCAATAGAATAGATTCCAACACTCCTAAGTAAAAGAACTGTTTATAAATAATGAAAGAAACTAGGTAGATTTAGAATTACGAAGCAATTGTAAAATAATACCAAATTTGCATACCCGAATAATTCCGTTTGTATAACCCGCCTACTAATTCTTTCTTCTGCTTCTTGGTAAATCATAAGGGCAATCCATCTCACACTCTCGCTAGAGAAAGAACTTAGAAAAAATGCTAAATCCCTATGGGTTTGACGCCATATTATTCCACCCTCCAAAAACCGCTATTTTGATTTGGGCTTCAACAATATATCAACTAGTACTTGGACTTGTTAGATAATTCATAGTCGAGTGATAACACCTAATGTTCACATTCGCTATTACCAGAACCGTACCATGAGATTTTATACCTCATACCAGGCTCCTCAGAAGGTCACAAAATAAATTTTTTATAAAGTTGAATTAAATTAAATTCAGAATTTTTCTCGTCTCTATGTCATGAGTATCCATTCAACTCGGAATCTGATCGGCTCTCTTTTTCCATCTTGCCGTAAGCGGGACCGATGCCTTCATACGAATCACATCGTAGAGATATTTGATAATACCACACAGAGCTCAATGGTATTTACATAACTAATAATGATTGAGCACGTAGCCCTTATGACCACCTAAGAAAGGAATATTTTATTATTTGTAGCCATATCCCTGACATAAGAGAGTCCAATAGAGAGCAACGCTTTGAAATGGCGCAAATCCATAAAAGAAACGCCAATCAGTAAGATCGCGATAGAACAACAGTGATAGCCCAAATGGAATTTACTGAATAGCTTTAGTAAAACCGGATACGACTCGCTATCGATGCCGTCCGATACTGGAATAAACGGGGCATCTCCCCATAGATGGAAGGAAGATTTTCTTTTGAAAAGTATATTTTACACCCATCCGCTAGACGCTTGAAGAATTTCCTAAAGGTCGCCAGCGTATTTCGGGTCCAAGTACGTTGTTGATATCCCTGCAAGATATTTCTCTTTTCTAACCATAACAATCACCTAGTACACCTACTTGTGATTCCGTAACACAAGATACCAAAAATAGAGGACAAGTATTCCATAGGATCATCATAGAGTTTCCAATCTGAAAAAAGGGATTTAATCGATTGTATCTTCGTTCGAAACGGATCAACTTCTACCCATAATGATTATCTATACTTACCTAGTATTCGTCATAATATTCAGCCAATTTCCATTCTTTTATACTAACTGAGGGAAGAATTTGCCAAATTGATATAATCCTGGTGTGACGTATTTTTCCATCTCCATCGGAAAAACGCGCTGGATCTCCATATCAAAAAATATTCCCAATTTCGCCCTTTGGGGGCTTCGACTTCTAACATAAACGTTCTTGTTTTAGACAACTCAAAAGGCTGGGGAAGGGTTTTTTTACTAATAAACACGATATTCAAAAATCATTCCAAGTCGAAATCTATTTTACTATATCCAAAGCGTCGGGATTTCCAAACTTTTCATAGGTGACCCCCCGGTAATTCCTTCTAAAAGCCTGTTAGTATAATTTTTTACAGATTCTGTCATTTCACACGATTCGTACTAAATAACGAGCTAATGAATCGCCCTCTTTTTGCCATTGAACTTCCCAATCCAATTCGTAATAACACTCATAATTATCAACTTTACGAAGTATCCCATTGTATTCCGGAAGCTCGTAGCATGGGTCCTGATAAACCCCAATTTAGTGCTTCTTCCCCGGTAATAACTCCTACACCCTCAACTCGTTTTAAAAAAAAATAGGATTACGTGTAATAAGCTTTTGATATTCAGTAACCGCTGTTAAAAAGTAATCGCAAAAATCTAAACATTTATCTATCCATCCATAAGGGAGATTCGGCAGCTACTCCTCCAACACGAAAAAAATTATGCATCATTCGCATACCGGTAGCAGCTTCAAACAGGTCATATATCAATTCTCTTTCTCGAAAAGTATAAGAAGAAAGGCGTCTGTGCACCAATATCTGCCATAAAAGGACCAAGCCATAATAAATGGGAAGCTATCCGACTTAACTCCAACATAATGACTCGGATATAGACTAGCTCTTTTAGGTACTTGAATATTACCTAATTGTTCAGGCCCGTTTACGGTTATTGCTTCTGTGAACATAGTAGCTAAATAATCCCATCGGGTTACGTGAGGGCAAATATTGTATAATTGTTCGGTTTTCGGCAATTTTCTCCATCCCTCTATGTAAATAACCTAATATTGGTTCACAATCAATAACATCTTCACCATCGTAGAGTAACAATGAGTCGAAGAACACCATGCAGGGTGTTGCGGTCCCATATTGACTCTCATTAAGTCTTTTCTTGTCGCTGGTACATTCATAAGTCTTTTGTTGGTTATTCGAAATTGAAACAAATTAGAATTCTGAACTCTCTACGACGTCGGAGATAAAATATTTTCAGGAACAAGTAAATCCAAAGAATTTGTATCAATATTTCATTCCGTATGCTTGATCGTTTTGTGTATGAACGAAGGAAATATCTAAGGTTTTATACATAATAAATTGCCCATCATTTTTTACAGACAGACCGGGCGGGTTCAATAATCAACGCTCCCTTTTTGATCAATCCTGTAAGACTTAAATTCTTATCAATCAGCATTATATCCAAACTCATCTCTTTTCTTTGAAATCGAAAATATAGTAATTTTTCTTGGATTTTTCAGTCTAAGCAAGAGACAATAGATTTTTATATTGTTGGTCATTCTTTGATTTAGATTGCCCCAGCGCGTAATTAAAAGGAATAACGTTTCATAAAGAAATCTAGTTCGGCTTCTGTCTTACTATAACATGTCCTTAGACACATCGTGTCAACGCACACACACCGAACTCCCTTTTCCAAAAAAGATCAATACACCAAGTACTACACTTAGATTTATTAGATTTTGTTGATAAAATTATCGATATTAAACCCGAAACTCCCGCTGATGGCCAGCGCGCTCAAAGAAGAGGAAAGAGTGCGGTTACATTATTTCATAGTATCTCCTACTATGTATAGACTAAAAATATATTTTTAGTTAAACAAAGGGATTCGCAAACAAAAGTGCTAATGCTACAACCAATCCATAAAATTGTTAAAGCTTCCATAAAAGCTAGACTAAGCAATAGAGTGCCCCTTATTTTTTCCCTCGTGCCTCAGGCGTGTCTCGCAAGTACCTTCTACTAGCTTGACCCGTGCAGCAGTTCGCTTGCCCAACCCCCCGGTCCTCATAGAAGCAACGCCCTACGGCGCAAACCAGCAGGCAATAACGGGAAGCGGCAGAAAATCAGTGGATTCCATATAAGTGTCCCTCGTCACAAAAAAGATGGTTAATAGATACAACAACCGACTAACCGGGAACTAGTCGGAATGGAGTCGAATAAATTGCTTGGTAATAAGTAAACTACCTCTCCCCAAAGCCGTGCTTTGCATTTTTCGATTGCACACGAGCTTTATTATTTAACTGATGGCCCTACCATGGATTCCACCTATATAATGCCGCAGCTAAAAGTTGCAAAGTAATAAGAGCTGTGAATCCCACTTTGTAAATAAACCCAAGGAACTATAACAGGTATAGGAATCACTGAAGGTACTAAAGAAACAATGAACAACAACCAACTAATTCACTCAGCTAAGATATTCCCGAAAAGTCGAAAACTAAGCGATACAGGGTTTTGTTGAAATCTTCTTAAAATGTTAATGGGTAAAAGTATTGGAGTTGGTTGAATATAATTTCCCGAAATAACTTAATCCCTTTTTGCTAAGACCCGCATAGAAATAAGCCGCTGACGTGAGTAAAGCCAAAGCAACTGTAGTATTTATATCATTCGTTGGGTGCAGCTAATTCCCCATGAGGTAATTGTATAATTTTCCAAGGTAAAAGTGCCCCTGACCAATTAGAAACAAAAATAAATAGAAACATAGTTCCAATATAAAAGGAACCCAAGGGCCATATTCTTCTCCAATTTGGGTTTTACTAATATCACGAATAAATTCAAGAATATATTCGAAAAAATTCTGACCTCCAGTCGGAAATGGTTTGTGGATTCCGAACATGCTAGAGCAGGCCGAACCTAATAAGATAGCAATTACAAACCAAGAAGTAATAAGGACTTGGCCATGGACTTGAAACCCACCCTATTTTCCAATAGAAATGTTGGCCTACTTCCACACCAGATCACATCATATAAAACCTTTTAGATGTGTTTGTTGAGAACATTCATATACCTGAAAAACGAGAATTACCATCCTCTTTGCCTACTTGAATCGAGATACATTTTACCACAGAAATATTAGTAAAGTATTATTTATTCTATATTATCAGAGTTTCTTATATAGCAGAACGGACCCTCACAAAATCGCGAACACAAATTTGTTAAGAATTAATCGGATTGAGGCTATAGCGTCACTCATTCGAGGGAATCGAAATATCTGCCAAATTCGGGGTCACTAATTTGTATCTAATTAAACAAAATTGTTGGAATTTCCTAAAGTTAATACACTCAACGTAGGGTCGATATATTCTTCGTGCTGATCAACGATGATTACAATATCGGGTAACCGTGTCTATATATTTAACTCCCGCCCAGAATACCTTTCCTAAATGAGATAACTGTCTTTTTTAACATAGCTGCATCTCTTTTGGAGACGGTTAAGTATTCCTGTTTTTTGTTCCATCCTCAAGTCCCTAAACTTCTGAAGTCTCGTTTCTGTAGTGGACGCAATTTGTTAGACATACCGCCTGAGCCATTTTAGTATTAACATAAATGACATCGAGGACTTTATTAGCAGCCCATGTCTACTAAATCGGCGGCTTTTTTTTTTGGTACCCAACAATTAAAGAATTGTTTTGCTTTGGCTTGCTGCCTCAAATAAGCAAATCATCAAGCTTCTGATAAAAAACGCAGCAGTTCTCGTAAGATTTATAATATGAATAACCCTTACGCTTTGCAGAGACTATAAGGTGCCCATTTTAGGATTTCCATTTCCTTAATACCATGAGCCAAAATGAGACCCCCGCCTACCATCATTTCCTTCTAAATTGTTATGCTCCAATGATCTTCTTGTGCATACCTCAAAAAAAAAGACGAATACCCTAACGTGAAATATAAAGATTGTTCCGAAATGGAACCTTCTAGCCTGTAGATTATCGAGTAGATAGACTAACCTAAGCATCTATTCTCTAAAAATAAGAAGGACCCTTCTTAAGGAAGTATCTATGGCACTCTGAAAGCAAAAGAGTCAAATTATTTTCTTTAGGTGAAATAAAAAGATCTCTCGATCTCCCTCTCCGAATAGATTACTTTTTTTTTAGTTTCAAAGGTGAATCTTATTTAATGTTGTTTTTGAAGGATGTACCTAATCCTTTCCACTCCAGTCACCAACAGGTAATCATTCCTCCACAAAACAACGTTTTTCTTTCAAGACCTTTTAACCCAATCGATATCCGCCCCCGAAAGAGCGGCTTTATGCTAAAACTACGAGAAGTTTCTTGAAAACTTCGCTTCCGATTATGAAACTTTGAGTATTGAGCAGATGCTCTTCGTTATTCCCACTGTAAGACAGCTTCGGTAACAGCATCACTTCTTTCGAAAGCTCGAACCCATTCGTTTCTGCTCGCAAACAATCCAATTAAGTTCTCCGAGGTGAAAAAACCATTAGACATCCTCCATCTTCCGAAATCAACACCTTTGATGTTATTTGACGTCACAATAATTTGCAATATGTTTAATTATGAATCATGCACCCCCTAGGGATCGGTAAACTTTTTGGAATCTTATTAATCCAAAGAGATAACGACTTTGACGCTATAGTTAAGCTTAGCACCAAATCAAGAATGCCCCAAGGAAATTCCAAGAATATTTTGTTATAGCATTTGTTCCTCACCCCTCAATTCCTCTTTTCTCAGATTCATCGTATATTGAATCTAATCGAACGAGACTTCTAATAACCTGTTCCACTCTTTGGAAGAACCCTGCGTTAATATCACCAGAAGTCTTGATTTTGTCATATATAATATGTAACTAACGATATCTCCTATCGTAACGGAATTTCCCCAAAAATGTCCATGAGACAGTTGCTCACTGGGGTGGCACAAATAAGGCCATTAGCTGATCGGTATTACTACAGGAGTCGACTTTGAACAAATACTAACTTACTCGACTTTAGGTTGTGTTCTATCTTTTGGCTATTACACACATTTTGCACAAATAACCACTGTCCAAGTACTTATATTTTAGATGTCTCCTTTCACATAATTAGTGACAGAAAAATACCAATTCCAAATGGAATGGGACAGATCTGATATATAAATTTTGCCCGTTTTCAATCCATTGAATAAATATTTAATTTACTTGAAAGTTCGTTTACTAATTGTCAAGTTTGCAAATAGATTTAGTTACAACAAATATGATTCATGATTAGTAAAATCGGAAAAATGAATAACAAATTCAATTAGGTAGATGAATCCTAAAGGTGCCCAGCGAATTTCGCTTTTTTTGTTGATTCGTATTACTCTATTGCTTATATTTTCACACGGGTGACATGGGTCCATTTCGAGAACAAATTGGATGATAAACAAAATTATATCAACGATTGGCAATTCTTACTTTTTATTCAATCAACGTATGATATAGTTCCTTTGACTTGGGTTCAAGGAATTGTTGAATTCTTAACCTTAGAATAAAATGTAGAAGAAAACGAATTGATATTAGGTGCAATCTGATCCATTATTCAGAGAGCAAATCCCGAACCTTGGGGAATCCTGTCCTTTTTCCTGATATCCGAAAATAGGGGATTTCTCATCAAGTCCGATTCTTAGGGAAATGTCGAATTTAAACCATTATGTCCTTATTCTCAATAAAAGTATGTACGGATTTTCTTTGTCTAAGATTTTTTTCCGTTTATCCCAATTTTAATACTAGAACAAGTACGTGACTAATTGATATACTTGTATTCACGGTTTACCAGTTTCCATAAGGAGGATGTAATCTTACAACTCGTAAGTCGTACGATTGTCCCTTTACCTTCAACAGAATCGGGAGGGGAAAAGTGTTTCTACATTTACTACCGTCCATTTAGTTCATATACTTGACGACAGGATCGAACCAAAGAAAAAATACCCCCTTTTTGCTAAGGTGTAATCCCGTTGGACATAAGATCCAATTCTTGTATGGAATCTAATTTTCCGTTACTGGCAGTATCAATAACGCCGCTACTGTCGGGATAGTCTTATCTGTACTCTCCAGGAAAAATGGATATGCTCCAGAAAATTATTTTCAGTCATCAATTCTTTTTTTTTTTCCTAATCTACCCGATACACCCCACTCCCGGCTCTCGTATATTTTAAAGCGATTTTGTGTATCTACTCCCAATGATAACTATTGTTCCGTGTACCATTATTGGAAGAAGATTCCGGGTAAGAGTATGCACTTCATTCAGGAATGTAAAAAAAACCAGATCTACTTTCCATTTCGGATATTTGACTTAAAATTCCTTAAGATTTATATCTCAATCAAATTCTTCCTTTTTCGGCGATTGACTTGCATTTCGATTGTCCATATTTTCGTAATTTCCCGAACTCTTTTCTTCGATATTCGAGGATCATTTCAAAATAAGTAAAGAATACTTATTTCTACGAGAAAATACCGTATTAAGGGAATATTCAATCGAGGATCCGAAAGATGGTATTAACTTCGTTTTCGCCATCCGGTTGAAGATGGCATAAGACAATCTATTTCTTTCGCCTCTTATGACAATAAATTCAGAATTTTACCGAGAATAGCGAATATTAGGAGATTACAAATAAAATAATTTCGAAGCTAAAAAAACGCTCGTCTAAAATGTGTATTATACTGATAGTTTTAGTTATCTTTGTCTTGAGAGAAATGAGATCCCGGTTCGTTTGACTCTTGATCTTATGTGAAGGGATAAGGGAGACTAAGACTCGATCTTTGCACGGAATCCAATAATTATCCATAAATAGACTTGTGTTCTGGTAATAAACTGAATATTACCCATACGTAAAATTCAGGTGCAATGATACACGTACGGTACTCCAATATGCATTTCGCCCATCTGAGTGCAGAATAGATGATGTTTTCGATACTTTCTCCTCTAAAATTCAAAAGTGGATATTACCTGCCCGAATTCTCAGCAATCCACTTGTTCAAAGATTCTACATTATTGATTGTTATTGAATTAAATAGAAAACTCTCTTGATGGAATAATTCACATTAGTGTATAATATACTTCACTCGCAAATAGTTACATTACAAGTCCGTCTAGAGCATAGTAAAAGCAGGAGTGTCCGTGACAGTGTACGTGTTTGGATGAACTAAAATCCGTATATGAATTTTATATTTTCCATTATTAAGGAGTTCCTCACATGTTGAACGCAGTACCTGCCTGTGAATATCTCCGCCGGTCATGAAAGGTTCCTTAATGTTAAGTTGAGTACCCGGTTCTCCAAATCGATTGACTCTGCAATAATACCTACGGCTTGTCTCCCAATTCCAACCAGGTCCGCCATGAGTATGGACTCTGGCTCATAACAAAAATCGGCAGATCCCAAGATGTACTTCCTACAGGTAAAAGGGGGTTACGAATAGGTACTTTGTTTCCGCGGCGAAAAGTTGATGAATCGGTGTGACAAGCCCAAACCCCAATGTTCTTGATTTCATAGTGGCAATTACATCGTACCCCATATATACTCATCTGCATTAATACACGAACCAATTAATGATTTGAATAAAAAACCGTTCGGGGCATCATCCGCATTCCGAGAACTCAGAGAATATAGCGCGGGTTAGTGCCGCAAATCTGTTCGAGCCGTACAACAAATGTGTTGTACATACTTCAACAAAGTCTGCGTGATGAGATATCCTGGCATCTGATTGTCCGTACAGTCAGTATCCACAACCCCCTTAGCGGGCTCCGTCCAGCAAGAGATTTATATATTCTTGTTAAGAGATGCCCTTCCCGATAAATTGCTTGTGAATAGGTAAAATCAATCATTTTGTCCTTGAAGGATCACTCTCTCATACCTACTGAATTGATGTAACCTGAGATACTATTTCCTCTACGCGCCTGAAAGAAGACATTATAATGAACGGGAATTTAAGGGATTCAGTCATCCAGGACATTCATCTCTTGGTCGCAAATAATTCACTTGTAGGCATACCAGAGTTTCAATGGAATTGACGTAATATTTTCTACTGTCATGTACATTGCCCAGAATGGCTGGTGTTTTTATCAAAAATCAATACTTTGTTGTGTCAGCATCTTGGAACTAGGCAATCCCTTTGAAAGGTATTGTTACAAAGATCATCAATTCCTAATAGAAATAGATGGTAGCAGTAGCATTGTTGAAAAACCCAGGGTTTTTTACTTGATCACAGGATGTGCTGATGTATATGCCCATTCCAAACGTGATCTATTAAATCGACTAAGTAAGTCGTTTTCATGGCAGTTGTCCATCGATCGTCTTTATTGTGCAAAGACCAGATTTGGCCCGTTTCTGCCATAAGTACCTCCATAATTCGGCTGATGTAGGATTCTAACAAGGTTGAGGGTCAGTGTCATTGAAAAACATTCTTTTTTTTGATTCGGATTAAATTCGGAATCTCTAATCTCTGGAAGTGATGGGTATCATATTCGTAAGCATATGAAGCAGGCGCGAGAAAAAACCCTGATATTGCTTCTATCCATTTTTCTGATAAAGAAAGAATCTGACCAAACAGTGGTTCAGAATGTATAGTTAAAAAGAATTTTGCTTTTCTTATACTTCGTTACTATTAGACTAGTGTCCATTAAATCTCATAAATAAGTCCCTGAAACATTCATCAGTGAATTTCAGACGGGAATTTTTCTCTTGAAGTCAATAACACGTTCGGTCCAACGCGCCACCGGAAGCCACAAAGGCACTATCTAAACTGGATTCGTTCTCCGACTATACAGCCTCAATTGGCATCATAGGATAATTACAAAAAAAAAGGTTCTCTTCGTATACTCCATAATTTAACTTTCTTTCATCTTCGGATCTATATTTCATAGTACACAAATAGCCTCGACGATTCCCGCTAGTTTAATACATAGAGCCCCATAATGCATATCTTGAGGTTGGTACGGGAAATGGGATTCCCCAATAGCCTGGAGACAAATGAGATTCTGATCGAGAAAACATAAAGTAAACGTCGCTTCCGCTTAGGGCTTCCAACCGATAAAGGTTACATGAACAGTCCATTTGATCGCCCATCAAAAATCCGCATTGATAATCCCTTACAAAACTAGTGGAGTGCAAACAAAATAGCACGTCCTTTCCACTAAAAATGGGCTGGAAATGCCTGTATCACCTAATCTGCTGCAAAGTAGCGTGCTCTATTAAGAGCAATACATGGATGTCCCTAGCATAACTTGACTGAAGTATTATCCCATACAAATGCTTTCTTTTTTCCCGAATTCTTATTCTTAGACAACTCCTATAGTTAGAAGCACGAGATGTTGTCCCAATTAGACCGACGAATTACAAAATGTCTGGAAAAAGTTCTATTTGCTATTTCTGCGAGGTAATCCCACACTGATGTTAATGAAAGTGACGGTCCAAACAACAATAACGGGACCGTCCTGAATAATCGACCTCGTTTGCCAAAGCAGAGTCTCTCGAAATCTTTCCTTCTTTTACCTTCAATTTACATCAGAAAAATGACTTGTACGAACTTATTATTACCGTCCTTTCGTTGGTTGCACCCGATATTCCATTATACAAGAAGTGTTATCGACGGCTATCTTGGACTAAATTTTTCCTGAGCACATTACCGCAATTCTCCTGCGCGTAGATCTCATTTGTTGTTTAATAGATCGGTTAAGAGTGTTGGTTCCGATAGCATAACTCTTCCTATAGAGTTCGATTAATATCCAGAACTCATTAGGGCTTACCCCCTGTCTATCTGAGATGATGGGTCATCAATTCAGGCAGGAAGAACTAGGTAATAAACCACAAAACCATCCCATTCTGGTATCTATATTTGTTTCGAATAAACAATGCTTTGTTGAGTTCCATACAGCCGAACCAATAAAATCCTTTCCTTCTTCCAAACTTTTCGATCATTCCCAGTCAATTTCCCGTGGGGACCTTCTTCTGCCTAATTCTCGTTCCATTCTAACTAATGAATTTTTCTAGAATAAATTCGTAAATTCTAGATCAGCTTAATTGTTCTGCGTATAGCAACTTGCACCAGTCAGACATTTCTACGATTTCGAATAATGTATAGAAAGCCCTGGGTAAGTAAAAAAAAAGTGGGATACTTGTATTTCCAATGATTGGATTTGCATATTCGAAATAAACCTCGTCAATCGTAAGAAAAGTGGGTTTTATTTATTTATGGGGCCTAGCAAAAAGAAAAATTTGGGATAGGATAAACCCGAATCGGAACGTGAAAATTTTCCCCTCATCTCGGCTCAAGTGTAGGTCAGCGGAGTCTCTATTTATTATATCCAAAACGTGTACCCTTTTGAAACTAGCAAAAAAAAAGTACTTTTTTACGTAGGTACAAATAGATTTCTTATATTACTGAAACTGACCTATAGACCAATTTGCCTTTTTGGGTTATGACATACCCTAATCTTGAGCTTCATTGTTACTCCCGTCAACGACGATGTCAGATCTTAGGGCATCCCAAATTCGATTCGGGATGACCAGTTTCTCACTTTTGGAATCTAGTAAATCAGACATTTTGATCCAAATCACACAATCGCAATAGATCTAGGCCTTCATAATTCTTTAAAGGGATTTATTCTAAAAGATTGCGCAATATAAACCTAGGAAGACAGTTTTAAATATCCATACATGGCGTTACTGGGCAAGGCGAGTTTAGATGTAGCCCAATTTGATACCGTTCGTATACGGAGAATCAATAGAATTCAACACATCGCATTTCTCCGCAAAATTTCTGGGTCGTCTTATTTCCTCTCCTGATTACGCGAGTAATTTCCACAAAGCACAAATATCCACTTTTACATAGGTCCAAAAAATTCTTTCCGACAAAATAATCCCATCCTTTTCCCGGCTTATTAGGTTTTGTAATTGAAAAGTATAAGGGTTTTGTGCACTTCTCCGAACTATCTCTCCCATTAGGTAGTTATTTTAGTGTAGCCCAAGCACATTATTTGTTGCAGGAGAAACTTGATCCAATTTCGGAGCTGTTGGATGTTTATACACTATCGATCAATAGAAGAGAAAATGCTGATTCAATTCCGATTAATAGCTTCCTTCCCTCTGAATCTCGGAAGTTTTTTCTCAGATACATAGGAAATAATATCAGTTCCAGGAGCTAAAGATCCGTAGTTCTCAGAACGAGTAAATCGAAAAGATCCTCTGGGGTACCCTCGGGATTAGGTATTGTTTCTCCTATAATTGTAGTACCAAGTACTTCCTGGCGAGCTCTAATATGATCAGATTTATAAGTAAGCATTTACTTGTAAAATATGAGCAACACCAAACCCTTCGAGAGCCCAAACCTCCATTTCTCCTACACGTTGCCCCCCCCGCTTTGCCCTTCCTCTAAGGGGTTGTTGGTGTAACAAGTGCATAATGTCCACTTGAACGGCCGTGGATTTTATCATCAACTTGATGAATTAATTTTAAAACATAAGGCTTTCCTATTAAAACGGGCTGTATCAAAAGGATTCCCCGCCCTGCCATCAAATATTCTGCTTTTTCCCGGGTATTCGACTTCAAATACCCACGGATTCGCCGTTTGCTTACTGGCTTGATATATATTCAGAAAACACCAGTTTTCTCGAAGCTTCTTGTTCATATCGCTCATCAAAGGGCGCTATTCGATAATGCCTGTTTAACAGGTTTCCCGCTAACCCAAGTTGAACATTCAAATATCTGTCCGACATTCATCCTTGAAGGTACTCCTAAAGGATTAAAGACCATATCAACAGGTATTCCATCTTCCAAATAGGGCATATCTGTGTCTAGGCAAAATTTTGGAAATAATACCCTTATTTCCATGTCTTCCAGCTACTTTATCGCCGACTTTAATGTCACGTTTCTGTGAAATATATACACGAAGTCGTTTCTGGATTATAACTGGAACCCCCCTTCTTGTGGATCCATCTGACATCAATAACCCGACCCCTAGCGCCTATAGGTAGTTTTAGACACGTTTCTTTTTGAAGTAGATACCTGAATGCCAAGGATAGCTCGTAACAATCTATCTTCTGGAGCATACGACGACTCTTTCACCACCTGGGGCGTTAATTTTCCTACTAAATATATCACCCGTCTCTACCCAAGATCCAAGCATCACAATTCCATTTTTATCTAAATTACGGAGTAAATGGGCTTCTAAATGGGGTATTTCGTTAGTGACCCGTTTCGGGACCCTGGTTTGTGACATGGATCTGAATTTCATATTTCCGTATGTGAAAGGAAGTATAAATATCTTCATATACCAAACGTTCACTAATGAGTACATGCATCTTCATAATTGTAACCTTCCCACGGCATATAAGCTACTAATATACCTTTCCCCAAAGAAAGTTCTCCACCAACCGTAGCAGCACCGTCAGCTAAAAATTTGCCCCTTTTTAATGCATTTACCCCGACGAGCCTGTGGTTTTTGGTGCATACAAGTGTTTTTGTTCGAGCGTTGATACTGATCTAATCGAATGCTTAAGAGTACCTCCATTACCGACAAAACTATTTTGTCCGTATCCGTATAAACGACCCTTCCCTCGCGTTCGGCTATATAAAGAGCCCCGGAATCTAGAGCTGCTTTGTCGTTCCAACCCAGTTCCAACAATGCATTTCTCGGACCTAGAAAGTGGAACTGCTTGACGTTGCATATTTGAACTCATTAAAGCTCTATTCGCATCGTTTGTGTTCGATAAAAGGAATGAGCGAAGCTCCAATAGAAAAATATTGGAAGGGGAAAATACTTCTAAGATGAACCCTTTCCCACGCAATAGTCAAGAAGTACTTGACGGTATCGAGCTGGAACAACCTGCTCTTCCTGAAGATTTCCATTTAAAGCCAAAGAATTTCCCGCAGCTATCGTAAAGTATTCATCTCTACCCGGACGATAAAAAAAGCATTCGTACCTCTTGATCTCTCAGAAATTTCATAAAAAGGGCTTTCTAGAGATCCCCACGGACCTATCTTCGCATGAATTGATAAGAGATCCAATAAGTCCAACATTGATTCCTTCAGATGTATCGATTGGACAAATACGCCCATAGTGACTGGAATGAATATCTCGTATACGAAAACTAGCAGTTCTGCCCTGTTAGTCCCCCAGGGCCCAAATAACTCAACTTTCTCCCATGAACTATTTGTGTCAATGGATTGGTTCGATCCAAAACTTGAGATAGGGGGTGTAACACCGAAAAAAGACTCAAAAGTAGTTGTTAATGCAGTTGAAGTTACCAAATTTTGGGTTTGGTATCAATTTATGTCGAATTGCTCCACATATAGTTCCGCCGAACCGCATTTTCTAAACGAACCAGAGCCAACCCAAATTGATCTTGTAAAAGATCTGCTACAGAACGAATACGTTTATTTTTCAAATGATTCATATCGTACAACCGTGCCCATTCCAAATTTCAGTCCAATCAAACGATCTGCGGCTTCCAATATATCTCGTGGTAACAAAAAGGTATTGTTTGGTATATCAAGGTTTTAGCCTTCGGTTCATATTTCGTCGACCAACTCTTCCTAATTCACATCTTTGTTGAAAGAATTTTTTTTGTAATTTTTACATAAAGATTCAGAAAATACCTGGATCTCCACCTACACAAGCAAATTGTTCATAAAACGCTAAAATGGCATTTTCTTTTGACCCAATTTTTTTTCTCTCCTTATCGTTCAGAAAAGACAAAATAAATTTCAGGATACCAAACATTTTCTAGAATTTCTCTTAGATTCAAACCCATAGCTGATGATAAAACTAGAATAGATATTTTTTGTTTCCTACTTACACGAAGCCCAGATCCTTGCTTTTATATCAATCTCTAATTCTGATCTTCCTCCCCAATCTGATATTATAGTACCAGTATATACCGAAATTCCGTTATGGTCCAATGTCTGACCGGTAATAAATACCTGGGCTTTGTAATATTTGGTTAATCAAAATTCGATATATTCCATTTACTATAAAAGTTCCTAAGGAATTCATTAGAGGAAGTGTTTCCAATAAAAATTGTTTGTTCTTGCATATCCCTGCCGGTTTTCCAAATTAATCCCGCGGATACATATAATTCAGAGGAATATGTTAATAATTTATATTACAGCATCCTTTTCCTTTATCAACGGTTCTACCAGTTGGTATGTCTCCACAAATAATTGAAATTCTATTTCTTGATCTGTGTCTTCTATTTTTGGAAATTTTAGAAAGTTCTTCCACCAAACCCTGATCAATAAACCTACAAAATCCTTCAAATTGTATCTGATTTAATCCAGGTATTGTAGACATTCCCTCGCTCCTAGCATTTTAATTCCATATCAAAAATCCCACTAAAGCCATGGTTTTGGCGGCATGGCTCGAGTGGTAAGGCGGGGGACTGCAAATCCTTTTTCCCCAGTTCAAATCCGGGTGTCGCCTGATCGCTAATACCTAAAGCAATTATTTTTCACTTACTGTTTTTACGTAAATTATAAGTAGAAAGGCCGTAGGAACTAGAATGAATAGCACAGTAGCAATAAAAGCAAGAATATTTTACTTCCATAAGTAAAGATTGGGTTTTATCTGGATCCGCCGGGACTGACGGGGCTCGAACCCGCAGCTTCCGCCTTGACAGGGCGGTGCTCTGACCAATTGAACTACAATCCCTGAAACGGGGGATTTTTATTTTTATTCGTATCGAGGGTATTTGACGAAATTGTTGGGCCGAGCTGGATTTGAACCAGCGTAGGCATATTGCCAACGAATTTACAGTCCGTCCCCATTAACCGCTCGGGCATCGACCCAGGACGAATCGGCAAACTATTGGAATCCATGATTACCTTCGCCCAGGGGAATTCGAATCCCCGCCGCCTCCTTGAAAGAGAGAATGTCCTGAACCACTAGACGATGGGGGCTGTTTGTCCAACCGCATCATACTATGATAGTATCCGTTTTTTAAATTGTCAATATACCTACTACAGGCCACGCAGGGATTGTTATCTTCGAAACTCAACTTGGGGTAGTACAAGAAAATCATGCAGAAATGATGAACTTCGAATGCCCCAATTTATGAGGTGTTCGGAAATGGTCGAAGTAGTTTGAATAGGAGAATCACTATGACTATAGCCCTTGGTAAATTTACCAAAGACGAAAAAGATTTATTTGATATGATGGATGACTGGTTACGTAGAGACCGTTTACGTTTTTGTAGGCTGGTCCGGTCTATTGCTCTTTCCTTGTGCCTATTTCGCTTTAGGGGGTTGGTTCACAGGTACAACCTTTGTAACTTCATGGTATACTACATGGATTGGCTAGTTCCTATTTGGAAGGCTGCAATTTCTTAACTGCGGCAGTTTCGACTCCTGCTAATAGTTTAGCACATTCTTTGTTGTTACTATGGGGGTCCTGAAGCACAAGGGGATTTTACTCGTTGGTGTCAATTAGGCGGTTTGTGGACTTTTATTGCTCTCCACGGCGCTTTCGGATTAATAGGCTTCATGTTAACGTCAATTTGAACTTGCCCGATCTGTTCAATTGCGACCTTATAATGCAATCGCATTTTCTGGCCCAATTGCCGTTTTTGTTTCTGTATTCCTAATTTATACCACTAGGTCAGTCCGGTTGGTTCTTTGCACCCAGTTTTGGTGTAGCAGCTATATTTCGATTCATCCTTTTTTTTCAAGGGTTTCATAATTGGACATTGAGACCCATTTCATATGATGGGGGTTGCTGGTGTATTAGGCGCTGCTTTACTATGTGCTATTCACGGTGCTACCGTAGAAAATACTTTATTTGAAGATGGTGAATGGTGCAAATACATTCCGTGCTTTTAACCCAACTCAAGCTGAAGAAACTTATTCAATGGTCACTGCTAACCGCTTTTGGTCCCAAATCTTTGGGGTTGCTATTTTCCAATAAACGTTGGTTACATTTCTTTATGTTATTTGTACCGGTAACTGGTTTATGGATGAGTGCTCTTGGCGTAGTCGGTTTGGCTCTGAATTTACGGTGCCTATGACTTCGTTTCTCAGGAAATTCGCGCAGCGGAAGATCCGGAGTTTGAAACTTTCTACACCAAAAATATTCTCTTAAACGAAGGTATTCGTGCTTTGGATGGCGGCTCAAGATCAGCCTCATGAAAACCTTATATTCCCTGAGGAGGTTCTACCACGTGGAAACGCTCTTTAATGGAACTTTAGCTTTAGCGGGGTCGTGATCAAGAAACCACCGGTTTCGCTTGGTGGGCCGGAAATGCCCGACTTATTAATTTATCCGGGAGATTACTAGGAGCTCATGTAGCCCATGCTGGTCTTAATCGTATTCTGGGCCGGAGCAATGAACCTATTTGAAGTGGCTCATTTCATACCAGAGAAGCCTATGTATGAACAAGGATTAATTTTACTTCCCCACCATAGCTACTCTAGGTTGGGGGGTAGGTCCTGGGGGAGAAGTTATCGACACCTTTCCGTATTTTGTATCTGGAGTCCTTCATTTAATTTCCTCTGCGGTTTTAGGGCTTTGGTGGTATTTATCATGCACTTCTGGGTCCTGAGACACTTGAAGAATCTTTTTCATTTTTCGGTTATGTATGGAAAGATAGAAATAAAATGACCTACAATTTTAGGTATTCACTTAATCTTGTTAGGTCTAGGTGCCTTTCTTCTAGTATTCAAGGCTCTATATTTTGGGGGCGTGTATGATACCTGGGCTCCGGGGAGGGGGGGATGTAAGAAAAATTACCAATTTGACCCTTAGCCCAGGTATCCTATTTGGATATTTATTAAAATCGCCCTTTGGAGGGGAGGGGTGGATTGTATAGTGTGGACGATTTAGAAGATATAATCGGAGGGCATGTATGGTTAGGTTCCATTTGTATACTGGGTGGGATCTGGCATATTTTAACCAAACCCTTCGCGATGGGCTCGCCGCGCACTTGTATGGTCTGGGGAGGCTTACTTATCTTATAGTTTAGGGGCTTTAGCCGTCTTTGGTTTCATTGCTTGTTGTTTTGTCTGGTCTCAATAATACCGCTTATCCTAGTGAGTTTTACGGACCCACTGGACCAGAAGCTTCTCAAGCTCAAGCATTTACTTTTCTAGTTAGAGACCAACGTCTTGGGGGCTAATGTGGGATCCGCACAAGGGCCTACTGGTTTAGGTAAATATCTAATGCGTTCCCCAACCGGAGAAGTCATTTTTGGAGGAGAAACGATGCGTTTTGTGGGATCTGCGTGCTCCCTGGTTAGAACCTCTAAGGGGTCCAAATGGGTTGGACTTGAGTAGGTTGAAAAAGGACATACAGCCTTGGCAAGAACGACGTTGCCGCAGAATATATGACTCATGCTCCTTTAGGTTCCTTAAATTCCGTGGGTGGCGTAGCTACCGAGATAAATGCAGTCAATTATGTCTCTCCGAGAAGTTGAGTTAGCTACCTCTCATTTTGTTCTAGGGTTCTTTTTATTCGTGGGTCATTTGTGGCACGCGGGAAGGGCTCGTGCAGCTGCAGCAGGGTTTGAAAAAGGAGATTGATCGTGATTTTGAACCTGTCCTTTCTATGACTCCTCTTAATTAATAATTAGGAGAGGAGAGGGATTCGAACCCTCGATAGTTCTTTATTTCAAACTATACCGGTTTTCAAGACCGGGGCTATCAACCACTCAGCCATCTCTCCGAAAGACAATTTTTTATTTTATTCCTCCGAATAGAACATGACCATAGGGTTGTTTGCTGATAGGGGGATCAAATGGCAGTTAATTTGTTGTTAGAGTGGAGAATAAAGTATAGACTCTTGCTTTCCAATTGGCTGTTTTTGCATTAATTGCTACTTCATCAATTTTATTGATTAGTGTGCCCGTTGTCTTTGCTTCTCCTGACGGTTGGTCAAAGTAATAAAAATGTTATATTTTCTGGTACATCCTTATGGATTGGTTTAGTTTTTTTAGTTGGTATCCTTAATTCTCTCATCTCTGAAGCTACCGTCCCAAGCTTAATATACAAGAAAAATGCGGATATAGTCGAATGGTAAAATTTCTCTTTGCCAAGGAGAAGACGCGGGTTCGATTCCCGCTATCCGCAAGCTTAAAAAACCAAAATTTTGGCAAAAGATGTTGCGGAGACGGGATTTGAACCCGTGACCTCAAGGTTATGAGCCTTGCGAGCTACCAAAACTGCTCTACCCCGCGAGAGAAGAACCAAAAACTAAGGGTTGAATGTGCCCCTCTACCATATCTGTACAATACAATAGCCGATTTTATACAGAATGGTAAAGGGGATAATCAAAGGTTAATCCTTACCAACTAGATCTTGTTGCTCCTGGCAAACAAACATGCATGAACCATTTCCCGAAGTATATGTCCGGATAGTCCAAAGTCTCGAAAATTCGCTCTCGGTCTTCCGGTCGCAAAACAACGTCGATGAATGACGTGCAGGTGCGCTATTACGCGGTAGTGATTGTAACTTTCTATAAATTTCCCATTTGTCAGCCAACGACTGAACTTTGCTTATTTCTGTTTTTGAGGATTCGACGAATCAAATGATATTTTTTTTCCAATTTTTCCCTTTTCTTCTCCCGCTGAATCAAACCTTTCCTTGCCATAATGGTTTAGTTCCTCTTAGTATCCGCTGATACAAGTCGAATCCTAGATGTAGAAATAGAGACGGCCCTTCCATCCAAAGAAATGCACTTTTCGAAAAATTAACCAAATTTGCCCGACGTAGACGCAATTAAGAAAGCCGCATAAGTAAATATATAACCTACAGAAAAGTGGGCTAATCCAACACAATCTTGCTTGCACAATCGAAAGGGCCACCGGTTTATCTCTCCAGCGAATCAAATTGGCTAAAGGTGTTCGTTCATGAGCCCAGGCTAAAGTTTCAATCAAATTCTTGCCAATAACCCCGCCAAGAAATTAAGAACATAAATCCAGTAGCCCAAACAAGGTGTCCAAATAAGAACATCCATGCCCAGACCGATAAACTATGTCATACCAAAGGGGTTATATCCATTAATAAGTTGTGAAGAGTTTAACCATAAATAATCTCTTAACCAGCCCATCAAATAGGTGGAAGATTCATTAAATTGATGAAACGTTACCCTGCCACAATGTGATGTGTTTCCAATGCCAATAAAAAGTAACCCATCCGATAGTATTTAGCATCCAAAAAACGGCTAAATAAAACGCGTTCCCATGCCGAAATATCGCAAGTACCGCCTCGTCCCGGACCGTCGCATGGAAAACTATAACCGAAATCCTTTTTATCTGGCATTAACTTAGACCCACGGGCCATCTAAAGCACCTTTTACTAAGATCAATGTAGTTGTATGTAAACCCAGTGCAATAGCATGATGAACCAAAAAGTCGCCAGGTCCTATTGTTAAGAATAAATGAATTACTATTTTCATTAATAGCATTTAACCAACCAGGCAACCAAATACTTCGACCCGCATTGAATGCTGGTCCACTCGTTGAAGATAAAAGTACATCGAAACCCATATGAAGTTTTCCCATGAGCAGATTGTATCCATTGAGCAAATATAGGTTCGATCAAGATTTGCTTCTCTGGAGTACCAAAAGCAAGCATGACATTCATTATGAACATAAAGTCCCAAAGTATGGAATCCTAGAAATAAGCTGGCCCAACTTAAATGAGATATAATAGATTCTTTATGGTCTAACACTCTTGCCAACTACATTATCTTCATTTTGCTCCGGATTGTAATCTCTAATGAAAAATATAGCTCCATGAGCAAAAGCTCCCGTCATAATGAATCCTGCAATATATTGGTGAGTGGGTATATAATGCAGCTTGGGTAGTAAAGTCTTGTGCTAGGAATGCATAAGGAGGTAAAGAATACATGTGTTGAGCTACCAAAGAAGTAATAACCCCTAGAAGAAGCTAGAGCAAGGCCTAGTTGAAAATGGAGCGAATTATTGATTGTATCATAAAGACCCCTATGCCCACGCCCCAATCGCCCACCCGGCGGAGTATGCTGCATCTAAAAGGTCTTTCATACTGTGCCCAATTCCGAAATTCGTTCTATACATATGGCCAGCAATGAGAAAAATGAATGCAATAGCTAAATGATGATGACGCCATATCAGTCAGCCACAAACTTTGCGTTTGTGGATGAAATCCTCCGAGAAGAGTTAGAATGGCAGTTCCTGCTCCTTCCGAGGTACCAAATAAATGATATACCTGAATCGGGGTTTTGAGCATAAAGATTCCACTGACCTGTAAAAAGTGGGCCTAAGCCTTGGGGATGCGGTAATACATCTAAGAAATTATTCCATCGAAACATATTCTCCTCGGGATGCGGGAATAGCGACATGCACTAAATGTCCTGTCCAAGCCAAAGAACTTACGCCGAAAAGTCCTGACAAATGGTGATTCAGAACGAGATTCCGCATTTTTAAACCAGGAAACACTTGGTTTCCATTTCGGTTGTAGGTGTAACCAACCTGCTATTAAGAATATGGCAGAAAGAAATAATAGAAAAAAGAGCTCCAGTATAAAGTTCTTCATTAGTGCGTAACCCGATTGTATACCACCATTGATAAACACCAGAATAGGCGATATTCACTGGGCCAAGAGCACCTTCCTCGAGTAAAAGCTTCCACAGCCGGTTGACCAAAATGAGGATCCCAAATCGCATGCGCAATAGGTCTTACATGTAAAGGGTCCTGTACCCACGATTCAAAAATTTCCTTGCCAAGCTACATGAAACAAATTTCCGGAAGTCCACAGAAAAATTATTGCTAATTGACCAAAGTGAGAAGCAAAAATATTCTGATAAAGACAGTTCCTCAGTAATATCATCATGACTCTCGAAGTCATGTGCGGTAGCAATACCAAACCAAATACGACGAGTAGTGGGGTCCTGAGCTAAGCCTTGGCTAAACCCTTGGAAATCTTAATGCCATAATGCCTTTCAAATCCTCCTAGCCATTATCCTACTGCAATAATTCTTGCTAAGAAGAATGCCCATGTTGTGGCAATTCCCACCCAGAAGGTAATGGGTTACTCCTACAGCACGTCCTTGTACAATGCTCAAGGCTCTAGGCTGGGTAGCAGGAGCAACTTTTAATTTATTATGAGCCCAAAACGATGGATTCAATAAGTTCTTGCCAATAACCACGACCACTGAATAGAAACATTAAACTAAAAGCCCATACAAAATGAGCACCTAGGAAAAAAAGGCCATTATGCAGATAATGACGAACCATAAGACTGAATTACTTGGGATGCCTGAGCCCATAAGAAATCGCGGAGCCATCCATTAATAGTAATAGAACTTTGCGCAAAGGTTTCCTCCCGTGATATGAGTTACTACCCCTTGATCACTTACACTGCCCCAAACATCTGACTGCATTTTCCAACTGAAATGGAATATTACTACCGAAATTAGCATTGTACATCCAGAATAGTCCTAAGAAAACATGATCCCAAGCCGATACTTGGCATGTACCCCCTCTTCCAGGTCCATCACAAGGAAAACGAAAACCAAGGATTTGCTTTATCCGGTATCAACCGTGAGCTACGGGCAAATAGAACACCTTTCAGGAGTATCAATACCGTCACATGAATCGTAAATGCATGAATGTGATGCGACCAAAAAATCTGCGGTTCCTAATGGAATAGGTAATAAAGCCACTTTGCCACCCACTGCTACTAAATCACCGCCTCCCCACGTTAAACTGGTGCTTGCTAGTTGCACCAGGAGCTGTTGCACCGGGTGCTAAAGCGTGGGTATTTTGTATCCATTGAGCAAAAACGGGTTGTAATTGGATAGCAGTATCTGAAAACATATGCTTGAGGTCGACCTAAAGCGCTCATGGTATCATTATGAATATATAAACCAAAACTGTGAAATCCTAGAAAAATACATGCCCAGTTCAGATGTGATATGATCTGCATCACGATGTCTAAGAACACGATCTAATAGATCGTTGTAACGAGTAGTTGGATCATAATCTCTTACCATAAAAATGGCTGCATGCGCAGCAGCACCATACGACGAGAAATCCACCAATCCACATGTGATGTGTAAACAAGGACAGTTGTGTACCATAGTCGGTAGCTAGATATGGATAAGGAGGCATAGAATACATATAGGTGAGCTACAACAATCGTCAAAGAGCCTAACATCGCTAGGTTAAGAGATAATTGAGCATGCCATGATGTTGTTAGGATCTCATATAGTCCTTTATGGCCCTTGTCCTGTAAACGGACCTTTATGAGCTTCTAAAATATCTTTCAGGCTATGACCAATACCCCAGTTGGTCCTATACATATGACCCGCTATCAGGAAAAGAAATTGCAATAGCTAAATGATGGTGTGCAATATCGGTCAGCCATAGACCCCCAGTTACTGGATCTAATCCTCCCCGAAAAGTAAGAAAGTCCGCATATTTTGAACCAATTCAAGGTAAAAAATGGAGTTGCCCCTTCGGCAAAACTTGGATAAAGTTGAGCCAAAAGATCCCGATTCAAAATAAATTCGTGAGGAAGAGGTATTCTCTTTAGGATCTACTCCAGCGTTTAGGAATTGGTTAATCGGTAAAGAAACATGTACTTGATGTCCCGCCCAAGAGAGAGACCCAAGTCCTAGTAGCCCCAGATAAATGGTGATTCAACATAGATTCTACATCTTGAAACCAAGCCAATTTTGGAGCTGCTTTATGATAATGAAACCAACCAGCAAAAAGCATTAACGCTGTCAAAGATCAATGCACCAATTGCAGTACAATAGAGTTGTAATTCACTGGTTATTCCAGATGCTCTCCACAGTTGAAAAAAACCAGACGTTATTTGTATTCCTTCTAAAACCTCCACCCACATCACCATTCAATATTTCTTGGCCCACGACCGGCCAAACCACCTGTGCACTAGGACCAATGTGAGTTGGATCACTTAGCCATAGCTTCATAATTGGAAAACCGAGCACCGTGGAAATACATGCCGCTCAGCCAAAGAAAAATGATGGAGAGTTGGCCGAAATGGGCACTAAATACTTTTCGAGTAAATTTCCTCCAAATCACTGGTATGGCTATCAAAATCGTGAGCATCAGCATGTAAATTCCAGATCCAAGTGGTAGTATCAGGTCCTTTCGCTATTGTTTTATGAGAAATGACCCGGTTTAGCCCATTCCTCAAACGAAGTTTTTACGCGATCCCTATCTACCAAAATTTTAACTTCTGGTTCCGGCGAACGAATAATCATTAGAGTCCTCCTCTTCCGGACAACACATACAAAGAAACCCGCCAACAGTAAAATAGAAGAGAGTATTTTTTCTTTGTTTTTATTTCTTTATATTTACTAGAGCAATTCTGATCGGGCAGTCGATTCGTGGCAAGTGTTCGTATCTATTATGACATATGTTCTTCCTCTCCTGAATTTCTGAAAAGTAACTATCTCGGTTTCATATAAATATAGAATTTTTGAAAAAGACTTTCGTTCATACGAAAGCTTACCATCCTTGGGATTTGATCCTACGCCGCTGCCCAAAATCTTAGGGGATCAGCTTTATTACATAAGTCAATTCCTATCTTTATGCTCACATCAATATCTCATCCTGAATAGTACGCAGTTTTTATTGTATGGCCTAAACCAGGGAATTGATCCTTACGCTATCTATCAATTAGATTGTTATCCATAGAAAACTAGGTTCGACTATGAAGTTACTACACGCTAAGATAAATCGTTTTTAGACGATGTATATGTAGAAAGCCTTTTAAGTTTACAGTTTTTTTTTGTTTCTATAGTACGAGATAGCCGCACGTAATGACAGATCACGGCCATATTGTTAAAAGCTTGTGGTAAGAATGGGTTTCGTTCCAGTGCTCGAAAATAATATTCCAAAGCTTTGCGTATGTTCTCCATTACTTGTGTGAATAAGGCCTATATTATAGAGTATATAACTTCGATCATAGGGATCAATTTCTAGTCGCATAGCTTCATAATAATTCATGTAAAGCTTCCGCATAATTTCCTTCGGATTGAGCTGACATCCGTTACGGTCGTAGTCCGTTTAAACCCCTCCGTTTCAGAACCGTACGTGAGATTTGACATCTCATACAGCTCACCCTGTGCATAAGGAAATATAATGTAATCAATTAAAATTCTCATTATAACTAACTGGGGCTAGTGTTTTTTACAAGAAATCTCTAGCCCTGCAAGAGATCTCAATATGGACTTAAAACTCCAACAATTTCTTTGTTCTTAAGCTTTCTAATTTAAAGAATTAGTCACTTCAACACCCTTCGACGGTTATACGGATATCCAAAGTACAAACGAGATGGGTGCTTGTTATCCCAACTCATTGTTTTATTCCCGACATACGGTATTTCTAACAAAGTTTTCGTGTTGTTGATTCCTAAATGTAGTGCATCTTCCCCTATGCTACCAGTAGAGGAGTCCTATCCTAAAACCAGGTGTAACCTTTCGCTGAATACTAGAATCCACAAGAAACATAGCATATTGAGGTTGCATTAACCGAGGATACGCGACAAAGGGAATTGTTCTATTTCCAAGTTTCACCCTCAAACCTTTTTGGCTATAATTAGGAGAGATGGCCGAGTGGTTCAAGGCGTAGCATTGGAACTGCTATGTAGGCTTCTTGTTTACCGAGGGTTCGAATCCCTCTCTTTCCGTATTTTTAGTTTAAGTTTGATCGAGAATAGTATTCTACGACTAGCAATTCATTTATTTTCAAACCGATCCATTTACTATCTATTATTTGATTGACTAATCCTTTGGAATGGTTGAAAGATTAAATGACTTGGTAATTCTTCGTGAGGGGACGAATCCAAATTTTTGAATCAGAGCTTTAGATTTTTGCTCATCTGCTGTAATAATATCTCGGGGGTTTGCAGCGATAGCTTGGGATATCCACTATACGACCATTAACTAAAATATGTCTATGGTTAACTAACTGGCGGGCAGCAGGAATAGTCGAAGCCATACCCCAACCGAAAAAGGATGTTATCCAAACGCATTTCAAGTAATTGGAGTAAAACTTGACCTGTTGACCCCTTGGCTTTTCCGGCAATACGAACATATTTTAACTAATTGTCGTTCTGTAAGACCATAATGAAAACGCAACTTTTGTTTTTCTTCTAGGCGAATACGATATTGAGATTTTTTCCCCGAATAGGATTGGTTTCTGAAGATCATTTCCGGTTCTAGGCTTTTTATTAGTTAGTCCTGGTAAAGCCCCTAGGCGATGTATTTTTTTGAAACGAGGTCCTCGGTAACGCGACATAAAGAACTCCTTTTAATATTCGAAAGAATTCTCAATTACGTAAACATTGATAAATAGAAAGCCGGCTATCGGAATCGAACCGATGACCATCGCATTACAAATGCGATGCTCTAACCTCTGAGCTAAGCAGGCTCATATAAACTTAGTTTTCTGAAAACGGGATATGGCGAAATCGGTAGACGCTACGGACTTAATTGGATTGGGCCTTGGTATTGGAAACCTGCTGAGTGAGAACTTTCAAATTCAGAGAAACCCTGGAATTAATAAAAGGCAATCCTGAAGCCAAATCCTTTTTTCCAATAACAGGAGGATGAGGTGCAGAGGACTCAATGGATAGCTGTTCTAGACAAATGGAGATTTACTAGTGAGAAGTTCTTTCCTTCAAAAGTCCTTAAAATTCCCACGCCTTTTTTAAAAAGATTCCTGAACGGCTTCCTGTAAGCTTGAGCACCCCCTTTCATAAAAATCAGGATGCTTGCATTGACGGTCGGGAATAGCTCAGCTTAGGTAGAGCAGAAGGACTGAAATATCCTCGTGTACACCAGTTCATAATCTGGTTCACTGGCGAATGAGCAGGAACAATTTAAATAAGTTTTGATTTTTCTATCGGATCAATAAAAACCCAACTTTTTGAAGAATCTTGTTTTTTACATTCAATGAGCCATCTTGTATTCTCATAAAAATTTGGGGGCAATCTATAATCCTTGCCGTAAGGGCCTAGCCTATCCACACTTTCTGGCTATTAAGATACTGTTTCAGGCGCTGGATGAGTTGTCATAAAAGAGTTCCCAACATGATCATAGGATTATCTCGTTCTTTGAAAATCCACCACTTTTCCAAGACCCAGAAGAACAGACGGAATACCTAGGATTCCTTTCTTGAGAACAAATACTTTTTATGCATACCCTCTTCTGGTTGAGATCTACACCAATATTCTATTTCTCGTAAGATTGATAGACACTGAGCTAATAGCCCCGCCAGGCGACTACATCGTAAGGCGCATTGTCGAGCGTAGATGAATTGTAACCGAATATACATATTAAAATAACAGTCAATGGAATACCCAATCCTGTGGGCTTTATTTAGTAAAGTCTCTTGTGCCTTGGATAATCAAAACGCCAAAGATCTAATGACTTAGTACCCGTGCTTGAACTAGCCAAGCGCGACAAACGACCCCTGCATCTTTTTTTATCTCCCCCCATTTTGTTAAGTGATTTCACATTAATATGAAAAATGTTTATGATATAGTTGTCAAAAGAAATACTGTCCTATTTTGCAATTCGTGATGAAAAGACTGGAAACTTTTGTAGTTTAAAAAAAAGGTTCAGTAGTGTATTTCTGAGCGTTGCCGTAAGAGTCGTTAGATAAAGGATCTCCTTATATTTCCAAATACGAATACTTGCGCTGAATATGAAACTTATCGATTGGAAGTCAAAACACCGGCTTCATTCGTTCGAGACCTAATTTCTATCTTGGCTAGATTTCTCGAGATATTTTTTTTACGAAGTTATTTGTTATAGGCCTCTATAACACGCTTCCGGGATTAGGTGGACAAGCCTGGCAACATAGACATCCGACAGGGATTATGTTTATCAACATCCCCGAACATGTACTATAAGAAAATCAGTACTGGAACATCCCTGCCTGTAATTGATACATGCTCCACATAGCAATAGACATATTTTGTGTTCGGGCATTTTGCTCATATTAGTCTCACTATAAGAGGGGGCCCCATTTTCATTTGTTACTGTTCCCAGCTGTTAACAATCAGATCCTGCCTGTCTAGCGACTCGATCTGTGGTACTAGCTCCATAACGATACAAAGTCGAACTCGTGACCCTCGATTAGGGAAGGCAAATTCAATCGAAGCAACAATCTGGTACCATCAGAGAAGCGGACCATAAACTAAGAGAGCCTTGGACCAATTTGAAAAGATCATTTAAATGTAGTTGAAAATAACCGAAATTTTGGGCTGTTCGGTCAAAGTAAAGGAAAGCTCAAGAATTCATAATAGTCTTATTTTTCTATTGTCTTAAATATTCAGGAGCTAAGACCATTCCAATGCCCCCTTTCGCCATGCACAAACTAAACCAACAATTAGGATAAGCACAAAAATTAAAGCTTCTACAAATACAGGATACACCCAATATATCGAAACTCATTGCCCATGGATAAAGAAAAACCGTTTCAACATCAAAAACAACAAAAACTAAAGCAAACATATAATAACGGATACGGAAATTGTAACCAAGCATCACCCATTGGTTCGATACCCGATTCATAACTAGAAAGTTTCTCTGGTCCTTTTTTAATCGGGGCTAAAACTCCTGAAATGAAAAAAGGTAAAAATAGGAATAAGACTCGATATTATTAGAAATACCCAAAAAATATCATATTCGTAAAGCAGAAACATAGACAGACTCCTCTAGACGTGAAAAAATATACTGGATTGCTCCCATGCTATACGGACTCGAACCGTAGACTTTCTCGGTAAAACAGCTCAAACTTTTTATTATCCAAAATGATCTGAACTGTTTCAAAGACCCAACATGCTTTTTTGCATTGGGCTCTTTCATTAACTGATGAAAATATCAGCTAGTCTGCCATATTTTCATGATAAAAAAATGGCTCCACGTGCTGATTACTTTGTTATATCCACTACCAAAGTCTTTCAAAGGTATCGGTTTTCTTGACGTAGGTCTGCCTCTGGCCATTCAACTAAGTTAAATGAAGTCTCTATCGTTCTTTAAAATAAATATGAAATTAATACACACTTAAAGTTCAAGGACGAAAAGAGTTGTTTGAGCTCCTATACTATGCCTAGCATTGACTAGACAAATATTCACCTTATCAATATTCAAATCGCAGGATAGGGTCTCCTTGGCACCTATACAGTATTCCCAAACCTGTCAGGCTACTGTTCCTTTGGGTAAACCTTTAATATTCCCATTTTTTTATGATGGGTTCCCTTGAAAAACATTGGCGCACGTGTAAACGAGGCGCTCTACCAACTGAGCTATAAGCCCTTATTGATACATATTTTATCATCTAGCTAATTTCTTGTCAAGATAAAACGAGATAACACATAAATTTGATTGTCGTATTGCTAAGGATTTCTTTTATAACCACCAGAAGGTCCTTTTGTTTTTTTGGGGACAAGATTGGCCTACTTAACTCAGTGGTTTAGAGTATCGCTTTCATACGGCGAGAGTCATTGGTTCAAATCCAATAGTAGGTAGAACTTATTAGATAGTATCTAATAAGTTTTTGACCCAAGTTTGAAATCAAACCCATAGCCTCTACTCGTGTCCTAAGCTCGCCGTAGAGCTAGATTTGCTTCAATTATTTGTCTTTTTCCTTCAGCCTTTTTCAAATTGGCTTCTGCTATTTCAAGAGTTTGCTGAGCTTCTTGTTGCATCAATGTCACTACCCTTCTCCGCATCATTTACTAAAACAGTTATGTCATTATTGCCTATTCTAGCAAAACCGCCCATCAGAGCCATTGTTAACCATTAGATCTTAGCGTATTCTTAAAATACCTATATCTACAGCTGTGGCAATAGGGGCATGGTTGGGTAATATGCCAATTTGACCACTGTTAGTAGATAAAATGGATTTCCTTTACTTCTGAATCCCAAACAATTCTATTAGGGGTCAGTACACAAAGATTTAAGGTCATTTGCTCCATTTCATGTTTATAGGCCTTCGCGGTAGCTTCATCGATATTACCTACTAAATAAAAAGCTTGTTCAGGAAGACCATCAAATTCTCCGGAAAGAATCAATTGAAATCCTCTAATTGTGTTCTGCCAGACCAACGTATTTCCCTGGAGAGCCCGTAAATACTTCTGCTACGAAGAAGGGTTGTGATAAGAAACGTTCAATTTTTCGCGCCCGTGCTACGAACTAAACGATCCTCTTCGGATAATTCGTCTAACCCAAGGATAGCTATAATATCCTGAAGTTCTTTGTAACGTTGTAAAGTTTGCTTTACTTGTTGCGCGGGTTTCATAATGTTCCTCACCAACGATCCAAGGTTGAAGCATGGTTGATGTTGAATCTAAAGGATCGACGGCTGGATAGATCCCCTTGGCAGCTAATCCTCTCTGATAGTACGGTAGTAGCATCTAAATGTGCAAATGTCGTAGCAGGCGCGGGGTCGGTTAAATCGTCTGCAGGCACATAAACTGCTTGAATAGAAGTTATCCGACCCTTCTTTGGTAGAAGTAATTCTTTCTTGTAAAGAACCCATTTCAGTACTCAAAGTGGGTTGGTAGCCTACAGCAGAAGGCATTCGACCCAATAAGGGCCGAGACTTCAGACCCTGCTTGGACGAAACGGAATATATTGTCGATAAATAGAAGCACGTCTTGTTCATTAACATCTCGAAAATATTCTGCCATAGTTAGCGGCAGTCAAACCAACTCTCATACGAGCTCCTGGTGGTTCGTTCATCTGACCGTAAACGAGAGCCACTTTGGATTCTGAAATATTTTCTTCATTAATCACTCCCAGATTCTTTCATTTCCATGTAAAGATCGTTTCCTTCACGAGTACGTTCACCCACTCCGCCAAATACGGATACGCCCCCGTGCGCTTTGGCAATATTGTGTAATCAATTCCATAATGAGTACTGTTTTACCCACCCCAGCTCCCCCAAAGAGTCCTATTTTTCCGCCACGGCGATAAGGGGCTAAAAGATCTACTACTTTAAATTCCGGTTTCAAAAATGGCTAATTTTGTATCTAACTGTATAAAGGCAGGTGCGGATCTATGAATAGGAGATGTTGTACGGGTATCTACCGGACCTAAAATTATCAACAGGCTCCCCAAGCACGTTGAAAATTCGTCCCAGAGTTGCTCCGCCTACCGGAACACTTAGAGGTGCCCCCGTGCCAATCACTTCCATTCCTCTTCGTTAGACCATCTGTAGCACTCATAGCGACAGCTCTAACTCTATTATTTCCTAATAATTGTTGTACTTCACAAGTTACATTAATTGGTTCACCAGCAGTAATCTTTACCTTTAACTACTAGGGCATCATAAATATTCGGCATCTTGCCTGGCGGAAAGGCTACATCTAGTACCGGGCCGATGATTTGGACAATACGCCCCCAGGTTTTTTTTGTCAAGCGCGGAAACCAGAACCAGAAGTAGTGGGATTTGTTCTCATAATATACCAAAGTTGGGTTGCGTTATATATATGAAAGGGTATACAATAATGATGTATTTGGCAAATCATATGGATCAAACATTCTGATTAGTTGATATTGATTGTTGGGAATCTTTCAAGATTCCCGTAAAAATTGCATTAACAACGAATTCGTGTCGACGTAGACCTTGTTATTGTGAGAATTCTTAATTCATGAGTTGTAGGGAGGTATTATGTCACCACAAACAGAGACTAAAGCAGGTGTTGGATTTAAAGCTGGTTGTTAAGGAGTACAAATTAACTTATTATACTCCTGAATACGAAACCAAAGATACTGATATTTTGGCAGCATTCCGAGTAACTCCTCAACCGGGAGTTCCGACCGGAAGAAGCGGGGGCCGCGGTAGCTGCCGAGTCTTCTACTGGTACATGGACAACTGTATGGACAGATGGACTTACCAGCCTTGATCGTTACAAAGGGCCTGATGCTACCACATTGAGCCAGTTCCTGGAGAAAGAAGATCATATTTATTGCTATATGTAGCTTTACCCCTTAGACCCTTTTTGAAGAAGGTTCTGATTACTAACATAAGTTTACTTCCGATTGTAGGTAAATGTATTTGGGGTTCAAAGCCACTACGCGCCCTTACGTTTGGAAAGATTTGCGAATTCCCGTTGTCTTATGTTAACAACCTTCCAACAGGACCGCCTCTATGGGATTCAGAGTCGAGAGAAGATAAATTGAAACAAGTATGGGTCGTCCCCTGTTTGGGATGTATCTATTAAACCAAAAATTAGGTTTATCTGCTACTAAAACTACGGCTAGAGCGGTTCTATGAATGTCATTCGTGGTGGAACTTGATTTTTACCAAAGATGTATGAAAACGTTGAACTCTCAAACCATTTATGCTGTTGGAGAGATTCCGTTTCTTAATTTTGTGCCGAAAGCAATTTATTAAATCGCAGTGCTGAAACGGTGTGAAATCAAGAGGGCATTATCTTGAATGCTAACTGCAGGTACCATGCGAAGAAATATGATCAAACAGGGCTGTATTATGCTCGCGAACTTGGGAGTTCCCTATCGTAATCGCATGATTACTTTAACAGGGGAGGTTCACTGCGAAATACTAGCATTGTCTCATTATATTGCCGAGATTAATGGCTTACCTTCTTCACATTACACCGTGCTAATGCACGCAGGTTATTGATAGGCAGAAGAATCCATGGTATGCCACTTCCGCGCTCCTAGCTAACAGCGTTACGTATGTCTGGCGAGAGATCATATATCACTCTGGTACTGTAGTAGGTAAACTTGAAGGCGAAAGAGATATAACTTTGGGCTTTGTATGATTTACTGAACGTGATGATTTATATTGAAAAAAGATCGCTCCACGCGGTATTTATTTCACTCATAGATTGGGTCATCTCTACCGGCGTGTTCTCCCTGTGGCTTCATGGAGGTATTCTTACGTTTGGCACTATGCCTGCTTCTGACAGAGAATTTTTGGAGACTGATTCGGTATCTACAGTTCGCGTGGAGGAACGTTTAGGACACACCTTGGGGTAGATGCACCAGGGCTGCTGTAGCGTAATCGAGTAGCCTCTAGAAGCCATGCGTAAAAAGCTCGGAACGCAGGGGCGTGACTCTTGCTGCTAGAGGGGGGTGTAGATTATCCGGTGAGGCTGTGAAATGGAGTCACTGAACTAGCCGGCTGCTTGCGAGGTATGGATAGGAGATCCTATTTATTTTTGGCAGTGGTATAATTGGATTCCAACTAATGTGAGAGAAGATTTTCAATCAACAGTGACGAATTACTCTTTACGGTTGCATGCTTGGATCCATCAACGAATACTATGGATTCTATAGGATTGGTCATATTGAGCACCATTCTTGGAAAATGGTGGGATAAAAGAAAGGAATCCACAGTTGGATGGGCCTTCAAGTCCGCACGTTGCTATTCTACCACATTCGTTTCAAAACGAGAAAGTTCTAATGGAATGGTGTTAAGTGAAATTATAGAGATTTTGTGGGTTCTAATGTGAAAAATTGTTATGGAAGTTAAATTATACAGAAATTTTTAGAAATCAAAATATGAATATTTGGTGAACAGTGATGGATATCATCTTGAAAATCAAGCAGTTCTTGCCTCTAATTGTGGATTGGTAATGGAATTGATTTCAACTTGGAAATCAGGAATTAGTCATCGGTTTCAGTGCTCAGCCTGCTAGTGCTAGTTGATGGCAGTTACATTGGGAAAAAAAGTAAAGTCAAATTATTGAGGTATGCTCAAATTACAATAAAATTTAATTGGATCAAGTATGAGTTGGCAATCAGAACATATAATGGATAGAACTTATAACGGGGTCTCGCAAAATAAGTAATTTCTGCTGGGCCTTTATCCTTTTTTTAAGTTCATTAGGATTCCTATTCGTTGGAACTTCGAAGTTATCTTGGTAGAAATTGGATACTTTTTTCCAAGGGATCGTAATGTCTTTCTACGGAATCTCGGGTCTCTTTATTAGTTCCTATTTGTGGTGCACTAATTTTTTGGAATGTAGGCAGTGGTTATGATCGATTCGATAGAAGGGAAGGCATAGTATGTATTTTTCGTTGGGGATTCCCTGGAAAAAATCGTCGCATAATTCCTCCAATTCCTTCTAAAAGATATTCAGTCGATTCGAATAGAAGTTAAAGAGGGTATTTATGCTCGTCGTGTTCTTTATATGGACATCCGCGGACAGGCGGTCCATTCCTTTAACTCTTACTGATGATAATTTGATTCCACGAGAAATTGAGCAAAAGGCTGCTGAATTGGCCTATTTCTTGCGTGTACCGCTTGAAGTAATTTTGAATATCATGAAGTGGGTTGATTAACAATTCACCGACAAAAAATGACAAAAAAGAAAGCATTCCTCCTTTGATATTTCTAGTATTTTTGCCCTGTTACTTTCTCTCTCATTTAATAAAAGCCTGGAATCTTGGGTCACTAAGTGGTGGAATGCTGGGGAATCTGAAATTTTTTTTGAATGATATTCAAGAAAAGGGAATTCTAGAAAAATTCATAAAATTAGAGGAACTCCTTGTCTTGGAGGAAATAATTGAAGAATACTCGGAAACACTATCTACAAAACTGCGTATAGGAATCCAAAAAGAAATGGTTCAATTAATCAAGATACATAATGAAGACGGGATCCATACGATTTTGAACTTATCAACAAAGTATAATCTGTTTTTTTATTCTAAGCGGTTATTTTCTTTTAGGTAATCAAGAACTTGTTAGTCTTAACTCTTCGGCCCAGAAATTCCTATATAACTTAAGCAGACACAGTCAAAGCTTTTTCTATTCTTTTATTAATGGATTTATGTATCGGATTCCACTCACCCCACGGTTGGGAACTAATGGTTGGCTCTGTCTACAAACAATTTTGGATTTATTCATAATGATGAAATTGTATCTGGTTTGGTTTCCACTTTTCCAGTCATTCTGGATACCATTTTTAAATATTGGATTTTTCGTTATTTAAAATCGCATATCCCCTTCACTTGTAGTTATTTATCATTCAATGAATGACTGATAGATTGTAGTAACTAGCAGAATCGTGGATAGGAAACTATACTAGCAACTACCCCTTTATTGTAGAAATTTTGGGATGAGATTGGACTATGGAAACTCGAAAGAATTTTTTATTGGATAAAGGAACAGATTACTCGATCTATTGCCGTATCGCTCATGATATATATCATAACTCGGACAGCCATTTCAAATGCATATCCTATTTTCTGCACAACAGGGTTATGAAAATCCACGAGAAGCCACTGGACGTATTGTCTGTGCCAACTGCCATTTAGCAAGTAAGCCCGTCGATATTGAGGTTCCACAGCTCAGTACTTCCTGATACTGTATTTGAAGCAGTTGTTCGAATTCCTTATGATATGCAATTGAAACAGGTTCTTGCTAATGGAAAAAGGGGGGGTTTGAATGATAGGGGCTGTTCTTATTTTACCGGAAGGGTTTGAATTAGCCCCTTCCGATCGTATTTCTCCCGAGATTAAAGAAAAGGTAGGCAATTTGTCTTTTCAGAGGCTATCGCCCCAGCCAAAAAAATATTCTTGTGATAGGACCCGTGTCCGGTCAGAAATATAGTGAAATCACCTTTCCTATCCTTTCCCCTGACCCTGCTACTAAAGAAAGATATTCACTTTTTAAAGTATCCTATATACGTGGGCGGGAACCGTGGAAGGGGTCAGATTTATCCCGACGGGAGTAAGAGTAACAATACAGTTTGATAATGCTACAGCAACAGGTATAGTAAGCAAAATCATACGAAAAGAAAGGGGGGTATGAAATAACCATAACAGATACGGGCGGACATCAGGTGGTTGAATATTATCCCCCCAGGACCAGAACTTCTTGTTTCAGAGGGTGAATCCATCAAATTGGATCAACCATTAACGAGTAATCCGAATGTGGGTGGATTTGGCCAATGGGGATGCAGAAATAGTACTTCAAGACCCATTGCGTGTACAAGGACTTTTGGTCTTCTTGGCATCTGTTATTTTGGCACAAATCTTTTTGGTTCTTAAAATAGAAACAGTTTGAGAAGGTTCAATTGGCTGAAATGAATTTCTAGTTGCAGATTTATTCCTAGAGGCGAGTTCTTCGCTTCATAGTCTATAACTCAATTCATTCATTACTAGAGGGATGAACCCAATCCAGAATATGAACCATAAAAGAAAACACCTATTAAACCGATCACAAGAATACCAGCTTACAGTACCTATTATCCAAAGAGGAATTCTTCCAGTAGTATCGGCCATTACCCACTTCACTCCTCATCAAGTGTTCGTGCTAGAACAATAAACAGTCATGGATAATTTTAGATGAGATCCTTCCGAATGCGCTAAGAAAATATCTAGAATCTTAGATTTTCTTAATTGAAGAAATAATTGCGAAAATAAAACCGCAAGTACAAAAATGAGTAATAACCCCCAGTATAGGCTGGTACGATTCAATTCAACACTTTGTTCGTTCGGGTTTGATTGTGTCATAGCTATAAATTCGGATATGGGTTTATCGTTGGATGAACTGCATTGCTGATATGGATCCCAAAAAGAAGACGGTAGGGACAGCCAGCCCGTGAACAGCCAACACACCGTACTGTAAAAATTGGATAGGTTCGATCTATAGTCATTAGGCCTCCTAAAAGATCTACTAAATTCATCAAGTTGTTCCAAAGAATCAAAACGACTCAGTTATTAATGGAATTCCCTGTCGATTTTCTGTGAAATACTCGTTTGGCCTAGGACTTCCAAAGACATCATAAGCTAAGCCGGTGCTGACGAATAGCCACACCCGCAATGAAAAGGGAAGGTATAGTAATGCTATGAATGACCCAGTATCGAATACTGGTAATAATATCCGCAAAAGAACGTTCTCCTGTGCTTCCAGACGATGCTGAGCTCCACATATTCTTGTACAGTCAAGGGTAGATTCCGTAAAAAATGAGACCAGTAAATGAATTCACTGAAATCTAATTTTTGTGAGATCGTCAATATTGTACCGATGGCGTCTTTAGAGTATACCGAATCAGTATAATTATCTTTCTTCTAACACAGCAACGCTATTTAAAAAACTTCCTGTCATTGAGATTTATATTCCATTCGTATTAATATTTAGGTATAGATTTTTTTTTCAACAAATTGAAATGATTGAAATTTTTCTATTTGGAATCGTGTTAGGTCTAATTCGCTATTACCTTGGCTGGATTATTTGTAACTGCATATTTACAATACAGACGTGGTGATCAGTTAGACCTTTGATTTAAATACACTGGAGGTAATTTCTACTGCTGTGTACTCACTAAGCCCAGACAAAAAATCACGCTCTGTAGGATTTGAACCTACGACATCGGGTTTTGGAGACCCACGTTCTACCGAACTGAACTAAGAGCGCTTTTTTATGACAAAGAATGACTAGGGATGACAGGATTTGAACCTGTGACATTTTGTACCCAAAACAAACGCGCTACCAAGCTGCGCCACATCCTTCCGTTGTTCTACAGTACATTGTATAGAATTACTGTCTTATTTTCCAATTGTTATTTTGTTGAAAAGGGGTTTTTCAATGCGAGATTTAAAAACATATGCTCTCCGTGGCACCAGTACTAAGTACACTTTGGTTCGTAGCTTTAGCAGGTCTATTGATAGAGATTAATCGTTTTTTTCCGGATGCGTTAACATTCCCCTATTTTCATTATAGTTAGATCATAAAATCCAAGATCTTTTCGTAGGCGTTTGCCCCCGATTCAATCGGGGGATCGAATTGATTATAGAAACATGAGTTTAATTAGTCGATTTATTAGTGAACGAAGGGAAAATATTATCTAGACGGGTGAATAAATTGACCTTGAAACAACAACGATTAATAACTATTGCTATAAAACAAGCTCGTATTTTATCTTTGTTACCACTTTCTGAATAAGAGAAACAATTTGAAAGAACGGGTCCGTTGCTAGAACTACAGGTCTTCGAATCAAAATAATAAGCTTAAATATTTATATAGGAATTTGGATTTACCTTCCCGGGGAAGAAACTCCGGGAAACTCGTTTAAATTGTTTCGGTAGATTTTTTCTTTTTATATCTCTTAAATCATAGAAAAACAATTCTTATTTGATATAGCTATTTGCTGCAAGTATTTTACGATTAAGAAGTAACTGCCCCTTATGCAAATTATGTATTAATGTACTATAACTATAGGATACGAACCTTTCGCGAATTGCTGCGTTTTATCCGAATGATCCACAAACGACGAAAATTTCTTTTTTTATTATCCCGATCTCGATGAGCCGAAACTAAAGCTCTTATTTTCTGTTGAGTAATAGTTCGAGGTAAGTCTTGAATGTGCCCCCCGAAAGCTTGACGCAAATAAACGAATTTTTGTTCTACGTCTACGAGCTATATATCCCCGTCTAATTCTAGTCATTGAATACGATGAAACTTTGAAATAACTATTGATTTCTTTTCTTTCAGTTAGTCTTTTCCCTTTCCAATAACAAAACGGATGTTCCAATGTATAGAACTAAAAATTCCACTGGCTTTGGCTGCTATAACCTTCCCAACCACTGAATAGTGGGTTCCATCGTTTCTATGGTGCCTTTTTAAACGCTGAGGTCTTCTCTTATACACCGGAGCTTTCTTCATGAATCAAGTTATTGGTAACTTGTATAGTTCATCCTTTTGGCTCTACCTATGAATCTAGTAATAGGTCTTTACACAACGAGATTTAGCTATACAGTAACGGTATTTAATTATGAAAATTAGCTGGGTAGCTGACCCTCTTCTTCCGTCTTGCCAGAGTAGGAATCCAATTGTTAGCTTTTCTCCGCTTAGTGGTAACTTTTTGTTACCAATGGAAAAGCTCTCATCAGCTTTGTGCCGATCATAATGATCTAAACGAGTCGCGCATACACCCGAGTACAGTGTTCCTCGACGCTGAGGGCATCCCCGAAGAGCGGGGGATTTCGTGACCTTTCTTATTGGCTGTCTTGTATTTCTAATAAGTTGTTTAATAGTTGGCATACCTTATTTATACATAATGGACTGGTTTAGATTGATCCTAACCGGATGATTGAATTTTAACGCGGAACACTGTGAAATGCATGTTATTTTCCTTCACGCTACAAGATCGATAATTCCATAAGCTTGTGCTTCTGTTGCAGACATAAAAACATCTCTTTCCATGTCTTCAGGATACAACCCATAAGGGTTTGCCTGTTCTTTGTACATAAACCCTTGTGAGGGTTTCGCGCAGTTTTAGTAGCTCTTCCGCTTCCAGGATAAATTCTCCCGCTTTGTGCCTCATAAAACGAACTGGCAGGTTGATGGATCATTACCCTGTGAACAGGTATTTCATAGGGCGAAGGCATAGTCTTCTAACAATTGGCGCCAAGCGTGCGGGAATGCTAAACGTTTGGTAATTTCTCCTCCGACCAAGATAAAAGATCCCATTGAAGCGGCTAACCCCATGCATATTGTGTGGGATCTCTGGACGCACAAATTGCATAGTATCATAAATAGCTACTCCGGGTATTACCCAGCCCCCAGGAGAGTTTATATACAAATACATATTTTCGTTATCACTTTTCAATACTGAGATATACCATAAGACCAATAAGTTGATTTGAGATCTCGCTGTCAACCGCTTGGCCTAAAAAAAGTAATCTTTCTCGATAAAGTCGGTTTGATTAGTCCAGTGTATCCCTTAGAACCGTACATGCACCTTTTGATGCATACGGTTCAAAAATGAATCAATGATAGATTCCTGGTCCTGTTCTTTTGGTCTTTCAATATTTGACTCACGCTCCAAATTTCGTACTATTTACCGAATCTTTCTTGGGCGAAACAGGGGGTATCTCGATGGGAGAAAACGGATCCCATATGACCCAATATGTCTGACAAGTCCGCACTATACGTCAACCCAAGATGGATCGTCCTCTCCCGGACCTCGGAAAGGTACTTTTGGAACACCAATAGGCATTTAAAAGAAAACTAAGTAACTATATTTCACTTTGATGGGGAAACGTAACAAAATGATTTATTTAACACCCGAAATAATCCACTGATAGGGGTATATAGAATAGTCTTTTCTAATGCAATAAAGGTTACATAGTGTCTATTTATCTTTGATAAGGGTATTTCCATGGGTTTGCCTTGGTATCGTGTTCATACCGTTGTATTGAATGATCCCGGCCGGTTGATTCTCTGTTCATATAATGCATACAGCTCTGGTTGCTGGTTGGGCCGGTTCGATGGCTCTGTATGAATTAGCAGTTTTTGATCCCTCTGACCCCGTTCTTGATCACAATGTGGAGACAGGGTATGTTTGTTATACCGTTTATGACTCGTTTAGGAATTACCAATTCGTGGGGTGGTTGGAGTATCACAGGAGGTACTGCAACAAAATCCGGGTATTTGGAGTTATGAAGGCGTAGCTGGTGCACATATTGGGTTTTCTGGTTTATGCTTTTTGGCAGCTATCTGGCATTGGGTATACTGGGATCTATGAAATATTTTCCGACGAACGCACAGGAAAACCTTCTTTGGATTTGCCCAAGATTTTTGGAATTCATTTATTTCTTTCAGGAGTGGCTTGCTTTGGTTTTGCGTGCATTTCATGTAACGGGCTCTTATGGTCCTGGAATATGGGTGTCAGATCCCTATGGGCTAACGGGAAAAGTACAACCCGTAAACCCGGCATGGGGTGTCGGAAGGTTTTGATCCTTTTGTTCCGGGAGGAATAGCTTCTCATCACATTGCAGCAGGTACGTTGGGCATATTAGCGGGGTTATTCCACCTTAGCGTTCGCACCGCCACAACGTCTATACAAAGGATTGCGTATGGGAAATATTGAAACCGTCCTTTCAAGTAGCATTGCTGCTGTCTTTTTTGCAGCTTTTGTTGTTGCCGAGAACTATGTGGTATGGTTCCGCAACTACTCCGATCGAATTATTTGGGCCCACTCGTTATCAATGGGATCAGGGATACTTTCAGCAAGAGATATATCGAAGGGGTTAGTGCTGGACTAGCCGAAAATCAAAGTTTATCAGAAGTATGGTCTAAAATTCCTGAAAAATTAGCTTTTTATGATTACATTGGAAATAATCCGGCAGAAAGGGGGATTATTTAGGGCGGGCTCAATGGATAACGGGGATGGGATAGCTGTTGGATGGTTAGGACACCCCATCTTTCGAGATAAAGAAGGGCGGGAGCTTTTTTGTACGTCGTATGCCTACTTTTTTTGAAACATTTCCGGTTGTTTTAGTAGATGGTGAGGGAATTGTTAGAGCGGATGTGCCTTTTAGAAGAGCGGACATCAAAGTATAGTGTTGAACAAGTCGGTGTAACTGTTGAGTTCTACGGTGGCGAACTTAATGGAGTCAGTTATAGTGATCCTGCTACTGTAAAAAAATATGGCTAGACGCGCTCAATTGGGAGAAATTTTTGAACTAGATCGTGCTACGTTGAAATCGGATGGCGTTTTTCGTAGCAGCCCAAGGGGTTGGTTTACTTTTGCGACATGCTTCATTTGCTTTACTCTTCTTCTTCGGACATATTTGGCATGGTGCTAGAACCTTGTTCAGAGATGTTTTTGCTGGTATTGACCCAGATTTGGAATGCTCAAGTAGAATTTGGAGCATTCCAAAAACTTGGAGATCCAACTACAAAAAGACAAGCAGTCTGATTGAACACCACTTTGTAAGAAACAAACAGGTATGGAAGCTATATTGTAAACCTCGATCGAATCTATGGAAGCACTAGTTTATACATTCCCTCTTAGTCTCGACTCTAGGGATCATTTTTTTCGCTATCTTTTTTCGAGAACCTCCTAAAGTTCCAACTAAAAAATTATTTTCATTATCTCACATGAGTAATAAGCCTCCAATTTGGAGGCTTATTACTTCATAGTCCCCATGTTCTTCAAATGGATCCCTTAGTTGTTGAGAAGGTTGCCCAAAACGCGGTATATAAGGCATACCCAGTAAAACTGACAAGTAAACCAGATATAAAGATGGCTACTAGGGTTGCTGTTTCCATAAATTATCAAGACCCCAACGGATCTAGCCTAAGATCCTTTACAACGGAATGGTATACAAAGTCAACTAATGTGAGATTTATGGCTACACAAACTGTTGATAACGACGGTCCAAGACAAACTAATGTAGGTAGTTTATTAAAACCATTGAATTCGGAATATGGTAAAAGTAGCTCCGGGGTGGGGAACAACTCCTTTAATGGGTATCGCAATGGCTCTATTTGCGATATTTCTATCTATTATTTTAGAGATTTATAATTCTTCCGCTTTTATTGGATGGAATCTTAATGAATTAAATATAAGAACTGTAAGGTTTACAAAAAGAATATTTAGAGCTCATATTTTGACGGGGAGTTCGATCGCGAAATTTCTTTGTTTTTATTTCCGGAATATGAGTGTGTGACTTGTTAGAATTGATCCTATTGATAGTACAGATAGGGGTCTGTACATAGATGGTTCTACTTCGTCGTATTTAATCGAAATAGATTAAGAAATATTTGAAACTATGATTCATACTTAATGTTATTGAATAAGTGATGCGGGGGTTCTTACTCGGAGGAATCCTTGTTAATTAAATTTTTTATTGAATCATCACGGTTATATATGAATCTGAGTTTTATAATTCATAGGGTTCTTAACAAGAGAATTCTCTATAGAAATAGAAAAGAGACGATTCAAGAGGCCGAATGGATCAAATAAAGATGACTGAGCCAACTTGAATTTTGGTATTATCGCCCCAAAAAGAAGAGCTTTGGTTTTCTTCTTTCCTCAGAAATTTGATTCAAAATAAAAAGTTTCAAATTTCTATCTAACGAGTCTTGGGTGTTTTTGCTTGAGCTATATGAGATGAAAAGTCTCGTTTATAGCTCTCAGAGGGGGTTCCGCCTATCTCAATAAAGTCTATGATTGGTTCGAAGAACGTCTTGAGATTCAGGCGATTGCAGATGATAGTAACTAGTAAATATGTCCCGCCACACGTTAATATTTTTTATTGTTTAGGGGGAATTACGCTTACTTGTTTTTTAGTACAAGTAGCTACGGGATTTGCTATTGACTTTTTACTATCGTCCGACCGTTACTGAGGCTTTTGCTTCTGTTCAATACATAATGACTGAAGCTAATTTTGGTTGGCTAATCCGCTCAGTTCATCGATTGGTCGGCCAGTATGATGGTTCTAATGATGATTCTTCATGTATTTCGTGTGTATCTCACCGGTGGGTTTAAAAAACCTCGTGAATTAACTTGGGTTACAGCGTGTGGTTCTGGGTGTATTAACCGCATCGTTTGGTGTAACTGGTTATTCCTTACCTTGGGACCAAATTGGTTATTGGGCAGTAAAAATTGTAACAGGTGTCACCTGACGCTATTCCTGTAATAGGATCACCCTTGGTAGAGTTGTTGCGCGGAAGTGCTAGTGTGGGACAGTCCACTTTGACTCGTTTTTATAGTTTACACCACTTTTGTGTTGCCGCTTCTTACTGCTGTATTTATGTTAATGCACTTTCTAATGATACGTAAACAGGGCATTTCTGGACCTTTAAAAAGTAAATCATGGAGAAGGAAATAGTATTTCATTGCTATAAGCATGGATTATGAAAATATAAGACAGTTTGGATATTTCCCCTTCACATGTGGTTGGAGGGAATTCGCTAAAGCAAATGGATTATGGGAGTGTGCGACTTGAACTCTTGATTTAGTCTATGTAGTATATGCCTGCACATTGTAATTTCAAGAAATGTGTCTTTGTTCCAACCGCCGGAAGCCCACAGGATAGGCTGCTCACTGAAGAAATTATGATCATCCAAATCATTGACGAATTCGTTTAGTCTCTTTGATTCCTACTCGAGCCGGATGATGAAAAATTATCATGTCCGGTTCCTTCGGGGGATGAATCAATAATAATTCACCTATCCTAATAACAAAAAAACCTCGACTTGAACGATCCTGTATTAAGAGCTAAATTGGCTAAGGGTATGGGTCATAATTATTACGGCGAGCCCGCATGGCCCAATGATCTTTTATATATTTTTCCCAGTAGTAATTCTAGGTACTATTGCATGTAATGTAGGCTTAGCGGTTCTAGAACCATCAATGATTGGCGAACCGGCGGATCCATTTGCAACTCCTTTGGAAAATATTACCGGAATGGTATTTCTTTCCCGTATTTCAAATACTTCGTACAGTACCTAATAAATTGTTGGGTGTTCTTTTAATGGTTTCAGTACCTGCGGGATTTATTAACAGTACCTTTTTTAGAGAATGTTAATAAATTTCAAAACCCATTTCGTCGTCCAGTGGCGACAACTGTCTTTTTAATTGGTACCGCGGTTGCCCGTTTGGTTGGGTATTGGTGCAACATTACCCATTGAAAAATCCTTAACTTTAGGCCTTTAATCTATGTGGAAAAATTACCAAACGTTTTCTAGAATGTCCAATATCTGTTTTATATCTTCTAGGCAAATAATGTTCCATTTTCATAAGATCTTCTTGACTGTTATTCAAAAGGTCGAATAATGTATATATATTGGACCTTTTCAGGCAATTATAGATCCTTGGGGGCAATCTCTGATTGGTCAATAAAAATCGATTTGAATGCTATTTCTTTTTTGTTTTTTCGGAGTTTAGCCAATTTTTCATCAAAGATAAAAGGGGATAAAGGAACCGATGTATTGATTCTTCTCTAAATGTGAGTTTTCTTTTCCATATGTAAAAAAGGAATAAAAAAATCAATCAAATTACGAGAGGCTTCAAGAAGTGCTTCTTTACGGAGTTATACTTCCGTTTGTCCAGATTTCGAGAAAAAGGATTTCTTGTTTTTCATTCCCATTGCCATAAGAATGAATACTATGATTTGCATTTCGAACAGGGCATGAATACAGCATCTATAGGGTAACTTCCGTCTTGAAAGTTTTGTGGCGTATTTTTAAGATATCCTCGATTTCTCTCAATTTCTAATTCAATACACACAATCAATGGGTTCCATCAGGCTAGCTATATATTGGGCATTATCAACGATTTCGACATAAGGGGGTAAGATGATATCTTGAGCAGTTACATATCTAGGACCTTCTGACACAAACAGATGCGTTGCAAGTTCCATATAGATTACTTCTGAATACAATTTCTTTCAAATTCATTAAGATTTCGTGGATCGATTCTTGAATACCCAGCTATAATAGAATATTCGTGTGAGACTTTCTCAAATTTTACACGTGTGATACGTGTTCCTTCTATTTCTCCAAGTAAAGCTCGGCGTATTGCAATGCCTACTTGTGTCGGCTTGACCTTTTATAAGTGGAGACAGAATAAACCTTCCATAATAAAGACGTTTACTATCTGTTCTTGATTCAACACACTTCCACTGCAGTGTACCGAGTAGATACTGTTATTTTCTCTCGAACCATAGTAATAATATGTCATGAATCATTTATTTCTCTTGTTTTTGTTGAAAATATTCACTTTTACACACGTCTTTTTTTTGGAGGTCTACAGCCATTGTGTGGCATAGGAGTTACGTCTCGTACGAAAGTTAATAATATACCACTTCGACCGAATAGCGCGTAGCGCTGCGTCCCTTCCGAGACCGGGACCTTTTATCATCACTTCGGCTCGTTGCATACCTTGATCTACTGCTGTACGAATAGCATTTGACTGTTGCGGTTTGAGCAGCAAATGGTGTGCCTCTTCTCGTACCCTTGAATCCACAAGTCCCGGCAGAGGACCAAGAAAACACGCGTCCCCGTACATCTGTAAACAGTGACAATGGTATTATGGAAGCTTGCTTGAACATGAATAACTCCTTTTGGTATTCTCCGCGTATTCATCGTACATTCTTACGGGAACCAAGTGCTGGGTATAGCTTTTCATATTTTATCATTTCATAAATATGAGTCAGAGATATATGGATATATCCATTTCAGGTTAATTTTATTTTTTATAGTGTGATTATCCCTGCCTTTGCTTATGTCTTGGGTTAGAACAAATTACTATAATTCGCCCTCGCCTACGGATTAGACCGGCATTTTTCACAAATTTTACGAACGGAAGCTCTTATTTTCATATTTATTATTCCTTATTAATAGAAGTACCATATATAACACAAAATTTCTCCGCCGATTCCCTCTAACCGAGCCTCCCGGTCTGTCATTATACCTCGAGAAGTAGAAATAATTACAATTCCCCATCCCGCCTAAAATTCGAGGAATTCGTTGAGAGTTGGAATAAATTCGTAGACCGGGTCTACTGATTCGTTTTAAATTTAAAATATTTCTATAGGGGCCTTTTTGTAGTCCTTCTGTGTTGTAATGTTAAAACCAAAAAATTTTTGTTATTTTCTCGGTGTGTTCTCACATTTTCGATAAAACCTTCTTGTAAAAGTTATCTTAACAATATTTTCCGTAATATTAGTAAATGTGATTCGAACCACCCTTTTTTTATTCCTATCGGCATTTCGTATAGAGGTTATTATCTCGGCAATAGATATCCCTACCCATGAATTTTTAGTGAATCTAAATTGGATATAATCAACATTTTTTTTATAATAGAATTATATCTGAATCAATGTCTTAAAACCCACATCATTTATAATACCTCGGGAGCTAATGAAACTATTTTAAGTAAAATTTAACTGTCTTAATTCCCGGGCGATCGCGCCAAAAATTCGCGTTCCTTTTGGATTTCCTTCTTGATCAATAACAACCGCAGCGTTGTCATCAATATCGTATTATCATACCGTTGTCACGTTTGAGTTCTTTACAGGTACGCACAATTACAGCTCTGACCACTTCTGATCTTTTTAGGGGCATATTTGGTACTGCCTTCTTTAATCACAGCAACAATAACGTCACCAATATGAGCATATCGACGGTTGCTAGCTCCTACGATTCGAATACACATTAATTCTCGAGCCCCGCTGTTAATCTGCTACATTTAAATAGGTCTGAGGTTGAATCATATCATTTTGAAATCTGTTCTTCAATGCAAGGACAAAAAAGAAATTTTGGTCAAAATAATTGCTTTGATTCATTTTTTATTCCAAAGATAATGAATTAGAGTCCGTAGTGAGGCATTTTTGGATGCTGCTATTTGAAATTGCACCTTCTAGCTATATTTTCTGATTACTCCGGTACATTTCATAAAAGTATTCGACTCTGGTTTAACTAACAGCTACCTGCAATATTCGGGGGGATCCTTTACCCCGAGCCCGATACGCGTTTGCGGCAGGTCTATACTGTAACTTGGTTTATCTGCGAAATATACGTTACCCATAGTATTTCCACCACATGACGTACATTTTCGTGTCATTCGCTCGCCGACTCTGCTTCTATTTGTCTAGATTGTGATCCAAGTCGGGTTCAAGTTGCCCGAAGAGCATATTTACCGAAACATATGTAAGATTCCCTCGATATGATAATTCCTTTCATATCTTCCTCTGATGTTGTTTACAGGAATCTGGTTCTTTTGGGGTTATAGTTGATGGTTGTTTCTGAATCCCATTCTCTACTACAAGAACCATACATGAGAATTTCGTTCTCATATGAGCTCCTCGCTACGTGTGAGATTATGTCAATGCTTACTACTCAAACTCTTTTGTTTACACAAGTAGTGATAATTTTTTGTCTGCTCTCTTCATGCTTTGGATTCACTCTCTAATGCATCCCGCGCGCTAATCCTGGGGCGTGAAGACTCGTCTTTTTACGATTTTCTTGTCGGGTGAAAGTCAATCAAAAAAAAGTCATTCAACGAAAAACGGAAAGAGAAGGGATTCGAACCCCTCGGTACAATAACTCGATACAACGGATCTAGCAATCCGTACGCTTTAGTCCCACTCAGCCAATCTCTCCTATATAAACAACAGATGCTGCTTCCCAGATTGGGTAAAAGTGCAAACCGATAGCTGCAGAGAGTCGGAATATATGGCACCTGCAAATAATATTTGTTTCCGTAATAGTAAGGTTTCAGAATCGTAACATAAATCTTGGATAAATAATGGAACAAATAGCTCACTTAAACGATGACCTGTAGTTTGACTAGAGACAATCAACCTATTAGTTAGCTCAGGTGGAACCAAACCGCTTTACCTCAGGATCGTTGAAATTTAGAGAACGAATGTAACTAGAACAGATTAACTCTCTCTAGAGGGGATCATCTATAAAAGCTATTATTTTTTCTTATCAGACAAAGCTGACCCATAGATGTTCATGGTTAGAATTTTATTAATATTGTTCCAACCATAAAAGGAGCCGAAATGAAACCAAATGTTTCGGGTTACGGTTTTGAATTTAGAGACGTCCCAATTTGAATTGACGTACGACTATAACCCCCTAGCCTTTCCAAGCTAACGGATGCGGGTTGCGATTCCCGCATACCCGCTGTGAAGCAGCAATG
>Galium_palustre_31_2_plastome
TAAGGCGATCAAAATAAAAAACAAAAAAGTTCGTCCATTGTACTAATGGATAAGGACAGAGGTACTTCTAAACCTTTTAGTATAGAGTTCAAATCCCTATTGGACGCGAAATTGTTTTGATTATTTCGTAATATAAAGACTTTTTTGATATAAACGGTCAATTCGAATGAATTTTTCATACCCTATTCCTGAAAAGGATAAAACGAATCCATTTGCTTCCTGAATAGACTCCTTTCAAAAAGGTTCCGGCTTCCTCGGGTAAATGTCTTTGGTAGAAGAAAATTATTTCTTGGGAACTGGGGTGTTTCTTAGTTGTTTACGTAAGATACGTAACTCTGACAAGAAATCTTCTTTACCTAGTCCAATTTCTTAATGAATCACAGATAGCCATATTGTTCCGGTAATAAATAGTCAAATTATCTGCTACTTCCACCGCCAAGAGGCGCGAGATTGGGATTCGCTTAAGCAGCTTCACGCAACACGCTGCCCTCATTGCCAATTGAATTCTGAGTACGCTTTATCCAGCAATCAGAAGCAAAATTGTGCATAAGGCTTCTACATTCTGCAAACTTGTGCCAATATCCAACTTTAAATTTACCAGCTTACTTGTTTCGATGGCTTTAATTTTGAGCCGCAAAGACCCGACTACTGGAAACAGAAGATACCCACGATTAATAGCAAGGCCTGATTCCCAGCATTGAAGTAGATCGGCGAGATAGGAAAATTTTGGCCATCTCGTAATAGAATTATTACATTCGTTAGGAATATACAGCCGAAACAGTCTCCCGATTGGGGTTTCAACTGATTGGTAAAGGCGGTCATACCTACCTTCCCCTCAAACTAGAAACTTAATTTAGGGCAGCTCTTTCTCAAAAGACGGTGAATGCAAATAAAAAAACATCTCCCTGGATAACGCTTCGCGACCCCGGCGGTCTATCGTAATAGAGAGAGACATTTTGTCGATAAGCGTTTGGGCTTGTGTTGGAGAGATCCATCATAAATAGATTAAAGTAGTGTTGTTTACAGATACATAAAAAAATTCAGCTAAGAGCTGCTCCCTGTATAAGGGAGCCAGATATAATGTAATGTAGCCAGGGGAATCCCGCTGTTTCGCGCTACGACAACTGGTATATTCACATCGCCCCTCCTTTCTTAATTCTTTCTAGAAACTTCTCTTACCCCATGAGAGATATTGAATAGAAGGGATATTCGTTGTAATACCAATGTAAATTTTGAATTCTGAATACCTTAAATGCCCTTGCAAAAGTAAGGTAAATAAATATCGAAACATATTAAAATGCGGTATAATCCTGCGCGTAAGCCAAGGTCTATTATTGCAGAAACTAGTTCGAATATAACCTAACTATCAGTTAAGAATTTCAGTCTTTGGACCAAAAAACAAGCGTAATGGTGGACATACCACAAACTAGAAAGAGTGAACCTATTAAACAAAGTGCTTTCTGGTAATTGGGTACATGTTTTAGTTAAACCTCACCATAAGGGCGCATATTTTGAACTTTTCTGGGTGAGAATACCCGAACAACCGTTGCCTCCATTGAGTTGAATAATGGATTCCCGATCCTTAAAAATAACATAGGCTTTGGATATATGCATGAGGTAATCAAATAGAAATAAAGCCGCTTCGATAACGACCCCATACTACTAGAGCTAGCATCATATAACCCAATTGAGACATTGTGGAATAAGCCAAACCTCTCTTAATGTCTTTTTGAGCAATAGCTAAAGTAGCTCCTAATAATACTAGTTATTATTCCTATTAACGAAATAAAATTCATTATGTAAGGTATAACTATGAAAAGAGGAAGAAGGCGGGCTACAAGAAAAATTCCTGCTGCTACCATATGTAGCGGCGTGTATAAGAGCGGAAATAGGAGTAGGTCCCTCCATGGCATCGGGTAACCATACATGAAGGGGAAATTGTGCCGATTTAGCAACAGCACCGGCCAAATAATAGACCAGCACACAAAGTAACAAATAAAAAATTTACTTCATTATCCACAATCAAGTTATTGCATATTTCGAATAAATCCCGAAATTCGAAACTGACCCGTTATCCAAAAAAAACCCAAAATTCCTAATAATAAACCAAAATCCCCTATACGATTAGTTACAAAAGCTTTTTGGCAGGCATTTGCTGCAAGCGGTCCGTGTAAACCAAAACCCTATTAATAGATAGGAACACACTCCAACCAATTCCCAAAAAATATAAATTTGTATCAAATTAGAACTAGTAACTAATCCTAACATTAGAAGTACTGAAAAAACTCATATAAGCAAAAAATCTCAAATACCTGATCATGAGCCATATAATTATCACTATAAACAAGAACCAAAATTCCAACAGTTAGTAATTAATATTGACATAATAGAAGTAAGTGGGTCGATCAAATAGCCGAATTCTAAAGAAAAATCATTAATAATGACCCAAGACCAGACATATTGATAATATAGAATTTTGATTTATTTCTTGAATAGATAGATAGATTGCAAAAAGCATGACTATACTTAACAATAAAACACTGTGAAAGGACCACATACGACGAAGTCCTTTTGTTGTCGTTGGAAAAAGAAGAAGTCCTACCCCTATTAATAGAGGAATTGAAAGTGGAATCAAAGGTATGATCCACCCGTATTGATATATATGTTGGCAAAATTCGTCTCTCATAAAATTTTAAATAAGTAAGCCGCGTATGGTGAAATTGGTAGACACGCTGCTCTTAGGAAGCAGTGCTAGAGCATCTCGGTTCGAGTCCGAGTGGCGGCATGCCTTCTAAAAAAAAAACGATCATATAATAATGTCATGGAACATATCTAGAAAATTAGATAAAATAACTTCGACTTTGTCAACTGATAGTGAAAAAATGAAATCCGGGTACATACCAATACCGAGTATGGGTAAAAAAAGAGTAAATTGAAAGAAATAACTCGCGCGGTCCAGAATCAACAAAAGAATAATTTTGAATATTAAAGAACTTGTAGCCATAGAAAATTTGTCGTGACATAGATAACTGAATAAATAGGAGTTAATATCATTCCAATTGCCATTACAAAAGTAATTAATATTTTTGGCATTAAAAGAAATTTTTGGCTAGTAATTATTCCAAAGAATTACTATTAATTCCGCAATAAAACCACTCATACCCGGTAATGCAAGAGAAGCCATAGAAAAGCTACTAAACATCGTGAACATTTTTGGCATTTGGATAGCTATTTCCGCCCATTTGGTCAAGGTAAACAAGGCGCAGTCTATCATAAGTGGTACCTGCCAAGAAAAAAAGCGCAGCACCAATAAATCCATGTGATATTATTTGGTAAAAGAGCTCCATTGAGTCCCGTATCGGTTATCGACCCAATGCCTATAATTATGAAACCCATATGAGAGACGGAAGAATAAGCTATTCTTTTTTTTAAATTTCGTTGGCCTAGGGATGTTGAAGCTGCATAGATTATTTGTATTGTACCTACTATGACTAAACACGGCGAAAATAGAGAGTGGGCGTGAGATAATAATTCCATATTGACCCGCACTAACCCATATGCTCCCATTTTTAATAAGATTCCGGCCAGAAGCAGTACATGTACTAGTAATGTGCTGTCTCCGTGGGCTATCTGGTAAACCATGTATGTAAGGGGTATAATTCGGCGATTTAGACAGCAAAACGCAATAAAAACATCCAATGTAAGAATATTATTTTCTAAGCCTACCAGGATATGAGCTGATTAACTTCAACGTTTCAACAATTTAATGTTTGTGAGAACCATATACAAGCGATACCTCAAAACGCCCTATTAAGAGAAGAAACAGAACCACCCTGCCGTGATACAAAATAAGATTTTGTAGCCTGAGTATAGAACGTTTTTTTCCCTCCCCACATGAGATAGAAGTGATATAAACAGTGAATTAATTCATAACTCCCACCATGAGAAAAACAAAGTAAAAGAGTCCCGACAAGGAAAACGATCTCTATTTGACCAACTATACATTTGCTAACATCATGGAAATAAAATTAATCGAGAAATCTCGAGTAACCGGGCCAAGCATGCTAAAGTCAGCTAAGGTAGCTGATAAATCCCAGTTAGTAAATATAAGTCCTATTAGAAAGTCCTGTCTATTCCTAAATCTCCAATCGGAAATCAAATAAAATGGATCTCATTCATAATCCCTCTGTTAGTTTGGGTTAATCGGATTATCCATTTTGACAATGAATAACAGAATTGTATAGTGTTTAGAAGTAGATTCTAATATATCATATAAATAATAGTATACTGGACGGAGGCCTTATTTCCTCGTATGGGGAATTAAAAAAGATTTAAGGAACCACCTAAATATTGGAAAAAATTACAAATTGTTGTTATACCAAGTAAAGAAAATTCGTACGTAAATACAAGGATATGCTTGTGACCAGACAATACCTGTACTCCAACGTTCGAGTACAGCTTGTCGGTAAGAAAGACTTTTATCATCATATACAATAAGCTATGACCCATACTACCGGGTTGTTTTCATTAGATATAGTAAACTCGAAACACTCAAGCAACTCGGTTGTGGCAGGCAGATATTCACATCTTATTACAACCAATCGCAGTCTTCTTGTTCTTGGATGCAGAAGCAACTTTGTTTAGCGTTTACACCCGTTCCCAGAGTACTCATTTCTAAATACATCGGTCAGGGGCAGGCTCCGGACACATTGTAGTACAGCCTCATACACGTATGCATAAATCTTATACTGAATGAAGACATTTAATTATACTTGTGATGTCAGGAAATTTTCGAATTTCTAGTAATTAAAAACCATAATCGTAATTTTATTTGTTCAACAAATTCGATTGGTTTAATACGAATTAGATTTTCGGTTACGATAAATTAATGAAAACAATAGCCAGTCCAATAGCTGCTTCAGCGGCTGCAATAGCTATAACAAAAATTGTGAAAATGTCCCCTTTTAATTGACGATTATCAAAAAAATTAGAAAAATGTTACAAAAATTTATATTAAACCGCATTTAAATATAAGTTCAAAGACACATAAGAGCTCTAACCATATTTCGATCTTGTGATCAAATCCATAGATACCCAATAGAATTAATAAATAAGGCACTCAACACCAAGTATATGTCTCGAGCATCATTAACCAACTACCTTATCAATCTTATTAATTGAATCTAAACACCAACTCATATCGAATCGACATTGAATACGTATAAAGTAATGACAGTGATGCTTTTCTATGCGGGCTACAACAATCGCACCCTATTAAAGTCAACTAAAAGAAATTATTGAAAAACAAGTTCAATATGGAAGAAACAAAATCTGTTAGATAAATGAAGCCCCAATTTGTTTGATTATTATGTTATCAAATACTTGCTCTAGTAATCTGGTTTTGATTTTGTAGTTTCCAAATAATCAGCATCCCACTGACATATCTATGAATAGTACTTAATTAGTGAAGATAAAAAGAGATTGTACAAACTTATCGAAGTACATTGCATTGCGCAATATTCCACAAAGATTTTCCCTCTTTAGAATCATTCTGAACCCATTCATGAACTATCACAGCAAAAAATAATTAAAAACATTTATACGCCCCTACATAAAATGAGTAATCTGCGCAGCATAGGCTACAAAATTAAGAATTCAATTAGAAGATAGAAATAATGATAATACAAACAAGTAACGAATCCCAAGCGAAAAAGTCAGAATAAATTTGGGTTGGAAGAGTAATACAAGGCCCTGACCCTCCTAAAATTAAGACCCGATCTCTAGAAAGACTTAAAAGAAAAATCATGTATTGAGTCCAGATAATATTCACAAAAGAAATTGAATATTTCATGACATTTATTGACCCGTAGCAGGAGAAGTGTCTTTAAATGGTAACTCATTGATTCAAACAAGTTTATAGCTATTTGTATATAGGTAAATTTTGAAATTGTTTCGAATTGTGCTAATCGTCACATTACTGATATGCGGTAACCGAACCCAACGAAAATTTGATTATATATTCAACTCATTTGACGATCATCAAGTAGAAAGCTTCATATTCTTTCAGTCATCGAATAAACAATTGTGTTGGACAAATACTCAACACGAATTACCACACAAATATACAGTATTCCAAAATCCCAATACTGTATATTAAACAATACGTTTCTTTCCGAATATTGGTGTTCCAATTTCTCAATCAACAAACAGGTAGATCATATAGGGCATGACACGAACACGATACTTCACACCAGCAATGCATTTTATCAAATTTCGAAGTGGATGTCGGCCTCTGTAAACGCTCAGTGTGTAATCAGGCTTTTCATAGAGGATATTGAAATAGTTATAGGATAAACGATTCCAGCATGAGCTAAAGGCAATCATCGAAACCTTGACCCAATATATCCTGGTAGCTCGGGACTGTTTGTTTGACCATAATTTTATGAACTGGGGTTACCATATGAAAACATGTAACCGTGATATGAAATATTTATGCTTGCTTTCTTTCTCTTTGTTAGATAAGCATGAATATATTTCTACAATGAAATAAAAGTTGGAAACGAAGTTGTATAACAACAGATTTACCTAGAGCAAATAGGTAAGAAGAAATTTCTCATCCAAAACCTTAACAGTTGCGTCCATCCGCTAGCCTTGGTAGTAAGTCCATCTTTGTTGCAATAGGAAATAAACACAGAACAAATATAGTTTTAGCTGAATGTAATAATGTATACCGATTTACTGTTCCACAACACTTTACACCGTTTTAGTCAGATTCAAAAAAACTTAGGAACTTAATTCGTATTGCAATAGAATAGATTCCAACACTCCTAAGTAAAAGAACTGTTTATAAATAATGAAAGAAACTAGGTAGATTTAGAATTACGAAGCAATTGTAAAATAATACCAAATTTGCATACCCGAATAATTCCGTTTGTATAACCCGCCTACTAATTCTTTCTTCTGCTTCTTGGTAAATCATAAGGGCAATCCATCTCACACTCTCGCTAGAGAAAGAACTTAGAAAAAATGCTAAATCCCTATGGGTTTGACGCCATATTATTCCACCCTCCAAAAACCGCTATTTTGATTTGGGCTTCAACAATATATCAACTAGTACTTGGACTTGTTAGATAATTCATAGTCGAGTGATAACACCTAATGTTCACATTCGCTATTACCAGAACCGTACCATGAGATTTTATACCTCATACCAGGCTCCTCAGAAGGTCACAAAATAAATTTTTTATAAAGTTGAATTAAATTAAATTCAGAATTTTTCTCGTCTCTATGTCATGAGTATCCATTCAACTCGGAATCTGATCGGCTCTCTTTTTCCATCTTGCCGTAAGCGGGACCGATGCCTTCATACGAATCACATCGTAGAGATATTTGATAATACCACACAGAGCTCAATGGTATTTACATAACTAATAATGATTGAGCACGTAGCCCTTATGACCACCTAAGAAAGGAATATTTTATTATTTGTAGCCATATCCCTGACATAAGAGAGTCCAATAGAGAGCAACGCTTTGAAATGGCGCAAATCCATAAAAGAAACGCCAATCAGTAAGATCGCGATAGAACAACAGTGATAGCCCAAATGGAATTTACTGAATAGCTTTAGTAAAACCGGATACGACTCGCTATCGATGCCGTCCGATACTGGAATAAACGGGGCATCTCCCCATAGATGGAAGGAAGATTTTCTTTTGAAAAGTATATTTTACACCCATCCGCTAGACGCTTGAAGAATTTCCTAAAGGTCGCCAGCGTATTTCGGGTCCAAGTACGTTGTTGATATCCCTGCAAGATATTTCTCTTTTCTAACCATAACAATCACCTAGTACACCTACTTGTGATTCCGTAACACAAGATACCAAAAATAGAGGACAAGTATTCCATAGGATCATCATAGAGTTTCCAATCTGAAAAAAGGGATTTAATCGATTGTATCTTCGTTCGAAACGGATCAACTTCTACCCATAATGATTATCTATACTTACCTAGTATTCGTCATAATATTCAGCCAATTTCCATTCTTTTATACTAACTGAGGGAAGAATTTGCCAAATTGATATAATCCTGGTGTGACGTATTTTTCCATCTCCATCGGAAAAACGCGCTGGATCTCCATATCAAAAAATATTCCCAATTTCGCCCTTTGGGGGCTTCGACTTCTAACATAAACGTTCTTGTTTTAGACAACTCAAAAGGCTGGGGAAGGGTTTTTTTACTAATAAACACGATATTCAAAAATCATTCCAAGTCGAAATCTATTTTACTATATCCAAAGCGTCGGGATTTCCAAACTTTTCATAGGTGACCCCCCGGTAATTCCTTCTAAAAGCCTGTTAGTATAATTTTTTACAGATTCTGTCATTTCACACGATTCGTACTAAATAACGAGCTAATGAATCGCCCTCTTTTTGCCATTGAACTTCCCAATCCAATTCGTAATAACACTCATAATTATCAACTTTACGAAGTATCCCATTGTATTCCGGAAGCTCGTAGCATGGGTCCTGATAAACCCCAATTTAGTGCTTCTTCCCCGGTAATAACTCCTACACCCTCAACTCGTTTTAAAAAAAAATAGGATTACGTGTAATAAGCTTTTGATATTCAGTAACCGCTGTTAAAAAGTAATCGCAAAAATCTAAACATTTATCTATCCATCCATAAGGGAGATTCGGCAGCTACTCCTCCAACACGAAAAAAATTATGCATCATTCGCATACCGGTAGCAGCTTCAAACAGGTCATATATCAATTCTCTTTCTCGAAAAGTATAAGAAGAAAGGCGTCTGTGCACCAATATCTGCCATAAAAGGACCAAGCCATAATAAATGGGAAGCTATCCGACTTAACTCCAACATAATGACTCGGATATAGACTAGCTCTTTTAGGTACTTGAATATTACCTAATTGTTCAGGCCCGTTTACGGTTATTGCTTCTGTGAACATAGTAGCTAAATAATCCCATCGGGTTACGTGAGGGCAAATATTGTATAATTGTTCGGTTTTCGGCAATTTTCTCCATCCCTCTATGTAAATAACCTAATATTGGTTCACAATCAATAACATCTTCACCATCGTAGAGTAACAATGAGTCGAAGAACACCATGCAGGGTGTTGCGGTCCCATATTGACTCTCATTAAGTCTTTTCTTGTCGCTGGTACATTCATAAGTCTTTTGTTGGTTATTCGAAATTGAAACAAATTAGAATTCTGAACTCTCTACGACGTCGGAGATAAAATATTTTCAGGAACAAGTAAATCCAAAGAATTTGTATCAATATTTCATTCCGTATGCTTGATCGTTTTGTGTATGAACGAAGGAAATATCTAAGGTTTTATACATAATAAATTGCCCATCATTTTTTACAGACAGACCGGGCGGGTTCAATAATCAACGCTCCCTTTTTGATCAATCCTGTAAGACTTAAATTCTTATCAATCAGCATTATATCCAAACTCATCTCTTTTCTTTGAAATCGAAAATATAGTAATTTTTCTTGGATTTTTCAGTCTAAGCAAGAGACAATAGATTTTTATATTGTTGGTCATTCTTTGATTTAGATTGCCCCAGCGCGTAATTAAAAGGAATAACGTTTCATAAAGAAATCTAGTTCGGCTTCTGTCTTACTATAACATGTCCTTAGACACATCGTGTCAACGCACACACACCGAACTCCCTTTTCCAAAAAAGATCAATACACCAAGTACTACACTTAGATTTATTAGATTTTGTTGATAAAATTATCGATATTAAACCCGAAACTCCCGCTGATGGCCAGCGCGCTCAAAGAAGAGGAAAGAGTGCGGTTACATTATTTCATAGTATCTCCTACTATGTATAGACTAAAAATATATTTTTAGTTAAACAAAGGGATTCGCAAACAAAAGTGCTAATGCTACAACCAATCCATAAAATTGTTAAAGCTTCCATAAAAGCTAGACTAAGCAATAGAGTGCCCCTTATTTTTTCCCTCGTGCCTCAGGCGTGTCTCGCAAGTACCTTCTACTAGCTTGACCCGTGCAGCAGTTCGCTTGCCCAACCCCCCGGTCCTCATAGAAGCAACGCCCTACGGCGCAAACCAGCAGGCAATAACGGGAAGCGGCAGAAAATCAGTGGATTCCATATAAGTGTCCCTCGTCACAAAAAAGATGGTTAATAGATACAACAACCGACTAACCGGGAACTAGTCGGAATGGAGTCGAATAAATTGCTTGGTAATAAGTAAACTACCTCTCCCCAAAGCCGTGCTTTGCATTTTTCGATTGCACACGAGCTTTATTATTTAACTGATGGCCCTACCATGGATTCCACCTATATAATGCCGCAGCTAAAAGTTGCAAAGTAATAAGAGCTGTGAATCCCACTTTGTAAATAAACCCAAGGAACTATAACAGGTATAGGAATCACTGAAGGTACTAAAGAAACAATGAACAACAACCAACTAATTCACTCAGCTAAGATATTCCCGAAAAGTCGAAAACTAAGCGATACAGGGTTTTGTTGAAATCTTCTTAAAATGTTAATGGGTAAAAGTATTGGAGTTGGTTGAATATAATTTCCCGAAATAACTTAATCCCTTTTTGCTAAGACCCGCATAGAAATAAGCCGCTGACGTGAGTAAAGCCAAAGCAACTGTAGTATTTATATCATTCGTTGGGTGCAGCTAATTCCCCATGAGGTAATTGTATAATTTTCCAAGGTAAAAGTGCCCCTGACCAATTAGAAACAAAAATAAATAGAAACATAGTTCCAATATAAAAGGAACCCAAGGGCCATATTCTTCTCCAATTTGGGTTTTACTAATATCACGAATAAATTCAAGAATATATTCGAAAAAATTCTGACCTCCAGTCGGAAATGGTTTGTGGATTCCGAACATGCTAGAGCAGGCCGAACCTAATAAGATAGCAATTACAAACCAAGAAGTAATAAGGACTTGGCCATGGACTTGAAACCCACCCTATTTTCCAATAGAAATGTTGGCCTACTTCCACACCAGATCACATCATATAAAACCTTTTAGATGTGTTTGTTGAGAACATTCATATACCTGAAAAACGAGAATTACCATCCTCTTTGCCTACTTGAATCGAGATACATTTTACCACAGAAATATTAGTAAAGTATTATTTATTCTATATTATCAGAGTTTCTTATATAGCAGAACGGACCCTCACAAAATCGCGAACACAAATTTGTTAAGAATTAATCGGATTGAGGCTATAGCGTCACTCATTCGAGGGAATCGAAATATCTGCCAAATTCGGGGTCACTAATTTGTATCTAATTAAACAAAATTGTTGGAATTTCCTAAAGTTAATACACTCAACGTAGGGTCGATATATTCTTCGTGCTGATCAACGATGATTACAATATCGGGTAACCGTGTCTATATATTTAACTCCCGCCCAGAATACCTTTCCTAAATGAGATAACTGTCTTTTTTAACATAGCTGCATCTCTTTTGGAGACGGTTAAGTATTCCTGTTTTTTGTTCCATCCTCAAGTCCCTAAACTTCTGAAGTCTCGTTTCTGTAGTGGACGCAATTTGTTAGACATACCGCCTGAGCCATTTTAGTATTAACATAAATGACATCGAGGACTTTATTAGCAGCCCATGTCTACTAAATCGGCGGCTTTTTTTTTTGGTACCCAACAATTAAAGAATTGTTTTGCTTTGGCTTGCTGCCTCAAATAAGCAAATCATCAAGCTTCTGATAAAAAACGCAGCAGTTCTCGTAAGATTTATAATATGAATAACCCTTACGCTTTGCAGAGACTATAAGGTGCCCATTTTAGGATTTCCATTTCCTTAATACCATGAGCCAAAATGAGACCCCCGCCTACCATCATTTCCTTCTAAATTGTTATGCTCCAATGATCTTCTTGTGCATACCTCAAAAAAAAAGACGAATACCCTAACGTGAAATATAAAGATTGTTCCGAAATGGAACCTTCTAGCCTGTAGATTATCGAGTAGATAGACTAACCTAAGCATCTATTCTCTAAAAATAAGAAGGACCCTTCTTAAGGAAGTATCTATGGCACTCTGAAAGCAAAAGAGTCAAATTATTTTCTTTAGGTGAAATAAAAAGATCTCTCGATCTCCCTCTCCGAATAGATTACTTTTTTTTTAGTTTCAAAGGTGAATCTTATTTAATGTTGTTTTTGAAGGATGTACCTAATCCTTTCCACTCCAGTCACCAACAGGTAATCATTCCTCCACAAAACAACGTTTTTCTTTCAAGACCTTTTAACCCAATCGATATCCGCCCCCGAAAGAGCGGCTTTATGCTAAAACTACGAGAAGTTTCTTGAAAACTTCGCTTCCGATTATGAAACTTTGAGTATTGAGCAGATGCTCTTCGTTATTCCCACTGTAAGACAGCTTCGGTAACAGCATCACTTCTTTCGAAAGCTCGAACCCATTCGTTTCTGCTCGCAAACAATCCAATTAAGTTCTCCGAGGTGAAAAAACCATTAGACATCCTCCATCTTCCGAAATCAACACCTTTGATGTTATTTGACGTCACAATAATTTGCAATATGTTTAATTATGAATCATGCACCCCCTAGGGATCGGTAAACTTTTTGGAATCTTATTAATCCAAAGAGATAACGACTTTGACGCTATAGTTAAGCTTAGCACCAAATCAAGAATGCCCCAAGGAAATTCCAAGAATATTTTGTTATAGCATTTGTTCCTCACCCCTCAATTCCTCTTTTCTCAGATTCATCGTATATTGAATCTAATCGAACGAGACTTCTAATAACCTGTTCCACTCTTTGGAAGAACCCTGCGTTAATATCACCAGAAGTCTTGATTTTGTCATATATAATATGTAACTAACGATATCTCCTATCGTAACGGAATTTCCCCAAAAATGTCCATGAGACAGTTGCTCACTGGGGTGGCACAAATAAGGCCATTAGCTGATCGGTATTACTACAGGAGTCGACTTTGAACAAATACTAACTTACTCGACTTTAGGTTGTGTTCTATCTTTTGGCTATTACACACATTTTGCACAAATAACCACTGTCCAAGTACTTATATTTTAGATGTCTCCTTTCACATAATTAGTGACAGAAAAATACCAATTCCAAATGGAATGGGACAGATCTGATATATAAATTTTGCCCGTTTTCAATCCATTGAATAAATATTTAATTTACTTGAAAGTTCGTTTACTAATTGTCAAGTTTGCAAATAGATTTAGTTACAACAAATATGATTCATGATTAGTAAAATCGGAAAAATGAATAACAAATTCAATTAGGTAGATGAATCCTAAAGGTGCCCAGCGAATTTCGCTTTTTTTGTTGATTCGTATTACTCTATTGCTTATATTTTCACACGGGTGACATGGGTCCATTTCGAGAACAAATTGGATGATAAACAAAATTATATCAACGATTGGCAATTCTTACTTTTTATTCAATCAACGTATGATATAGTTCCTTTGACTTGGGTTCAAGGAATTGTTGAATTCTTAACCTTAGAATAAAATGTAGAAGAAAACGAATTGATATTAGGTGCAATCTGATCCATTATTCAGAGAGCAAATCCCGAACCTTGGGGAATCCTGTCCTTTTTCCTGATATCCGAAAATAGGGGATTTCTCATCAAGTCCGATTCTTAGGGAAATGTCGAATTTAAACCATTATGTCCTTATTCTCAATAAAAGTATGTACGGATTTTCTTTGTCTAAGATTTTTTTCCGTTTATCCCAATTTTAATACTAGAACAAGTACGTGACTAATTGATATACTTGTATTCACGGTTTACCAGTTTCCATAAGGAGGATGTAATCTTACAACTCGTAAGTCGTACGATTGTCCCTTTACCTTCAACAGAATCGGGAGGGGAAAAGTGTTTCTACATTTACTACCGTCCATTTAGTTCATATACTTGACGACAGGATCGAACCAAAGAAAAAATACCCCCTTTTTGCTAAGGTGTAATCCCGTTGGACATAAGATCCAATTCTTGTATGGAATCTAATTTTCCGTTACTGGCAGTATCAATAACGCCGCTACTGTCGGGATAGTCTTATCTGTACTCTCCAGGAAAAATGGATATGCTCCAGAAAATTATTTTCAGTCATCAATTCTTTTTTTTTTTCCTAATCTACCCGATACACCCCACTCCCGGCTCTCGTATATTTTAAAGCGATTTTGTGTATCTACTCCCAATGATAACTATTGTTCCGTGTACCATTATTGGAAGAAGATTCCGGGTAAGAGTATGCACTTCATTCAGGAATGTAAAAAAAACCAGATCTACTTTCCATTTCGGATATTTGACTTAAAATTCCTTAAGATTTATATCTCAATCAAATTCTTCCTTTTTCGGCGATTGACTTGCATTTCGATTGTCCATATTTTCGTAATTTCCCGAACTCTTTTCTTCGATATTCGAGGATCATTTCAAAATAAGTAAAGAATACTTATTTCTACGAGAAAATACCGTATTAAGGGAATATTCAATCGAGGATCCGAAAGATGGTATTAACTTCGTTTTCGCCATCCGGTTGAAGATGGCATAAGACAATCTATTTCTTTCGCCTCTTATGACAATAAATTCAGAATTTTACCGAGAATAGCGAATATTAGGAGATTACAAATAAAATAATTTCGAAGCTAAAAAAACGCTCGTCTAAAATGTGTATTATACTGATAGTTTTAGTTATCTTTGTCTTGAGAGAAATGAGATCCCGGTTCGTTTGACTCTTGATCTTATGTGAAGGGATAAGGGAGACTAAGACTCGATCTTTGCACGGAATCCAATAATTATCCATAAATAGACTTGTGTTCTGGTAATAAACTGAATATTACCCATACGTAAAATTCAGGTGCAATGATACACGTACGGTACTCCAATATGCATTTCGCCCATCTGAGTGCAGAATAGATGATGTTTTCGATACTTTCTCCTCTAAAATTCAAAAGTGGATATTACCTGCCCGAATTCTCAGCAATCCACTTGTTCAAAGATTCTACATTATTGATTGTTATTGAATTAAATAGAAAACTCTCTTGATGGAATAATTCACATTAGTGTATAATATACTTCACTCGCAAATAGTTACATTACAAGTCCGTCTAGAGCATAGTAAAAGCAGGAGTGTCCGTGACAGTGTACGTGTTTGGATGAACTAAAATCCGTATATGAATTTTATATTTTCCATTATTAAGGAGTTCCTCACATGTTGAACGCAGTACCTGCCTGTGAATATCTCCGCCGGTCATGAAAGGTTCCTTAATGTTAAGTTGAGTACCCGGTTCTCCAAATCGATTGACTCTGCAATAATACCTACGGCTTGTCTCCCAATTCCAACCAGGTCCGCCATGAGTATGGACTCTGGCTCATAACAAAAATCGGCAGATCCCAAGATGTACTTCCTACAGGTAAAAGGGGGTTACGAATAGGTACTTTGTTTCCGCGGCGAAAAGTTGATGAATCGGTGTGACAAGCCCAAACCCCAATGTTCTTGATTTCATAGTGGCAATTACATCGTACCCCATATATACTCATCTGCATTAATACACGAACCAATTAATGATTTGAATAAAAAACCGTTCGGGGCATCATCCGCATTCCGAGAACTCAGAGAATATAGCGCGGGTTAGTGCCGCAAATCTGTTCGAGCCGTACAACAAATGTGTTGTACATACTTCAACAAAGTCTGCGTGATGAGATATCCTGGCATCTGATTGTCCGTACAGTCAGTATCCACAACCCCCTTAGCGGGCTCCGTCCAGCAAGAGATTTATATATTCTTGTTAAGAGATGCCCTTCCCGATAAATTGCTTGTGAATAGGTAAAATCAATCATTTTGTCCTTGAAGGATCACTCTCTCATACCTACTGAATTGATGTAACCTGAGATACTATTTCCTCTACGCGCCTGAAAGAAGACATTATAATGAACGGGAATTTAAGGGATTCAGTCATCCAGGACATTCATCTCTTGGTCGCAAATAATTCACTTGTAGGCATACCAGAGTTTCAATGGAATTGACGTAATATTTTCTACTGTCATGTACATTGCCCAGAATGGCTGGTGTTTTTATCAAAAATCAATACTTTGTTGTGTCAGCATCTTGGAACTAGGCAATCCCTTTGAAAGGTATTGTTACAAAGATCATCAATTCCTAATAGAAATAGATGGTAGCAGTAGCATTGTTGAAAAACCCAGGGTTTTTTACTTGATCACAGGATGTGCTGATGTATATGCCCATTCCAAACGTGATCTATTAAATCGACTAAGTAAGTCGTTTTCATGGCAGTTGTCCATCGATCGTCTTTATTGTGCAAAGACCAGATTTGGCCCGTTTCTGCCATAAGTACCTCCATAATTCGGCTGATGTAGGATTCTAACAAGGTTGAGGGTCAGTGTCATTGAAAAACATTCTTTTTTTTGATTCGGATTAAATTCGGAATCTCTAATCTCTGGAAGTGATGGGTATCATATTCGTAAGCATATGAAGCAGGCGCGAGAAAAAACCCTGATATTGCTTCTATCCATTTTTCTGATAAAGAAAGAATCTGACCAAACAGTGGTTCAGAATGTATAGTTAAAAAGAATTTTGCTTTTCTTATACTTCGTTACTATTAGACTAGTGTCCATTAAATCTCATAAATAAGTCCCTGAAACATTCATCAGTGAATTTCAGACGGGAATTTTTCTCTTGAAGTCAATAACACGTTCGGTCCAACGCGCCACCGGAAGCCACAAAGGCACTATCTAAACTGGATTCGTTCTCCGACTATACAGCCTCAATTGGCATCATAGGATAATTACAAAAAAAAAGGTTCTCTTCGTATACTCCATAATTTAACTTTCTTTCATCTTCGGATCTATATTTCATAGTACACAAATAGCCTCGACGATTCCCGCTAGTTTAATACATAGAGCCCCATAATGCATATCTTGAGGTTGGTACGGGAAATGGGATTCCCCAATAGCCTGGAGACAAATGAGATTCTGATCGAGAAAACATAAAGTAAACGTCGCTTCCGCTTAGGGCTTCCAACCGATAAAGGTTACATGAACAGTCCATTTGATCGCCCATCAAAAATCCGCATTGATAATCCCTTACAAAACTAGTGGAGTGCAAACAAAATAGCACGTCCTTTCCACTAAAAATGGGCTGGAAATGCCTGTATCACCTAATCTGCTGCAAAGTAGCGTGCTCTATTAAGAGCAATACATGGATGTCCCTAGCATAACTTGACTGAAGTATTATCCCATACAAATGCTTTCTTTTTTCCCGAATTCTTATTCTTAGACAACTCCTATAGTTAGAAGCACGAGATGTTGTCCCAATTAGACCGACGAATTACAAAATGTCTGGAAAAAGTTCTATTTGCTATTTCTGCGAGGTAATCCCACACTGATGTTAATGAAAGTGACGGTCCAAACAACAATAACGGGACCGTCCTGAATAATCGACCTCGTTTGCCAAAGCAGAGTCTCTCGAAATCTTTCCTTCTTTTACCTTCAATTTACATCAGAAAAATGACTTGTACGAACTTATTATTACCGTCCTTTCGTTGGTTGCACCCGATATTCCATTATACAAGAAGTGTTATCGACGGCTATCTTGGACTAAATTTTTCCTGAGCACATTACCGCAATTCTCCTGCGCGTAGATCTCATTTGTTGTTTAATAGATCGGTTAAGAGTGTTGGTTCCGATAGCATAACTCTTCCTATAGAGTTCGATTAATATCCAGAACTCATTAGGGCTTACCCCCTGTCTATCTGAGATGATGGGTCATCAATTCAGGCAGGAAGAACTAGGTAATAAACCACAAAACCATCCCATTCTGGTATCTATATTTGTTTCGAATAAACAATGCTTTGTTGAGTTCCATACAGCCGAACCAATAAAATCCTTTCCTTCTTCCAAACTTTTCGATCATTCCCAGTCAATTTCCCGTGGGGACCTTCTTCTGCCTAATTCTCGTTCCATTCTAACTAATGAATTTTTCTAGAATAAATTCGTAAATTCTAGATCAGCTTAATTGTTCTGCGTATAGCAACTTGCACCAGTCAGACATTTCTACGATTTCGAATAATGTATAGAAAGCCCTGGGTAAGTAAAAAAAAAGTGGGATACTTGTATTTCCAATGATTGGATTTGCATATTCGAAATAAACCTCGTCAATCGTAAGAAAAGTGGGTTTTATTTATTTATGGGGCCTAGCAAAAAGAAAAATTTGGGATAGGATAAACCCGAATCGGAACGTGAAAATTTTCCCCTCATCTCGGCTCAAGTGTAGGTCAGCGGAGTCTCTATTTATTATATCCAAAACGTGTACCCTTTTGAAACTAGCAAAAAAAAAGTACTTTTTTACGTAGGTACAAATAGATTTCTTATATTACTGAAACTGACCTATAGACCAATTTGCCTTTTTGGGTTATGACATACCCTAATCTTGAGCTTCATTGTTACTCCCGTCAACGACGATGTCAGATCTTAGGGCATCCCAAATTCGATTCGGGATGACCAGTTTCTCACTTTTGGAATCTAGTAAATCAGACATTTTGATCCAAATCACACAATCGCAATAGATCTAGGCCTTCATAATTCTTTAAAGGGATTTATTCTAAAAGATTGCGCAATATAAACCTAGGAAGACAGTTTTAAATATCCATACATGGCGTTACTGGGCAAGGCGAGTTTAGATGTAGCCCAATTTGATACCGTTCGTATACGGAGAATCAATAGAATTCAACACATCGCATTTCTCCGCAAAATTTCTGGGTCGTCTTATTTCCTCTCCTGATTACGCGAGTAATTTCCACAAAGCACAAATATCCACTTTTACATAGGTCCAAAAAATTCTTTCCGACAAAATAATCCCATCCTTTTCCCGGCTTATTAGGTTTTGTAATTGAAAAGTATAAGGGTTTTGTGCACTTCTCCGAACTATCTCTCCCATTAGGTAGTTATTTTAGTGTAGCCCAAGCACATTATTTGTTGCAGGAGAAACTTGATCCAATTTCGGAGCTGTTGGATGTTTATACACTATCGATCAATAGAAGAGAAAATGCTGATTCAATTCCGATTAATAGCTTCCTTCCCTCTGAATCTCGGAAGTTTTTTCTCAGATACATAGGAAATAATATCAGTTCCAGGAGCTAAAGATCCGTAGTTCTCAGAACGAGTAAATCGAAAAGATCCTCTGGGGTACCCTCGGGATTAGGTATTGTTTCTCCTATAATTGTAGTACCAAGTACTTCCTGGCGAGCTCTAATATGATCAGATTTATAAGTAAGCATTTACTTGTAAAATATGAGCAACACCAAACCCTTCGAGAGCCCAAACCTCCATTTCTCCTACACGTTGCCCCCCCCGCTTTGCCCTTCCTCTAAGGGGTTGTTGGTGTAACAAGTGCATAATGTCCACTTGAACGGCCGTGGATTTTATCATCAACTTGATGAATTAATTTTAAAACATAAGGCTTTCCTATTAAAACGGGCTGTATCAAAAGGATTCCCCGCCCTGCCATCAAATATTCTGCTTTTTCCCGGGTATTCGACTTCAAATACCCACGGATTCGCCGTTTGCTTACTGGCTTGATATATATTCAGAAAACACCAGTTTTCTCGAAGCTTCTTGTTCATATCGCTCATCAAAGGGCGCTATTCGATAATGCCTGTTTAACAGGTTTCCCGCTAACCCAAGTTGAACATTCAAATATCTGTCCGACATTCATCCTTGAAGGTACTCCTAAAGGATTAAAGACCATATCAACAGGTATTCCATCTTCCAAATAGGGCATATCTGTGTCTAGGCAAAATTTTGGAAATAATACCCTTATTTCCATGTCTTCCAGCTACTTTATCGCCGACTTTAATGTCACGTTTCTGTGAAATATATACACGAAGTCGTTTCTGGATTATAACTGGAACCCCCCTTCTTGTGGATCCATCTGACATCAATAACCCGACCCCTAGCGCCTATAGGTAGTTTTAGACACGTTTCTTTTTGAAGTAGATACCTGAATGCCAAGGATAGCTCGTAACAATCTATCTTCTGGAGCATACGACGACTCTTTCACCACCTGGGGCGTTAATTTTCCTACTAAATATATCACCCGTCTCTACCCAAGATCCAAGCATCACAATTCCATTTTTATCTAAATTACGGAGTAAATGGGCTTCTAAATGGGGTATTTCGTTAGTGACCCGTTTCGGGACCCTGGTTTGTGACATGGATCTGAATTTCATATTTCCGTATGTGAAAGGAAGTATAAATATCTTCATATACCAAACGTTCACTAATGAGTACATGCATCTTCATAATTGTAACCTTCCCACGGCATATAAGCTACTAATATACCTTTCCCCAAAGAAAGTTCTCCACCAACCGTAGCAGCACCGTCAGCTAAAAATTTGCCCCTTTTTAATGCATTTACCCCGACGAGCCTGTGGTTTTTGGTGCATACAAGTGTTTTTGTTCGAGCGTTGATACTGATCTAATCGAATGCTTAAGAGTACCTCCATTACCGACAAAACTATTTTGTCCGTATCCGTATAAACGACCCTTCCCTCGCGTTCGGCTATATAAAGAGCCCCGGAATCTAGAGCTGCTTTGTCGTTCCAACCCAGTTCCAACAATGCATTTCTCGGACCTAGAAAGTGGAACTGCTTGACGTTGCATATTTGAACTCATTAAAGCTCTATTCGCATCGTTTGTGTTCGATAAAAGGAATGAGCGAAGCTCCAATAGAAAAATATTGGAAGGGGAAAATACTTCTAAGATGAACCCTTTCCCACGCAATAGTCAAGAAGTACTTGACGGTATCGAGCTGGAACAACCTGCTCTTCCTGAAGATTTCCATTTAAAGCCAAAGAATTTCCCGCAGCTATCGTAAAGTATTCATCTCTACCCGGACGATAAAAAAAGCATTCGTACCTCTTGATCTCTCAGAAATTTCATAAAAAGGGCTTTCTAGAGATCCCCACGGACCTATCTTCGCATGAATTGATAAGAGATCCAATAAGTCCAACATTGATTCCTTCAGATGTATCGATTGGACAAATACGCCCATAGTGACTGGAATGAATATCTCGTATACGAAAACTAGCAGTTCTGCCCTGTTAGTCCCCCAGGGCCCAAATAACTCAACTTTCTCCCATGAACTATTTGTGTCAATGGATTGGTTCGATCCAAAACTTGAGATAGGGGGTGTAACACCGAAAAAAGACTCAAAAGTAGTTGTTAATGCAGTTGAAGTTACCAAATTTTGGGTTTGGTATCAATTTATGTCGAATTGCTCCACATATAGTTCCGCCGAACCGCATTTTCTAAACGAACCAGAGCCAACCCAAATTGATCTTGTAAAAGATCTGCTACAGAACGAATACGTTTATTTTTCAAATGATTCATATCGTACAACCGTGCCCATTCCAAATTTCAGTCCAATCAAACGATCTGCGGCTTCCAATATATCTCGTGGTAACAAAAAGGTATTGTTTGGTATATCAAGGTTTTAGCCTTCGGTTCATATTTCGTCGACCAACTCTTCCTAATTCACATCTTTGTTGAAAGAATTTTTTTTGTAATTTTTACATAAAGATTCAGAAAATACCTGGATCTCCACCTACACAAGCAAATTGTTCATAAAACGCTAAAATGGCATTTTCTTTTGACCCAATTTTTTTTCTCTCCTTATCGTTCAGAAAAGACAAAATAAATTTCAGGATACCAAACATTTTCTAGAATTTCTCTTAGATTCAAACCCATAGCTGATGATAAAACTAGAATAGATATTTTTTGTTTCCTACTTACACGAAGCCCAGATCCTTGCTTTTATATCAATCTCTAATTCTGATCTTCCTCCCCAATCTGATATTATAGTACCAGTATATACCGAAATTCCGTTATGGTCCAATGTCTGACCGGTAATAAATACCTGGGCTTTGTAATATTTGGTTAATCAAAATTCGATATATTCCATTTACTATAAAAGTTCCTAAGGAATTCATTAGAGGAAGTGTTTCCAATAAAAATTGTTTGTTCTTGCATATCCCTGCCGGTTTTCCAAATTAATCCCGCGGATACATATAATTCAGAGGAATATGTTAATAATTTATATTACAGCATCCTTTTCCTTTATCAACGGTTCTACCAGTTGGTATGTCTCCACAAATAATTGAAATTCTATTTCTTGATCTGTGTCTTCTATTTTTGGAAATTTTAGAAAGTTCTTCCACCAAACCCTGATCAATAAACCTACAAAATCCTTCAAATTGTATCTGATTTAATCCAGGTATTGTAGACATTCCCTCGCTCCTAGCATTTTAATTCCATATCAAAAATCCCACTAAAGCCATGGTTTTGGCGGCATGGCTCGAGTGGTAAGGCGGGGGACTGCAAATCCTTTTTCCCCAGTTCAAATCCGGGTGTCGCCTGATCGCTAATACCTAAAGCAATTATTTTTCACTTACTGTTTTTACGTAAATTATAAGTAGAAAGGCCGTAGGAACTAGAATGAATAGCACAGTAGCAATAAAAGCAAGAATATTTTACTTCCATAAGTAAAGATTGGGTTTTATCTGGATCCGCCGGGACTGACGGGGCTCGAACCCGCAGCTTCCGCCTTGACAGGGCGGTGCTCTGACCAATTGAACTACAATCCCTGAAACGGGGGATTTTTATTTTTATTCGTATCGAGGGTATTTGACGAAATTGTTGGGCCGAGCTGGATTTGAACCAGCGTAGGCATATTGCCAACGAATTTACAGTCCGTCCCCATTAACCGCTCGGGCATCGACCCAGGACGAATCGGCAAACTATTGGAATCCATGATTACCTTCGCCCAGGGGAATTCGAATCCCCGCCGCCTCCTTGAAAGAGAGAATGTCCTGAACCACTAGACGATGGGGGCTGTTTGTCCAACCGCATCATACTATGATAGTATCCGTTTTTTAAATTGTCAATATACCTACTACAGGCCACGCAGGGATTGTTATCTTCGAAACTCAACTTGGGGTAGTACAAGAAAATCATGCAGAAATGATGAACTTCGAATGCCCCAATTTATGAGGTGTTCGGAAATGGTCGAAGTAGTTTGAATAGGAGAATCACTATGACTATAGCCCTTGGTAAATTTACCAAAGACGAAAAAGATTTATTTGATATGATGGATGACTGGTTACGTAGAGACCGTTTACGTTTTTGTAGGCTGGTCCGGTCTATTGCTCTTTCCTTGTGCCTATTTCGCTTTAGGGGGTTGGTTCACAGGTACAACCTTTGTAACTTCATGGTATACTACATGGATTGGCTAGTTCCTATTTGGAAGGCTGCAATTTCTTAACTGCGGCAGTTTCGACTCCTGCTAATAGTTTAGCACATTCTTTGTTGTTACTATGGGGGTCCTGAAGCACAAGGGGATTTTACTCGTTGGTGTCAATTAGGCGGTTTGTGGACTTTTATTGCTCTCCACGGCGCTTTCGGATTAATAGGCTTCATGTTAACGTCAATTTGAACTTGCCCGATCTGTTCAATTGCGACCTTATAATGCAATCGCATTTTCTGGCCCAATTGCCGTTTTTGTTTCTGTATTCCTAATTTATACCACTAGGTCAGTCCGGTTGGTTCTTTGCACCCAGTTTTGGTGTAGCAGCTATATTTCGATTCATCCTTTTTTTTCAAGGGTTTCATAATTGGACATTGAGACCCATTTCATATGATGGGGGTTGCTGGTGTATTAGGCGCTGCTTTACTATGTGCTATTCACGGTGCTACCGTAGAAAATACTTTATTTGAAGATGGTGAATGGTGCAAATACATTCCGTGCTTTTAACCCAACTCAAGCTGAAGAAACTTATTCAATGGTCACTGCTAACCGCTTTTGGTCCCAAATCTTTGGGGTTGCTATTTTCCAATAAACGTTGGTTACATTTCTTTATGTTATTTGTACCGGTAACTGGTTTATGGATGAGTGCTCTTGGCGTAGTCGGTTTGGCTCTGAATTTACGGTGCCTATGACTTCGTTTCTCAGGAAATTCGCGCAGCGGAAGATCCGGAGTTTGAAACTTTCTACACCAAAAATATTCTCTTAAACGAAGGTATTCGTGCTTTGGATGGCGGCTCAAGATCAGCCTCATGAAAACCTTATATTCCCTGAGGAGGTTCTACCACGTGGAAACGCTCTTTAATGGAACTTTAGCTTTAGCGGGGTCGTGATCAAGAAACCACCGGTTTCGCTTGGTGGGCCGGAAATGCCCGACTTATTAATTTATCCGGGAGATTACTAGGAGCTCATGTAGCCCATGCTGGTCTTAATCGTATTCTGGGCCGGAGCAATGAACCTATTTGAAGTGGCTCATTTCATACCAGAGAAGCCTATGTATGAACAAGGATTAATTTTACTTCCCCACCATAGCTACTCTAGGTTGGGGGGTAGGTCCTGGGGGAGAAGTTATCGACACCTTTCCGTATTTTGTATCTGGAGTCCTTCATTTAATTTCCTCTGCGGTTTTAGGGCTTTGGTGGTATTTATCATGCACTTCTGGGTCCTGAGACACTTGAAGAATCTTTTTCATTTTTCGGTTATGTATGGAAAGATAGAAATAAAATGACCTACAATTTTAGGTATTCACTTAATCTTGTTAGGTCTAGGTGCCTTTCTTCTAGTATTCAAGGCTCTATATTTTGGGGGCGTGTATGATACCTGGGCTCCGGGGAGGGGGGGATGTAAGAAAAATTACCAATTTGACCCTTAGCCCAGGTATCCTATTTGGATATTTATTAAAATCGCCCTTTGGAGGGGAGGGGTGGATTGTATAGTGTGGACGATTTAGAAGATATAATCGGAGGGCATGTATGGTTAGGTTCCATTTGTATACTGGGTGGGATCTGGCATATTTTAACCAAACCCTTCGCGATGGGCTCGCCGCGCACTTGTATGGTCTGGGGAGGCTTACTTATCTTATAGTTTAGGGGCTTTAGCCGTCTTTGGTTTCATTGCTTGTTGTTTTGTCTGGTCTCAATAATACCGCTTATCCTAGTGAGTTTTACGGACCCACTGGACCAGAAGCTTCTCAAGCTCAAGCATTTACTTTTCTAGTTAGAGACCAACGTCTTGGGGGCTAATGTGGGATCCGCACAAGGGCCTACTGGTTTAGGTAAATATCTAATGCGTTCCCCAACCGGAGAAGTCATTTTTGGAGGAGAAACGATGCGTTTTGTGGGATCTGCGTGCTCCCTGGTTAGAACCTCTAAGGGGTCCAAATGGGTTGGACTTGAGTAGGTTGAAAAAGGACATACAGCCTTGGCAAGAACGACGTTGCCGCAGAATATATGACTCATGCTCCTTTAGGTTCCTTAAATTCCGTGGGTGGCGTAGCTACCGAGATAAATGCAGTCAATTATGTCTCTCCGAGAAGTTGAGTTAGCTACCTCTCATTTTGTTCTAGGGTTCTTTTTATTCGTGGGTCATTTGTGGCACGCGGGAAGGGCTCGTGCAGCTGCAGCAGGGTTTGAAAAAGGAGATTGATCGTGATTTTGAACCTGTCCTTTCTATGACTCCTCTTAATTAATAATTAGGAGAGGAGAGGGATTCGAACCCTCGATAGTTCTTTATTTCAAACTATACCGGTTTTCAAGACCGGGGCTATCAACCACTCAGCCATCTCTCCGAAAGACAATTTTTTATTTTATTCCTCCGAATAGAACATGACCATAGGGTTGTTTGCTGATAGGGGGATCAAATGGCAGTTAATTTGTTGTTAGAGTGGAGAATAAAGTATAGACTCTTGCTTTCCAATTGGCTGTTTTTGCATTAATTGCTACTTCATCAATTTTATTGATTAGTGTGCCCGTTGTCTTTGCTTCTCCTGACGGTTGGTCAAAGTAATAAAAATGTTATATTTTCTGGTACATCCTTATGGATTGGTTTAGTTTTTTTAGTTGGTATCCTTAATTCTCTCATCTCTGAAGCTACCGTCCCAAGCTTAATATACAAGAAAAATGCGGATATAGTCGAATGGTAAAATTTCTCTTTGCCAAGGAGAAGACGCGGGTTCGATTCCCGCTATCCGCAAGCTTAAAAAACCAAAATTTTGGCAAAAGATGTTGCGGAGACGGGATTTGAACCCGTGACCTCAAGGTTATGAGCCTTGCGAGCTACCAAAACTGCTCTACCCCGCGAGAGAAGAACCAAAAACTAAGGGTTGAATGTGCCCCTCTACCATATCTGTACAATACAATAGCCGATTTTATACAGAATGGTAAAGGGGATAATCAAAGGTTAATCCTTACCAACTAGATCTTGTTGCTCCTGGCAAACAAACATGCATGAACCATTTCCCGAAGTATATGTCCGGATAGTCCAAAGTCTCGAAAATTCGCTCTCGGTCTTCCGGTCGCAAAACAACGTCGATGAATGACGTGCAGGTGCGCTATTACGCGGTAGTGATTGTAACTTTCTATAAATTTCCCATTTGTCAGCCAACGACTGAACTTTGCTTATTTCTGTTTTTGAGGATTCGACGAATCAAATGATATTTTTTTTCCAATTTTTCCCTTTTCTTCTCCCGCTGAATCAAACCTTTCCTTGCCATAATGGTTTAGTTCCTCTTAGTATCCGCTGATACAAGTCGAATCCTAGATGTAGAAATAGAGACGGCCCTTCCATCCAAAGAAATGCACTTTTCGAAAAATTAACCAAATTTGCCCGACGTAGACGCAATTAAGAAAGCCGCATAAGTAAATATATAACCTACAGAAAAGTGGGCTAATCCAACACAATCTTGCTTGCACAATCGAAAGGGCCACCGGTTTATCTCTCCAGCGAATCAAATTGGCTAAAGGTGTTCGTTCATGAGCCCAGGCTAAAGTTTCAATCAAATTCTTGCCAATAACCCCGCCAAGAAATTAAGAACATAAATCCAGTAGCCCAAACAAGGTGTCCAAATAAGAACATCCATGCCCAGACCGATAAACTATGTCATACCAAAGGGGTTATATCCATTAATAAGTTGTGAAGAGTTTAACCATAAATAATCTCTTAACCAGCCCATCAAATAGGTGGAAGATTCATTAAATTGATGAAACGTTACCCTGCCACAATGTGATGTGTTTCCAATGCCAATAAAAAGTAACCCATCCGATAGTATTTAGCATCCAAAAAACGGCTAAATAAAACGCGTTCCCATGCCGAAATATCGCAAGTACCGCCTCGTCCCGGACCGTCGCATGGAAAACTATAACCGAAATCCTTTTTATCTGGCATTAACTTAGACCCACGGGCCATCTAAAGCACCTTTTACTAAGATCAATGTAGTTGTATGTAAACCCAGTGCAATAGCATGATGAACCAAAAAGTCGCCAGGTCCTATTGTTAAGAATAAATGAATTACTATTTTCATTAATAGCATTTAACCAACCAGGCAACCAAATACTTCGACCCGCATTGAATGCTGGTCCACTCGTTGAAGATAAAAGTACATCGAAACCCATATGAAGTTTTCCCATGAGCAGATTGTATCCATTGAGCAAATATAGGTTCGATCAAGATTTGCTTCTCTGGAGTACCAAAAGCAAGCATGACATTCATTATGAACATAAAGTCCCAAAGTATGGAATCCTAGAAATAAGCTGGCCCAACTTAAATGAGATATAATAGATTCTTTATGGTCTAACACTCTTGCCAACTACATTATCTTCATTTTGCTCCGGATTGTAATCTCTAATGAAAAATATAGCTCCATGAGCAAAAGCTCCCGTCATAATGAATCCTGCAATATATTGGTGAGTGGGTATATAATGCAGCTTGGGTAGTAAAGTCTTGTGCTAGGAATGCATAAGGAGGTAAAGAATACATGTGTTGAGCTACCAAAGAAGTAATAACCCCTAGAAGAAGCTAGAGCAAGGCCTAGTTGAAAATGGAGCGAATTATTGATTGTATCATAAAGACCCCTATGCCCACGCCCCAATCGCCCACCCGGCGGAGTATGCTGCATCTAAAAGGTCTTTCATACTGTGCCCAATTCCGAAATTCGTTCTATACATATGGCCAGCAATGAGAAAAATGAATGCAATAGCTAAATGATGATGACGCCATATCAGTCAGCCACAAACTTTGCGTTTGTGGATGAAATCCTCCGAGAAGAGTTAGAATGGCAGTTCCTGCTCCTTCCGAGGTACCAAATAAATGATATACCTGAATCGGGGTTTTGAGCATAAAGATTCCACTGACCTGTAAAAAGTGGGCCTAAGCCTTGGGGATGCGGTAATACATCTAAGAAATTATTCCATCGAAACATATTCTCCTCGGGATGCGGGAATAGCGACATGCACTAAATGTCCTGTCCAAGCCAAAGAACTTACGCCGAAAAGTCCTGACAAATGGTGATTCAGAACGAGATTCCGCATTTTTAAACCAGGAAACACTTGGTTTCCATTTCGGTTGTAGGTGTAACCAACCTGCTATTAAGAATATGGCAGAAAGAAATAATAGAAAAAAGAGCTCCAGTATAAAGTTCTTCATTAGTGCGTAACCCGATTGTATACCACCATTGATAAACACCAGAATAGGCGATATTCACTGGGCCAAGAGCACCTTCCTCGAGTAAAAGCTTCCACAGCCGGTTGACCAAAATGAGGATCCCAAATCGCATGCGCAATAGGTCTTACATGTAAAGGGTCCTGTACCCACGATTCAAAAATTTCCTTGCCAAGCTACATGAAACAAATTTCCGGAAGTCCACAGAAAAATTATTGCTAATTGACCAAAGTGAGAAGCAAAAATATTCTGATAAAGACAGTTCCTCAGTAATATCATCATGACTCTCGAAGTCATGTGCGGTAGCAATACCAAACCAAATACGACGAGTAGTGGGGTCCTGAGCTAAGCCTTGGCTAAACCCTTGGAAATCTTAATGCCATAATGCCTTTCAAATCCTCCTAGCCATTATCCTACTGCAATAATTCTTGCTAAGAAGAATGCCCATGTTGTGGCAATTCCCACCCAGAAGGTAATGGGTTACTCCTACAGCACGTCCTTGTACAATGCTCAAGGCTCTAGGCTGGGTAGCAGGAGCAACTTTTAATTTATTATGAGCCCAAAACGATGGATTCAATAAGTTCTTGCCAATAACCACGACCACTGAATAGAAACATTAAACTAAAAGCCCATACAAAATGAGCACCTAGGAAAAAAAGGCCATTATGCAGATAATGACGAACCATAAGACTGAATTACTTGGGATGCCTGAGCCCATAAGAAATCGCGGAGCCATCCATTAATAGTAATAGAACTTTGCGCAAAGGTTTCCTCCCGTGATATGAGTTACTACCCCTTGATCACTTACACTGCCCCAAACATCTGACTGCATTTTCCAACTGAAATGGAATATTACTACCGAAATTAGCATTGTACATCCAGAATAGTCCTAAGAAAACATGATCCCAAGCCGATACTTGGCATGTACCCCCTCTTCCAGGTCCATCACAAGGAAAACGAAAACCAAGGATTTGCTTTATCCGGTATCAACCGTGAGCTACGGGCAAATAGAACACCTTTCAGGAGTATCAATACCGTCACATGAATCGTAAATGCATGAATGTGATGCGACCAAAAAATCTGCGGTTCCTAATGGAATAGGTAATAAAGCCACTTTGCCACCCACTGCTACTAAATCACCGCCTCCCCACGTTAAACTGGTGCTTGCTAGTTGCACCAGGAGCTGTTGCACCGGGTGCTAAAGCGTGGGTATTTTGTATCCATTGAGCAAAAACGGGTTGTAATTGGATAGCAGTATCTGAAAACATATGCTTGAGGTCGACCTAAAGCGCTCATGGTATCATTATGAATATATAAACCAAAACTGTGAAATCCTAGAAAAATACATGCCCAGTTCAGATGTGATATGATCTGCATCACGATGTCTAAGAACACGATCTAATAGATCGTTGTAACGAGTAGTTGGATCATAATCTCTTACCATAAAAATGGCTGCATGCGCAGCAGCACCATACGACGAGAAATCCACCAATCCACATGTGATGTGTAAACAAGGACAGTTGTGTACCATAGTCGGTAGCTAGATATGGATAAGGAGGCATAGAATACATATAGGTGAGCTACAACAATCGTCAAAGAGCCTAACATCGCTAGGTTAAGAGATAATTGAGCATGCCATGATGTTGTTAGGATCTCATATAGTCCTTTATGGCCCTTGTCCTGTAAACGGACCTTTATGAGCTTCTAAAATATCTTTCAGGCTATGACCAATACCCCAGTTGGTCCTATACATATGACCCGCTATCAGGAAAAGAAATTGCAATAGCTAAATGATGGTGTGCAATATCGGTCAGCCATAGACCCCCAGTTACTGGATCTAATCCTCCCCGAAAAGTAAGAAAGTCCGCATATTTTGAACCAATTCAAGGTAAAAAATGGAGTTGCCCCTTCGGCAAAACTTGGATAAAGTTGAGCCAAAAGATCCCGATTCAAAATAAATTCGTGAGGAAGAGGTATTCTCTTTAGGATCTACTCCAGCGTTTAGGAATTGGTTAATCGGTAAAGAAACATGTACTTGATGTCCCGCCCAAGAGAGAGACCCAAGTCCTAGTAGCCCCAGATAAATGGTGATTCAACATAGATTCTACATCTTGAAACCAAGCCAATTTTGGAGCTGCTTTATGATAATGAAACCAACCAGCAAAAAGCATTAACGCTGTCAAAGATCAATGCACCAATTGCAGTACAATAGAGTTGTAATTCACTGGTTATTCCAGATGCTCTCCACAGTTGAAAAAAACCAGACGTTATTTGTATTCCTTCTAAAACCTCCACCCACATCACCATTCAATATTTCTTGGCCCACGACCGGCCAAACCACCTGTGCACTAGGACCAATGTGAGTTGGATCACTTAGCCATAGCTTCATAATTGGAAAACCGAGCACCGTGGAAATACATGCCGCTCAGCCAAAGAAAAATGATGGAGAGTTGGCCGAAATGGGCACTAAATACTTTTCGAGTAAATTTCCTCCAAATCACTGGTATGGCTATCAAAATCGTGAGCATCAGCATGTAAATTCCAGATCCAAGTGGTAGTATCAGGTCCTTTCGCTATTGTTTTATGAGAAATGACCCGGTTTAGCCCATTCCTCAAACGAAGTTTTTACGCGATCCCTATCTACCAAAATTTTAACTTCTGGTTCCGGCGAACGAATAATCATTAGAGTCCTCCTCTTCCGGACAACACATACAAAGAAACCCGCCAACAGTAAAATAGAAGAGAGTATTTTTTCTTTGTTTTTATTTCTTTATATTTACTAGAGCAATTCTGATCGGGCAGTCGATTCGTGGCAAGTGTTCGTATCTATTATGACATATGTTCTTCCTCTCCTGAATTTCTGAAAAGTAACTATCTCGGTTTCATATAAATATAGAATTTTTGAAAAAGACTTTCGTTCATACGAAAGCTTACCATCCTTGGGATTTGATCCTACGCCGCTGCCCAAAATCTTAGGGGATCAGCTTTATTACATAAGTCAATTCCTATCTTTATGCTCACATCAATATCTCATCCTGAATAGTACGCAGTTTTTATTGTATGGCCTAAACCAGGGAATTGATCCTTACGCTATCTATCAATTAGATTGTTATCCATAGAAAACTAGGTTCGACTATGAAGTTACTACACGCTAAGATAAATCGTTTTTAGACGATGTATATGTAGAAAGCCTTTTAAGTTTACAGTTTTTTTTTGTTTCTATAGTACGAGATAGCCGCACGTAATGACAGATCACGGCCATATTGTTAAAAGCTTGTGGTAAGAATGGGTTTCGTTCCAGTGCTCGAAAATAATATTCCAAAGCTTTGCGTATGTTCTCCATTACTTGTGTGAATAAGGCCTATATTATAGAGTATATAACTTCGATCATAGGGATCAATTTCTAGTCGCATAGCTTCATAATAATTCATGTAAAGCTTCCGCATAATTTCCTTCGGATTGAGCTGACATCCGTTACGGTCGTAGTCCGTTTAAACCCCTCCGTTTCAGAACCGTACGTGAGATTTGACATCTCATACAGCTCACCCTGTGCATAAGGAAATATAATGTAATCAATTAAAATTCTCATTATAACTAACTGGGGCTAGTGTTTTTTACAAGAAATCTCTAGCCCTGCAAGAGATCTCAATATGGACTTAAAACTCCAACAATTTCTTTGTTCTTAAGCTTTCTAATTTAAAGAATTAGTCACTTCAACACCCTTCGACGGTTATACGGATATCCAAAGTACAAACGAGATGGGTGCTTGTTATCCCAACTCATTGTTTTATTCCCGACATACGGTATTTCTAACAAAGTTTTCGTGTTGTTGATTCCTAAATGTAGTGCATCTTCCCCTATGCTACCAGTAGAGGAGTCCTATCCTAAAACCAGGTGTAACCTTTCGCTGAATACTAGAATCCACAAGAAACATAGCATATTGAGGTTGCATTAACCGAGGATACGCGACAAAGGGAATTGTTCTATTTCCAAGTTTCACCCTCAAACCTTTTTGGCTATAATTAGGAGAGATGGCCGAGTGGTTCAAGGCGTAGCATTGGAACTGCTATGTAGGCTTCTTGTTTACCGAGGGTTCGAATCCCTCTCTTTCCGTATTTTTAGTTTAAGTTTGATCGAGAATAGTATTCTACGACTAGCAATTCATTTATTTTCAAACCGATCCATTTACTATCTATTATTTGATTGACTAATCCTTTGGAATGGTTGAAAGATTAAATGACTTGGTAATTCTTCGTGAGGGGACGAATCCAAATTTTTGAATCAGAGCTTTAGATTTTTGCTCATCTGCTGTAATAATATCTCGGGGGTTTGCAGCGATAGCTTGGGATATCCACTATACGACCATTAACTAAAATATGTCTATGGTTAACTAACTGGCGGGCAGCAGGAATAGTCGAAGCCATACCCCAACCGAAAAAGGATGTTATCCAAACGCATTTCAAGTAATTGGAGTAAAACTTGACCTGTTGACCCCTTGGCTTTTCCGGCAATACGAACATATTTTAACTAATTGTCGTTCTGTAAGACCATAATGAAAACGCAACTTTTGTTTTTCTTCTAGGCGAATACGATATTGAGATTTTTTCCCCGAATAGGATTGGTTTCTGAAGATCATTTCCGGTTCTAGGCTTTTTATTAGTTAGTCCTGGTAAAGCCCCTAGGCGATGTATTTTTTTGAAACGAGGTCCTCGGTAACGCGACATAAAGAACTCCTTTTAATATTCGAAAGAATTCTCAATTACGTAAACATTGATAAATAGAAAGCCGGCTATCGGAATCGAACCGATGACCATCGCATTACAAATGCGATGCTCTAACCTCTGAGCTAAGCAGGCTCATATAAACTTAGTTTTCTGAAAACGGGATATGGCGAAATCGGTAGACGCTACGGACTTAATTGGATTGGGCCTTGGTATTGGAAACCTGCTGAGTGAGAACTTTCAAATTCAGAGAAACCCTGGAATTAATAAAAGGCAATCCTGAAGCCAAATCCTTTTTTCCAATAACAGGAGGATGAGGTGCAGAGGACTCAATGGATAGCTGTTCTAGACAAATGGAGATTTACTAGTGAGAAGTTCTTTCCTTCAAAAGTCCTTAAAATTCCCACGCCTTTTTTAAAAAGATTCCTGAACGGCTTCCTGTAAGCTTGAGCACCCCCTTTCATAAAAATCAGGATGCTTGCATTGACGGTCGGGAATAGCTCAGCTTAGGTAGAGCAGAAGGACTGAAATATCCTCGTGTACACCAGTTCATAATCTGGTTCACTGGCGAATGAGCAGGAACAATTTAAATAAGTTTTGATTTTTCTATCGGATCAATAAAAACCCAACTTTTTGAAGAATCTTGTTTTTTACATTCAATGAGCCATCTTGTATTCTCATAAAAATTTGGGGGCAATCTATAATCCTTGCCGTAAGGGCCTAGCCTATCCACACTTTCTGGCTATTAAGATACTGTTTCAGGCGCTGGATGAGTTGTCATAAAAGAGTTCCCAACATGATCATAGGATTATCTCGTTCTTTGAAAATCCACCACTTTTCCAAGACCCAGAAGAACAGACGGAATACCTAGGATTCCTTTCTTGAGAACAAATACTTTTTATGCATACCCTCTTCTGGTTGAGATCTACACCAATATTCTATTTCTCGTAAGATTGATAGACACTGAGCTAATAGCCCCGCCAGGCGACTACATCGTAAGGCGCATTGTCGAGCGTAGATGAATTGTAACCGAATATACATATTAAAATAACAGTCAATGGAATACCCAATCCTGTGGGCTTTATTTAGTAAAGTCTCTTGTGCCTTGGATAATCAAAACGCCAAAGATCTAATGACTTAGTACCCGTGCTTGAACTAGCCAAGCGCGACAAACGACCCCTGCATCTTTTTTTATCTCCCCCCATTTTGTTAAGTGATTTCACATTAATATGAAAAATGTTTATGATATAGTTGTCAAAAGAAATACTGTCCTATTTTGCAATTCGTGATGAAAAGACTGGAAACTTTTGTAGTTTAAAAAAAAGGTTCAGTAGTGTATTTCTGAGCGTTGCCGTAAGAGTCGTTAGATAAAGGATCTCCTTATATTTCCAAATACGAATACTTGCGCTGAATATGAAACTTATCGATTGGAAGTCAAAACACCGGCTTCATTCGTTCGAGACCTAATTTCTATCTTGGCTAGATTTCTCGAGATATTTTTTTTACGAAGTTATTTGTTATAGGCCTCTATAACACGCTTCCGGGATTAGGTGGACAAGCCTGGCAACATAGACATCCGACAGGGATTATGTTTATCAACATCCCCGAACATGTACTATAAGAAAATCAGTACTGGAACATCCCTGCCTGTAATTGATACATGCTCCACATAGCAATAGACATATTTTGTGTTCGGGCATTTTGCTCATATTAGTCTCACTATAAGAGGGGGCCCCATTTTCATTTGTTACTGTTCCCAGCTGTTAACAATCAGATCCTGCCTGTCTAGCGACTCGATCTGTGGTACTAGCTCCATAACGATACAAAGTCGAACTCGTGACCCTCGATTAGGGAAGGCAAATTCAATCGAAGCAACAATCTGGTACCATCAGAGAAGCGGACCATAAACTAAGAGAGCCTTGGACCAATTTGAAAAGATCATTTAAATGTAGTTGAAAATAACCGAAATTTTGGGCTGTTCGGTCAAAGTAAAGGAAAGCTCAAGAATTCATAATAGTCTTATTTTTCTATTGTCTTAAATATTCAGGAGCTAAGACCATTCCAATGCCCCCTTTCGCCATGCACAAACTAAACCAACAATTAGGATAAGCACAAAAATTAAAGCTTCTACAAATACAGGATACACCCAATATATCGAAACTCATTGCCCATGGATAAAGAAAAACCGTTTCAACATCAAAAACAACAAAAACTAAAGCAAACATATAATAACGGATACGGAAATTGTAACCAAGCATCACCCATTGGTTCGATACCCGATTCATAACTAGAAAGTTTCTCTGGTCCTTTTTTAATCGGGGCTAAAACTCCTGAAATGAAAAAAGGTAAAAATAGGAATAAGACTCGATATTATTAGAAATACCCAAAAAATATCATATTCGTAAAGCAGAAACATAGACAGACTCCTCTAGACGTGAAAAAATATACTGGATTGCTCCCATGCTATACGGACTCGAACCGTAGACTTTCTCGGTAAAACAGCTCAAACTTTTTATTATCCAAAATGATCTGAACTGTTTCAAAGACCCAACATGCTTTTTTGCATTGGGCTCTTTCATTAACTGATGAAAATATCAGCTAGTCTGCCATATTTTCATGATAAAAAAATGGCTCCACGTGCTGATTACTTTGTTATATCCACTACCAAAGTCTTTCAAAGGTATCGGTTTTCTTGACGTAGGTCTGCCTCTGGCCATTCAACTAAGTTAAATGAAGTCTCTATCGTTCTTTAAAATAAATATGAAATTAATACACACTTAAAGTTCAAGGACGAAAAGAGTTGTTTGAGCTCCTATACTATGCCTAGCATTGACTAGACAAATATTCACCTTATCAATATTCAAATCGCAGGATAGGGTCTCCTTGGCACCTATACAGTATTCCCAAACCTGTCAGGCTACTGTTCCTTTGGGTAAACCTTTAATATTCCCATTTTTTTATGATGGGTTCCCTTGAAAAACATTGGCGCACGTGTAAACGAGGCGCTCTACCAACTGAGCTATAAGCCCTTATTGATACATATTTTATCATCTAGCTAATTTCTTGTCAAGATAAAACGAGATAACACATAAATTTGATTGTCGTATTGCTAAGGATTTCTTTTATAACCACCAGAAGGTCCTTTTGTTTTTTTGGGGACAAGATTGGCCTACTTAACTCAGTGGTTTAGAGTATCGCTTTCATACGGCGAGAGTCATTGGTTCAAATCCAATAGTAGGTAGAACTTATTAGATAGTATCTAATAAGTTTTTGACCCAAGTTTGAAATCAAACCCATAGCCTCTACTCGTGTCCTAAGCTCGCCGTAGAGCTAGATTTGCTTCAATTATTTGTCTTTTTCCTTCAGCCTTTTTCAAATTGGCTTCTGCTATTTCAAGAGTTTGCTGAGCTTCTTGTTGCATCAATGTCACTACCCTTCTCCGCATCATTTACTAAAACAGTTATGTCATTATTGCCTATTCTAGCAAAACCGCCCATCAGAGCCATTGTTAACCATTAGATCTTAGCGTATTCTTAAAATACCTATATCTACAGCTGTGGCAATAGGGGCATGGTTGGGTAATATGCCAATTTGACCACTGTTAGTAGATAAAATGGATTTCCTTTACTTCTGAATCCCAAACAATTCTATTAGGGGTCAGTACACAAAGATTTAAGGTCATTTGCTCCATTTCATGTTTATAGGCCTTCGCGGTAGCTTCATCGATATTACCTACTAAATAAAAAGCTTGTTCAGGAAGACCATCAAATTCTCCGGAAAGAATCAATTGAAATCCTCTAATTGTGTTCTGCCAGACCAACGTATTTCCCTGGAGAGCCCGTAAATACTTCTGCTACGAAGAAGGGTTGTGATAAGAAACGTTCAATTTTTCGCGCCCGTGCTACGAACTAAACGATCCTCTTCGGATAATTCGTCTAACCCAAGGATAGCTATAATATCCTGAAGTTCTTTGTAACGTTGTAAAGTTTGCTTTACTTGTTGCGCGGGTTTCATAATGTTCCTCACCAACGATCCAAGGTTGAAGCATGGTTGATGTTGAATCTAAAGGATCGACGGCTGGATAGATCCCCTTGGCAGCTAATCCTCTCTGATAGTACGGTAGTAGCATCTAAATGTGCAAATGTCGTAGCAGGCGCGGGGTCGGTTAAATCGTCTGCAGGCACATAAACTGCTTGAATAGAAGTTATCCGACCCTTCTTTGGTAGAAGTAATTCTTTCTTGTAAAGAACCCATTTCAGTACTCAAAGTGGGTTGGTAGCCTACAGCAGAAGGCATTCGACCCAATAAGGGCCGAGACTTCAGACCCTGCTTGGACGAAACGGAATATATTGTCGATAAATAGAAGCACGTCTTGTTCATTAACATCTCGAAAATATTCTGCCATAGTTAGCGGCAGTCAAACCAACTCTCATACGAGCTCCTGGTGGTTCGTTCATCTGACCGTAAACGAGAGCCACTTTGGATTCTGAAATATTTTCTTCATTAATCACTCCCAGATTCTTTCATTTCCATGTAAAGATCGTTTCCTTCACGAGTACGTTCACCCACTCCGCCAAATACGGATACGCCCCCGTGCGCTTTGGCAATATTGTGTAATCAATTCCATAATGAGTACTGTTTTACCCACCCCAGCTCCCCCAAAGAGTCCTATTTTTCCGCCACGGCGATAAGGGGCTAAAAGATCTACTACTTTAAATTCCGGTTTCAAAAATGGCTAATTTTGTATCTAACTGTATAAAGGCAGGTGCGGATCTATGAATAGGAGATGTTGTACGGGTATCTACCGGACCTAAAATTATCAACAGGCTCCCCAAGCACGTTGAAAATTCGTCCCAGAGTTGCTCCGCCTACCGGAACACTTAGAGGTGCCCCCGTGCCAATCACTTCCATTCCTCTTCGTTAGACCATCTGTAGCACTCATAGCGACAGCTCTAACTCTATTATTTCCTAATAATTGTTGTACTTCACAAGTTACATTAATTGGTTCACCAGCAGTAATCTTTACCTTTAACTACTAGGGCATCATAAATATTCGGCATCTTGCCTGGCGGAAAGGCTACATCTAGTACCGGGCCGATGATTTGGACAATACGCCCCCAGGTTTTTTTTGTCAAGCGCGGAAACCAGAACCAGAAGTAGTGGGATTTGTTCTCATAATATACCAAAGTTGGGTTGCGTTATATATATGAAAGGGTATACAATAATGATGTATTTGGCAAATCATATGGATCAAACATTCTGATTAGTTGATATTGATTGTTGGGAATCTTTCAAGATTCCCGTAAAAATTGCATTAACAACGAATTCGTGTCGACGTAGACCTTGTTATTGTGAGAATTCTTAATTCATGAGTTGTAGGGAGGTATTATGTCACCACAAACAGAGACTAAAGCAGGTGTTGGATTTAAAGCTGGTTGTTAAGGAGTACAAATTAACTTATTATACTCCTGAATACGAAACCAAAGATACTGATATTTTGGCAGCATTCCGAGTAACTCCTCAACCGGGAGTTCCGACCGGAAGAAGCGGGGGCCGCGGTAGCTGCCGAGTCTTCTACTGGTACATGGACAACTGTATGGACAGATGGACTTACCAGCCTTGATCGTTACAAAGGGCCTGATGCTACCACATTGAGCCAGTTCCTGGAGAAAGAAGATCATATTTATTGCTATATGTAGCTTTACCCCTTAGACCCTTTTTGAAGAAGGTTCTGATTACTAACATAAGTTTACTTCCGATTGTAGGTAAATGTATTTGGGGTTCAAAGCCACTACGCGCCCTTACGTTTGGAAAGATTTGCGAATTCCCGTTGTCTTATGTTAACAACCTTCCAACAGGACCGCCTCTATGGGATTCAGAGTCGAGAGAAGATAAATTGAAACAAGTATGGGTCGTCCCCTGTTTGGGATGTATCTATTAAACCAAAAATTAGGTTTATCTGCTACTAAAACTACGGCTAGAGCGGTTCTATGAATGTCATTCGTGGTGGAACTTGATTTTTACCAAAGATGTATGAAAACGTTGAACTCTCAAACCATTTATGCTGTTGGAGAGATTCCGTTTCTTAATTTTGTGCCGAAAGCAATTTATTAAATCGCAGTGCTGAAACGGTGTGAAATCAAGAGGGCATTATCTTGAATGCTAACTGCAGGTACCATGCGAAGAAATATGATCAAACAGGGCTGTATTATGCTCGCGAACTTGGGAGTTCCCTATCGTAATCGCATGATTACTTTAACAGGGGAGGTTCACTGCGAAATACTAGCATTGTCTCATTATATTGCCGAGATTAATGGCTTACCTTCTTCACATTACACCGTGCTAATGCACGCAGGTTATTGATAGGCAGAAGAATCCATGGTATGCCACTTCCGCGCTCCTAGCTAACAGCGTTACGTATGTCTGGCGAGAGATCATATATCACTCTGGTACTGTAGTAGGTAAACTTGAAGGCGAAAGAGATATAACTTTGGGCTTTGTATGATTTACTGAACGTGATGATTTATATTGAAAAAAGATCGCTCCACGCGGTATTTATTTCACTCATAGATTGGGTCATCTCTACCGGCGTGTTCTCCCTGTGGCTTCATGGAGGTATTCTTACGTTTGGCACTATGCCTGCTTCTGACAGAGAATTTTTGGAGACTGATTCGGTATCTACAGTTCGCGTGGAGGAACGTTTAGGACACACCTTGGGGTAGATGCACCAGGGCTGCTGTAGCGTAATCGAGTAGCCTCTAGAAGCCATGCGTAAAAAGCTCGGAACGCAGGGGCGTGACTCTTGCTGCTAGAGGGGGGTGTAGATTATCCGGTGAGGCTGTGAAATGGAGTCACTGAACTAGCCGGCTGCTTGCGAGGTATGGATAGGAGATCCTATTTATTTTTGGCAGTGGTATAATTGGATTCCAACTAATGTGAGAGAAGATTTTCAATCAACAGTGACGAATTACTCTTTACGGTTGCATGCTTGGATCCATCAACGAATACTATGGATTCTATAGGATTGGTCATATTGAGCACCATTCTTGGAAAATGGTGGGATAAAAGAAAGGAATCCACAGTTGGATGGGCCTTCAAGTCCGCACGTTGCTATTCTACCACATTCGTTTCAAAACGAGAAAGTTCTAATGGAATGGTGTTAAGTGAAATTATAGAGATTTTGTGGGTTCTAATGTGAAAAATTGTTATGGAAGTTAAATTATACAGAAATTTTTAGAAATCAAAATATGAATATTTGGTGAACAGTGATGGATATCATCTTGAAAATCAAGCAGTTCTTGCCTCTAATTGTGGATTGGTAATGGAATTGATTTCAACTTGGAAATCAGGAATTAGTCATCGGTTTCAGTGCTCAGCCTGCTAGTGCTAGTTGATGGCAGTTACATTGGGAAAAAAAGTAAAGTCAAATTATTGAGGTATGCTCAAATTACAATAAAATTTAATTGGATCAAGTATGAGTTGGCAATCAGAACATATAATGGATAGAACTTATAACGGGGTCTCGCAAAATAAGTAATTTCTGCTGGGCCTTTATCCTTTTTTTAAGTTCATTAGGATTCCTATTCGTTGGAACTTCGAAGTTATCTTGGTAGAAATTGGATACTTTTTTCCAAGGGATCGTAATGTCTTTCTACGGAATCTCGGGTCTCTTTATTAGTTCCTATTTGTGGTGCACTAATTTTTTGGAATGTAGGCAGTGGTTATGATCGATTCGATAGAAGGGAAGGCATAGTATGTATTTTTCGTTGGGGATTCCCTGGAAAAAATCGTCGCATAATTCCTCCAATTCCTTCTAAAAGATATTCAGTCGATTCGAATAGAAGTTAAAGAGGGTATTTATGCTCGTCGTGTTCTTTATATGGACATCCGCGGACAGGCGGTCCATTCCTTTAACTCTTACTGATGATAATTTGATTCCACGAGAAATTGAGCAAAAGGCTGCTGAATTGGCCTATTTCTTGCGTGTACCGCTTGAAGTAATTTTGAATATCATGAAGTGGGTTGATTAACAATTCACCGACAAAAAATGACAAAAAAGAAAGCATTCCTCCTTTGATATTTCTAGTATTTTTGCCCTGTTACTTTCTCTCTCATTTAATAAAAGCCTGGAATCTTGGGTCACTAAGTGGTGGAATGCTGGGGAATCTGAAATTTTTTTTGAATGATATTCAAGAAAAGGGAATTCTAGAAAAATTCATAAAATTAGAGGAACTCCTTGTCTTGGAGGAAATAATTGAAGAATACTCGGAAACACTATCTACAAAACTGCGTATAGGAATCCAAAAAGAAATGGTTCAATTAATCAAGATACATAATGAAGACGGGATCCATACGATTTTGAACTTATCAACAAAGTATAATCTGTTTTTTTATTCTAAGCGGTTATTTTCTTTTAGGTAATCAAGAACTTGTTAGTCTTAACTCTTCGGCCCAGAAATTCCTATATAACTTAAGCAGACACAGTCAAAGCTTTTTCTATTCTTTTATTAATGGATTTATGTATCGGATTCCACTCACCCCACGGTTGGGAACTAATGGTTGGCTCTGTCTACAAACAATTTTGGATTTATTCATAATGATGAAATTGTATCTGGTTTGGTTTCCACTTTTCCAGTCATTCTGGATACCATTTTTAAATATTGGATTTTTCGTTATTTAAAATCGCATATCCCCTTCACTTGTAGTTATTTATCATTCAATGAATGACTGATAGATTGTAGTAACTAGCAGAATCGTGGATAGGAAACTATACTAGCAACTACCCCTTTATTGTAGAAATTTTGGGATGAGATTGGACTATGGAAACTCGAAAGAATTTTTTATTGGATAAAGGAACAGATTACTCGATCTATTGCCGTATCGCTCATGATATATATCATAACTCGGACAGCCATTTCAAATGCATATCCTATTTTCTGCACAACAGGGTTATGAAAATCCACGAGAAGCCACTGGACGTATTGTCTGTGCCAACTGCCATTTAGCAAGTAAGCCCGTCGATATTGAGGTTCCACAGCTCAGTACTTCCTGATACTGTATTTGAAGCAGTTGTTCGAATTCCTTATGATATGCAATTGAAACAGGTTCTTGCTAATGGAAAAAGGGGGGGTTTGAATGATAGGGGCTGTTCTTATTTTACCGGAAGGGTTTGAATTAGCCCCTTCCGATCGTATTTCTCCCGAGATTAAAGAAAAGGTAGGCAATTTGTCTTTTCAGAGGCTATCGCCCCAGCCAAAAAAATATTCTTGTGATAGGACCCGTGTCCGGTCAGAAATATAGTGAAATCACCTTTCCTATCCTTTCCCCTGACCCTGCTACTAAAGAAAGATATTCACTTTTTAAAGTATCCTATATACGTGGGCGGGAACCGTGGAAGGGGTCAGATTTATCCCGACGGGAGTAAGAGTAACAATACAGTTTGATAATGCTACAGCAACAGGTATAGTAAGCAAAATCATACGAAAAGAAAGGGGGGTATGAAATAACCATAACAGATACGGGCGGACATCAGGTGGTTGAATATTATCCCCCCAGGACCAGAACTTCTTGTTTCAGAGGGTGAATCCATCAAATTGGATCAACCATTAACGAGTAATCCGAATGTGGGTGGATTTGGCCAATGGGGATGCAGAAATAGTACTTCAAGACCCATTGCGTGTACAAGGACTTTTGGTCTTCTTGGCATCTGTTATTTTGGCACAAATCTTTTTGGTTCTTAAAATAGAAACAGTTTGAGAAGGTTCAATTGGCTGAAATGAATTTCTAGTTGCAGATTTATTCCTAGAGGCGAGTTCTTCGCTTCATAGTCTATAACTCAATTCATTCATTACTAGAGGGATGAACCCAATCCAGAATATGAACCATAAAAGAAAACACCTATTAAACCGATCACAAGAATACCAGCTTACAGTACCTATTATCCAAAGAGGAATTCTTCCAGTAGTATCGGCCATTACCCACTTCACTCCTCATCAAGTGTTCGTGCTAGAACAATAAACAGTCATGGATAATTTTAGATGAGATCCTTCCGAATGCGCTAAGAAAATATCTAGAATCTTAGATTTTCTTAATTGAAGAAATAATTGCGAAAATAAAACCGCAAGTACAAAAATGAGTAATAACCCCCAGTATAGGCTGGTACGATTCAATTCAACACTTTGTTCGTTCGGGTTTGATTGTGTCATAGCTATAAATTCGGATATGGGTTTATCGTTGGATGAACTGCATTGCTGATATGGATCCCAAAAAGAAGACGGTAGGGACAGCCAGCCCGTGAACAGCCAACACACCGTACTGTAAAAATTGGATAGGTTCGATCTATAGTCATTAGGCCTCCTAAAAGATCTACTAAATTCATCAAGTTGTTCCAAAGAATCAAAACGACTCAGTTATTAATGGAATTCCCTGTCGATTTTCTGTGAAATACTCGTTTGGCCTAGGACTTCCAAAGACATCATAAGCTAAGCCGGTGCTGACGAATAGCCACACCCGCAATGAAAAGGGAAGGTATAGTAATGCTATGAATGACCCAGTATCGAATACTGGTAATAATATCCGCAAAAGAACGTTCTCCTGTGCTTCCAGACGATGCTGAGCTCCACATATTCTTGTACAGTCAAGGGTAGATTCCGTAAAAAATGAGACCAGTAAATGAATTCACTGAAATCTAATTTTTGTGAGATCGTCAATATTGTACCGATGGCGTCTTTAGAGTATACCGAATCAGTATAATTATCTTTCTTCTAACACAGCAACGCTATTTAAAAAACTTCCTGTCATTGAGATTTATATTCCATTCGTATTAATATTTAGGTATAGATTTTTTTTTCAACAAATTGAAATGATTGAAATTTTTCTATTTGGAATCGTGTTAGGTCTAATTCGCTATTACCTTGGCTGGATTATTTGTAACTGCATATTTACAATACAGACGTGGTGATCAGTTAGACCTTTGATTTAAATACACTGGAGGTAATTTCTACTGCTGTGTACTCACTAAGCCCAGACAAAAAATCACGCTCTGTAGGATTTGAACCTACGACATCGGGTTTTGGAGACCCACGTTCTACCGAACTGAACTAAGAGCGCTTTTTTATGACAAAGAATGACTAGGGATGACAGGATTTGAACCTGTGACATTTTGTACCCAAAACAAACGCGCTACCAAGCTGCGCCACATCCTTCCGTTGTTCTACAGTACATTGTATAGAATTACTGTCTTATTTTCCAATTGTTATTTTGTTGAAAAGGGGTTTTTCAATGCGAGATTTAAAAACATATGCTCTCCGTGGCACCAGTACTAAGTACACTTTGGTTCGTAGCTTTAGCAGGTCTATTGATAGAGATTAATCGTTTTTTTCCGGATGCGTTAACATTCCCCTATTTTCATTATAGTTAGATCATAAAATCCAAGATCTTTTCGTAGGCGTTTGCCCCCGATTCAATCGGGGGATCGAATTGATTATAGAAACATGAGTTTAATTAGTCGATTTATTAGTGAACGAAGGGAAAATATTATCTAGACGGGTGAATAAATTGACCTTGAAACAACAACGATTAATAACTATTGCTATAAAACAAGCTCGTATTTTATCTTTGTTACCACTTTCTGAATAAGAGAAACAATTTGAAAGAACGGGTCCGTTGCTAGAACTACAGGTCTTCGAATCAAAATAATAAGCTTAAATATTTATATAGGAATTTGGATTTACCTTCCCGGGGAAGAAACTCCGGGAAACTCGTTTAAATTGTTTCGGTAGATTTTTTCTTTTTATATCTCTTAAATCATAGAAAAACAATTCTTATTTGATATAGCTATTTGCTGCAAGTATTTTACGATTAAGAAGTAACTGCCCCTTATGCAAATTATGTATTAATGTACTATAACTATAGGATACGAACCTTTCGCGAATTGCTGCGTTTTATCCGAATGATCCACAAACGACGAAAATTTCTTTTTTTATTATCCCGATCTCGATGAGCCGAAACTAAAGCTCTTATTTTCTGTTGAGTAATAGTTCGAGGTAAGTCTTGAATGTGCCCCCCGAAAGCTTGACGCAAATAAACGAATTTTTGTTCTACGTCTACGAGCTATATATCCCCGTCTAATTCTAGTCATTGAATACGATGAAACTTTGAAATAACTATTGATTTCTTTTCTTTCAGTTAGTCTTTTCCCTTTCCAATAACAAAACGGATGTTCCAATGTATAGAACTAAAAATTCCACTGGCTTTGGCTGCTATAACCTTCCCAACCACTGAATAGTGGGTTCCATCGTTTCTATGGTGCCTTTTTAAACGCTGAGGTCTTCTCTTATACACCGGAGCTTTCTTCATGAATCAAGTTATTGGTAACTTGTATAGTTCATCCTTTTGGCTCTACCTATGAATCTAGTAATAGGTCTTTACACAACGAGATTTAGCTATACAGTAACGGTATTTAATTATGAAAATTAGCTGGGTAGCTGACCCTCTTCTTCCGTCTTGCCAGAGTAGGAATCCAATTGTTAGCTTTTCTCCGCTTAGTGGTAACTTTTTGTTACCAATGGAAAAGCTCTCATCAGCTTTGTGCCGATCATAATGATCTAAACGAGTCGCGCATACACCCGAGTACAGTGTTCCTCGACGCTGAGGGCATCCCCGAAGAGCGGGGGATTTCGTGACCTTTCTTATTGGCTGTCTTGTATTTCTAATAAGTTGTTTAATAGTTGGCATACCTTATTTATACATAATGGACTGGTTTAGATTGATCCTAACCGGATGATTGAATTTTAACGCGGAACACTGTGAAATGCATGTTATTTTCCTTCACGCTACAAGATCGATAATTCCATAAGCTTGTGCTTCTGTTGCAGACATAAAAACATCTCTTTCCATGTCTTCAGGATACAACCCATAAGGGTTTGCCTGTTCTTTGTACATAAACCCTTGTGAGGGTTTCGCGCAGTTTTAGTAGCTCTTCCGCTTCCAGGATAAATTCTCCCGCTTTGTGCCTCATAAAACGAACTGGCAGGTTGATGGATCATTACCCTGTGAACAGGTATTTCATAGGGCGAAGGCATAGTCTTCTAACAATTGGCGCCAAGCGTGCGGGAATGCTAAACGTTTGGTAATTTCTCCTCCGACCAAGATAAAAGATCCCATTGAAGCGGCTAACCCCATGCATATTGTGTGGGATCTCTGGACGCACAAATTGCATAGTATCATAAATAGCTACTCCGGGTATTACCCAGCCCCCAGGAGAGTTTATATACAAATACATATTTTCGTTATCACTTTTCAATACTGAGATATACCATAAGACCAATAAGTTGATTTGAGATCTCGCTGTCAACCGCTTGGCCTAAAAAAAGTAATCTTTCTCGATAAAGTCGGTTTGATTAGTCCAGTGTATCCCTTAGAACCGTACATGCACCTTTTGATGCATACGGTTCAAAAATGAATCAATGATAGATTCCTGGTCCTGTTCTTTTGGTCTTTCAATATTTGACTCACGCTCCAAATTTCGTACTATTTACCGAATCTTTCTTGGGCGAAACAGGGGGTATCTCGATGGGAGAAAACGGATCCCATATGACCCAATATGTCTGACAAGTCCGCACTATACGTCAACCCAAGATGGATCGTCCTCTCCCGGACCTCGGAAAGGTACTTTTGGAACACCAATAGGCATTTAAAAGAAAACTAAGTAACTATATTTCACTTTGATGGGGAAACGTAACAAAATGATTTATTTAACACCCGAAATAATCCACTGATAGGGGTATATAGAATAGTCTTTTCTAATGCAATAAAGGTTACATAGTGTCTATTTATCTTTGATAAGGGTATTTCCATGGGTTTGCCTTGGTATCGTGTTCATACCGTTGTATTGAATGATCCCGGCCGGTTGATTCTCTGTTCATATAATGCATACAGCTCTGGTTGCTGGTTGGGCCGGTTCGATGGCTCTGTATGAATTAGCAGTTTTTGATCCCTCTGACCCCGTTCTTGATCACAATGTGGAGACAGGGTATGTTTGTTATACCGTTTATGACTCGTTTAGGAATTACCAATTCGTGGGGTGGTTGGAGTATCACAGGAGGTACTGCAACAAAATCCGGGTATTTGGAGTTATGAAGGCGTAGCTGGTGCACATATTGGGTTTTCTGGTTTATGCTTTTTGGCAGCTATCTGGCATTGGGTATACTGGGATCTATGAAATATTTTCCGACGAACGCACAGGAAAACCTTCTTTGGATTTGCCCAAGATTTTTGGAATTCATTTATTTCTTTCAGGAGTGGCTTGCTTTGGTTTTGCGTGCATTTCATGTAACGGGCTCTTATGGTCCTGGAATATGGGTGTCAGATCCCTATGGGCTAACGGGAAAAGTACAACCCGTAAACCCGGCATGGGGTGTCGGAAGGTTTTGATCCTTTTGTTCCGGGAGGAATAGCTTCTCATCACATTGCAGCAGGTACGTTGGGCATATTAGCGGGGTTATTCCACCTTAGCGTTCGCACCGCCACAACGTCTATACAAAGGATTGCGTATGGGAAATATTGAAACCGTCCTTTCAAGTAGCATTGCTGCTGTCTTTTTTGCAGCTTTTGTTGTTGCCGAGAACTATGTGGTATGGTTCCGCAACTACTCCGATCGAATTATTTGGGCCCACTCGTTATCAATGGGATCAGGGATACTTTCAGCAAGAGATATATCGAAGGGGTTAGTGCTGGACTAGCCGAAAATCAAAGTTTATCAGAAGTATGGTCTAAAATTCCTGAAAAATTAGCTTTTTATGATTACATTGGAAATAATCCGGCAGAAAGGGGGATTATTTAGGGCGGGCTCAATGGATAACGGGGATGGGATAGCTGTTGGATGGTTAGGACACCCCATCTTTCGAGATAAAGAAGGGCGGGAGCTTTTTTGTACGTCGTATGCCTACTTTTTTTGAAACATTTCCGGTTGTTTTAGTAGATGGTGAGGGAATTGTTAGAGCGGATGTGCCTTTTAGAAGAGCGGACATCAAAGTATAGTGTTGAACAAGTCGGTGTAACTGTTGAGTTCTACGGTGGCGAACTTAATGGAGTCAGTTATAGTGATCCTGCTACTGTAAAAAAATATGGCTAGACGCGCTCAATTGGGAGAAATTTTTGAACTAGATCGTGCTACGTTGAAATCGGATGGCGTTTTTCGTAGCAGCCCAAGGGGTTGGTTTACTTTTGCGACATGCTTCATTTGCTTTACTCTTCTTCTTCGGACATATTTGGCATGGTGCTAGAACCTTGTTCAGAGATGTTTTTGCTGGTATTGACCCAGATTTGGAATGCTCAAGTAGAATTTGGAGCATTCCAAAAACTTGGAGATCCAACTACAAAAAGACAAGCAGTCTGATTGAACACCACTTTGTAAGAAACAAACAGGTATGGAAGCTATATTGTAAACCTCGATCGAATCTATGGAAGCACTAGTTTATACATTCCCTCTTAGTCTCGACTCTAGGGATCATTTTTTTCGCTATCTTTTTTCGAGAACCTCCTAAAGTTCCAACTAAAAAATTATTTTCATTATCTCACATGAGTAATAAGCCTCCAATTTGGAGGCTTATTACTTCATAGTCCCCATGTTCTTCAAATGGATCCCTTAGTTGTTGAGAAGGTTGCCCAAAACGCGGTATATAAGGCATACCCAGTAAAACTGACAAGTAAACCAGATATAAAGATGGCTACTAGGGTTGCTGTTTCCATAAATTATCAAGACCCCAACGGATCTAGCCTAAGATCCTTTACAACGGAATGGTATACAAAGTCAACTAATGTGAGATTTATGGCTACACAAACTGTTGATAACGACGGTCCAAGACAAACTAATGTAGGTAGTTTATTAAAACCATTGAATTCGGAATATGGTAAAAGTAGCTCCGGGGTGGGGAACAACTCCTTTAATGGGTATCGCAATGGCTCTATTTGCGATATTTCTATCTATTATTTTAGAGATTTATAATTCTTCCGCTTTTATTGGATGGAATCTTAATGAATTAAATATAAGAACTGTAAGGTTTACAAAAAGAATATTTAGAGCTCATATTTTGACGGGGAGTTCGATCGCGAAATTTCTTTGTTTTTATTTCCGGAATATGAGTGTGTGACTTGTTAGAATTGATCCTATTGATAGTACAGATAGGGGTCTGTACATAGATGGTTCTACTTCGTCGTATTTAATCGAAATAGATTAAGAAATATTTGAAACTATGATTCATACTTAATGTTATTGAATAAGTGATGCGGGGGTTCTTACTCGGAGGAATCCTTGTTAATTAAATTTTTTATTGAATCATCACGGTTATATATGAATCTGAGTTTTATAATTCATAGGGTTCTTAACAAGAGAATTCTCTATAGAAATAGAAAAGAGACGATTCAAGAGGCCGAATGGATCAAATAAAGATGACTGAGCCAACTTGAATTTTGGTATTATCGCCCCAAAAAGAAGAGCTTTGGTTTTCTTCTTTCCTCAGAAATTTGATTCAAAATAAAAAGTTTCAAATTTCTATCTAACGAGTCTTGGGTGTTTTTGCTTGAGCTATATGAGATGAAAAGTCTCGTTTATAGCTCTCAGAGGGGGTTCCGCCTATCTCAATAAAGTCTATGATTGGTTCGAAGAACGTCTTGAGATTCAGGCGATTGCAGATGATAGTAACTAGTAAATATGTCCCGCCACACGTTAATATTTTTTATTGTTTAGGGGGAATTACGCTTACTTGTTTTTTAGTACAAGTAGCTACGGGATTTGCTATTGACTTTTTACTATCGTCCGACCGTTACTGAGGCTTTTGCTTCTGTTCAATACATAATGACTGAAGCTAATTTTGGTTGGCTAATCCGCTCAGTTCATCGATTGGTCGGCCAGTATGATGGTTCTAATGATGATTCTTCATGTATTTCGTGTGTATCTCACCGGTGGGTTTAAAAAACCTCGTGAATTAACTTGGGTTACAGCGTGTGGTTCTGGGTGTATTAACCGCATCGTTTGGTGTAACTGGTTATTCCTTACCTTGGGACCAAATTGGTTATTGGGCAGTAAAAATTGTAACAGGTGTCACCTGACGCTATTCCTGTAATAGGATCACCCTTGGTAGAGTTGTTGCGCGGAAGTGCTAGTGTGGGACAGTCCACTTTGACTCGTTTTTATAGTTTACACCACTTTTGTGTTGCCGCTTCTTACTGCTGTATTTATGTTAATGCACTTTCTAATGATACGTAAACAGGGCATTTCTGGACCTTTAAAAAGTAAATCATGGAGAAGGAAATAGTATTTCATTGCTATAAGCATGGATTATGAAAATATAAGACAGTTTGGATATTTCCCCTTCACATGTGGTTGGAGGGAATTCGCTAAAGCAAATGGATTATGGGAGTGTGCGACTTGAACTCTTGATTTAGTCTATGTAGTATATGCCTGCACATTGTAATTTCAAGAAATGTGTCTTTGTTCCAACCGCCGGAAGCCCACAGGATAGGCTGCTCACTGAAGAAATTATGATCATCCAAATCATTGACGAATTCGTTTAGTCTCTTTGATTCCTACTCGAGCCGGATGATGAAAAATTATCATGTCCGGTTCCTTCGGGGGATGAATCAATAATAATTCACCTATCCTAATAACAAAAAAACCTCGACTTGAACGATCCTGTATTAAGAGCTAAATTGGCTAAGGGTATGGGTCATAATTATTACGGCGAGCCCGCATGGCCCAATGATCTTTTATATATTTTTCCCAGTAGTAATTCTAGGTACTATTGCATGTAATGTAGGCTTAGCGGTTCTAGAACCATCAATGATTGGCGAACCGGCGGATCCATTTGCAACTCCTTTGGAAAATATTACCGGAATGGTATTTCTTTCCCGTATTTCAAATACTTCGTACAGTACCTAATAAATTGTTGGGTGTTCTTTTAATGGTTTCAGTACCTGCGGGATTTATTAACAGTACCTTTTTTAGAGAATGTTAATAAATTTCAAAACCCATTTCGTCGTCCAGTGGCGACAACTGTCTTTTTAATTGGTACCGCGGTTGCCCGTTTGGTTGGGTATTGGTGCAACATTACCCATTGAAAAATCCTTAACTTTAGGCCTTTAATCTATGTGGAAAAATTACCAAACGTTTTCTAGAATGTCCAATATCTGTTTTATATCTTCTAGGCAAATAATGTTCCATTTTCATAAGATCTTCTTGACTGTTATTCAAAAGGTCGAATAATGTATATATATTGGACCTTTTCAGGCAATTATAGATCCTTGGGGGCAATCTCTGATTGGTCAATAAAAATCGATTTGAATGCTATTTCTTTTTTGTTTTTTCGGAGTTTAGCCAATTTTTCATCAAAGATAAAAGGGGATAAAGGAACCGATGTATTGATTCTTCTCTAAATGTGAGTTTTCTTTTCCATATGTAAAAAAGGAATAAAAAAATCAATCAAATTACGAGAGGCTTCAAGAAGTGCTTCTTTACGGAGTTATACTTCCGTTTGTCCAGATTTCGAGAAAAAGGATTTCTTGTTTTTCATTCCCATTGCCATAAGAATGAATACTATGATTTGCATTTCGAACAGGGCATGAATACAGCATCTATAGGGTAACTTCCGTCTTGAAAGTTTTGTGGCGTATTTTTAAGATATCCTCGATTTCTCTCAATTTCTAATTCAATACACACAATCAATGGGTTCCATCAGGCTAGCTATATATTGGGCATTATCAACGATTTCGACATAAGGGGGTAAGATGATATCTTGAGCAGTTACATATCTAGGACCTTCTGACACAAACAGATGCGTTGCAAGTTCCATATAGATTACTTCTGAATACAATTTCTTTCAAATTCATTAAGATTTCGTGGATCGATTCTTGAATACCCAGCTATAATAGAATATTCGTGTGAGACTTTCTCAAATTTTACACGTGTGATACGTGTTCCTTCTATTTCTCCAAGTAAAGCTCGGCGTATTGCAATGCCTACTTGTGTCGGCTTGACCTTTTATAAGTGGAGACAGAATAAACCTTCCATAATAAAGACGTTTACTATCTGTTCTTGATTCAACACACTTCCACTGCAGTGTACCGAGTAGATACTGTTATTTTCTCTCGAACCATAGTAATAATATGTCATGAATCATTTATTTCTCTTGTTTTTGTTGAAAATATTCACTTTTACACACGTCTTTTTTTTGGAGGTCTACAGCCATTGTGTGGCATAGGAGTTACGTCTCGTACGAAAGTTAATAATATACCACTTCGACCGAATAGCGCGTAGCGCTGCGTCCCTTCCGAGACCGGGACCTTTTATCATCACTTCGGCTCGTTGCATACCTTGATCTACTGCTGTACGAATAGCATTTGACTGTTGCGGTTTGAGCAGCAAATGGTGTGCCTCTTCTCGTACCCTTGAATCCACAAGTCCCGGCAGAGGACCAAGAAAACACGCGTCCCCGTACATCTGTAAACAGTGACAATGGTATTATGGAAGCTTGCTTGAACATGAATAACTCCTTTTGGTATTCTCCGCGTATTCATCGTACATTCTTACGGGAACCAAGTGCTGGGTATAGCTTTTCATATTTTATCATTTCATAAATATGAGTCAGAGATATATGGATATATCCATTTCAGGTTAATTTTATTTTTTATAGTGTGATTATCCCTGCCTTTGCTTATGTCTTGGGTTAGAACAAATTACTATAATTCGCCCTCGCCTACGGATTAGACCGGCATTTTTCACAAATTTTACGAACGGAAGCTCTTATTTTCATATTTATTATTCCTTATTAATAGAAGTACCATATATAACACAAAATTTCTCCGCCGATTCCCTCTAACCGAGCCTCCCGGTCTGTCATTATACCTCGAGAAGTAGAAATAATTACAATTCCCCATCCCGCCTAAAATTCGAGGAATTCGTTGAGAGTTGGAATAAATTCGTAGACCGGGTCTACTGATTCGTTTTAAATTTAAAATATTTCTATAGGGGCCTTTTTGTAGTCCTTCTGTGTTGTAATGTTAAAACCAAAAAATTTTTGTTATTTTCTCGGTGTGTTCTCACATTTTCGATAAAACCTTCTTGTAAAAGTTATCTTAACAATATTTTCCGTAATATTAGTAAATGTGATTCGAACCACCCTTTTTTTATTCCTATCGGCATTTCGTATAGAGGTTATTATCTCGGCAATAGATATCCCTACCCATGAATTTTTAGTGAATCTAAATTGGATATAATCAACATTTTTTTTATAATAGAATTATATCTGAATCAATGTCTTAAAACCCACATCATTTATAATACCTCGGGAGCTAATGAAACTATTTTAAGTAAAATTTAACTGTCTTAATTCCCGGGCGATCGCGCCAAAAATTCGCGTTCCTTTTGGATTTCCTTCTTGATCAATAACAACCGCAGCGTTGTCATCAATATCGTATTATCATACCGTTGTCACGTTTGAGTTCTTTACAGGTACGCACAATTACAGCTCTGACCACTTCTGATCTTTTTAGGGGCATATTTGGTACTGCCTTCTTTAATCACAGCAACAATAACGTCACCAATATGAGCATATCGACGGTTGCTAGCTCCTACGATTCGAATACACATTAATTCTCGAGCCCCGCTGTTAATCTGCTACATTTAAATAGGTCTGAGGTTGAATCATATCATTTTGAAATCTGTTCTTCAATGCAAGGACAAAAAAGAAATTTTGGTCAAAATAATTGCTTTGATTCATTTTTTATTCCAAAGATAATGAATTAGAGTCCGTAGTGAGGCATTTTTGGATGCTGCTATTTGAAATTGCACCTTCTAGCTATATTTTCTGATTACTCCGGTACATTTCATAAAAGTATTCGACTCTGGTTTAACTAACAGCTACCTGCAATATTCGGGGGGATCCTTTACCCCGAGCCCGATACGCGTTTGCGGCAGGTCTATACTGTAACTTGGTTTATCTGCGAAATATACGTTACCCATAGTATTTCCACCACATGACGTACATTTTCGTGTCATTCGCTCGCCGACTCTGCTTCTATTTGTCTAGATTGTGATCCAAGTCGGGTTCAAGTTGCCCGAAGAGCATATTTACCGAAACATATGTAAGATTCCCTCGATATGATAATTCCTTTCATATCTTCCTCTGATGTTGTTTACAGGAATCTGGTTCTTTTGGGGTTATAGTTGATGGTTGTTTCTGAATCCCATTCTCTACTACAAGAACCATACATGAGAATTTCGTTCTCATATGAGCTCCTCGCTACGTGTGAGATTATGTCAATGCTTACTACTCAAACTCTTTTGTTTACACAAGTAGTGATAATTTTTTGTCTGCTCTCTTCATGCTTTGGATTCACTCTCTAATGCATCCCGCGCGCTAATCCTGGGGCGTGAAGACTCGTCTTTTTACGATTTTCTTGTCGGGTGAAAGTCAATCAAAAAAAAGTCATTCAACGAAAAACGGAAAGAGAAGGGATTCGAACCCCTCGGTACAATAACTCGATACAACGGATCTAGCAATCCGTACGCTTTAGTCCCACTCAGCCAATCTCTCCTATATAAACAACAGATGCTGCTTCCCAGATTGGGTAAAAGTGCAAACCGATAGCTGCAGAGAGTCGGAATATATGGCACCTGCAAATAATATTTGTTTCCGTAATAGTAAGGTTTCAGAATCGTAACATAAATCTTGGATAAATAATGGAACAAATAGCTCACTTAAACGATGACCTGTAGTTTGACTAGAGACAATCAACCTATTAGTTAGCTCAGGTGGAACCAAACCGCTTTACCTCAGGATCGTTGAAATTTAGAGAACGAATGTAACTAGAACAGATTAACTCTCTCTAGAGGGGATCATCTATAAAAGCTATTATTTTTTCTTATCAGACAAAGCTGACCCATAGATGTTCATGGTTAGAATTTTATTAATATTGTTCCAACCATAAAAGGAGCCGAAATGAAACCAAATGTTTCGGGTTACGGTTTTGAATTTAGAGACGTCCCAATTTGAATTGACGTACGACTATAACCCCCTAGCCTTTCCAAGCTAACGGATGCGGGTTGCGATTCCCGCATACCCGCTGTGAAGCAGCAATG
>Galium_trfidum_glua2_plastome
TAAGGCGATCAAAATAAAAAACAAAAAAGTTCGTCCATTGTACTAATGGATAAGGACAGAGGTACTTCTAAACCTTTTAGTATAGAGTTCAAATCCCTATTGGACGCGAAATTGTTTTGATTATTTCGTAATATAAAGACTTTTTTGATATAAACGGTCAATTCGAATGAATTTTTCATACCCTATTCCTGAAAAGGATAAAACGAATCCATTTGCTTCCTGAATAGACTCCTTTCAAAAAGGTTCCGGCTTCTTCGGGTAAATGTCTTTGGTAGAAGAAAATTATTTCTTGGGAACTGGGGTGTTTCTTAGTTGTTTACGTAAGATACGTAACTCTGACAAGAAATCTTCTTTACCTAGTCCAATTTCTTAATGAATCACAGATAGCCATATTGTTCCGGTAATAAATAGTCAAATTATCTGCTACTTCCACCGCCAAGAGGCGCGAGATTGGGATTCGCTTAAGCAGCTTCACGCAACACGCTGCCCTCATTGCTAATTGAATTCTGAGTACGCTTTATCCAGCAATCAGAAGCAAAATTGTGCATAAGGCTTCTACATTCTGCAAACTTGTGCCAATATCCAACTTTAAATTTACCAGCTTACTTGTTTCGATGGCTTTAATTTTGAGCCGCAAAGACCCGACTACTGGAAACAGAAGATACCCACGATTAATAGCAAGGCCTGATTCCCAGCATTGAAGTAGATCGGCGAGATAGGAAAATTTTGGCCATCTCGTAATAGAATTATTACATTCGTTAGGAATATACAGCCGAAACAGTCTCCCGATTGGGGTTTCAACTGATTGGTAAAGGCGGTCATACCTACCTTCCCCTCAAACTAGAAACTTAATTTAGGGCAGCTCTTTCTCAAAAGACGGTGAATGCAAATAAAAAAACATCTCCCTGGATAACGCTTCGCGACCCCGGCGGTCTATCGTAATAGAGAGAGACATTTTGTCGATAAGCGTTTGGGCTTGTGTTGGAGAGATCCATCATAAATAGATTAAAGTAGTGTTGTTTACAGATACATAAAAAAATTCAGCTAAGAGCTGCTCCCTGTATAAGGGAGCCAGATATAATGTAATGTAGCCAGGGGAATCCCGCTGTTTCGCGCTACGACAACTGGTATATTCACATCGCCCCTCCTTTCTTAATTCTTTCTAGAAACTTCTCTTACCCCATGAGAGATATTGAATAGAAGGGATATTCGTTGTAATACCAATGTAAATTTTGAATTCTGAATACCTTAAATGCCCTTGCAAAAGTAAGGTAAATAGATATCGAAACATATTAAAATGCGGTATAATCCTGCGCGTAAGCCAAGGTCTATTATTGCAGAAACTAGTTCGAATATAACCTAACTATCAGTTAAGAATTTCAGTCTTTGGACCCAAAAACAAGCGTAATGGTGGACATACCACAAACTAGAAAGAGTGAACCTATTAAACAAAGTGCTTTCTGGTAATTGGGTACATGTTTTAGTTAAACCTCACCATAAGGGCGCATATTTTGAACTTTTCTGGGTGAGAATACCCGAACAACCGTTGCCTCCATTGAGTTGAATAATGGATTCCCGATCCTTAAAAATAACATAGGCTTTGGATATATGCATGAGGTAATCAAATAGAAATAAAGCCGCTTCGATAACGACCCCATACTACTAGAGCTAGCATCATATAACCCAATTGAGACATTGTGGAATAAGCCAAACCTCTCTTAATGTCTTTTTGAGCAATAGCTAAAGTAGCTCCTAATAATACTAGTTATTATTCCTATTAACGAAATAAAATTCATTATGTAAGGTATAACTATGAAAAGAGGAAGAAGGCGGGCTACAAGAAAAATTCCTGCTGCTACCATATGTAGCGGCGTGTATAAGAGCGGAAATAGGAGTAGGTCCCTCCATGGCATCGGGTAACCATACATGAAGGGGAAATTGTGCCGATTTAGCAACAGCACCGGCCAAATAATAGACCAGCACACAAAGTAACAAATAAAAAATTTACTTCATTATCCACAATCAAGTTATTGCATATTTCGAATAAATCCCGAAATTCGAAACTGACCCGTTATCCAAAAAAAACCCAAAATTCCTAATAATAAACCAAAATCCCCTATACGATTAGTTACAAAAGCTTTTTGGCAAGCATTTGCTGCAAGCGGTCCGTGTAAACCAAAACCCTATTAATAGATAGGAACACACTCCAACCAATTCCCAAAAAATATAAATTTGTATCAAATTAGAACTAGTAACTAATCCTAACATTAGAAGTACTGAAAAAACTCATATAAGCAAAAAATCTCAAATACCTGATCATGAGCCATATAATTATCACTATAAACAAGAACCAAAATTCCAACAGTTAGTAATTAATATTGACATAATAGAAGTAAGTGGGTCGATCAAATAGCCGAATTCTAAAGAAAAATCATTAATAATGACCCAAGACCAGACATATTGATAATATAGAATTTTGATTTATTTCTTGAATAGATAGATAGATTGCAAAAAGCATGACTATACTTAACAATAAAACACTGTGAAAGGACCACATACGACGAAGTCCTTTTGTTGTCGTTGGAAAAAGAAGAAGTCCTACCCCTATTAATAGAGGAATTGAAAGTGGAATCAAAGGTATGATCCACCCGTATTGATATATATGTTGGCAAAATTCGTCTCTCATAAAATTTTAAATAAGTAAGCCGCGTATGGTGAAATTGGTAGACACGCTGCTCTTAGGAAGCAGTGCTAGAGCATCTCGGTTCGAGTCCGAGTGGCGGCATGCCTTCTAAAAAAAAAACGATCATATAATAATGTCATGGAACATATATAGAAAATTAGATAAAATAACTTCGACTTTGTCAACTGATAGTGAAAAAATGAAATCCGGGTACATACCAATACCGAGTATGGGTAAAAAAAGAGTAAATTGAAAGAAATAACTCGCGCGGTCCAGAATCAACAAAAGAATAATTTTGAATATTAAAGAACTTGTAGCCATAGAAAATTTGTCGTGACATAGATAACTGAATAAATAGGAGTTAATATCATTCCAATTGCCATTACAAAAGTAATTAATATTTTTGGCATTAAAAGAAATTTTTGGCTAGTAATTATTCCAAAGAATTACTATTAATTCCGCAATAAAACCACTCATACCCGGTAATGCAAGAGAAGCCATAGAAAAGCTACTAAACATCGTGAACATTTTTGGCATTTGGATAGCTATTTCCACCCATTTGGTCAAGGTAAACAAGGCGCAGTCTATCATAAGTGGTACCTGCCAAGAAAAAAAGCGCAGCACCAATAAATCCATGTGATATTATTTGGTAAAAGAGCTCCATTGAGTCCCGTATCGGTTATCGACCCAATGCCTATAATTATGAAACCCATATGAGAGACGGAAGAATAAGCTATTCTTTTTTTTAAATTTCGTTGGCCTAGGGATGTTGAAGCTGCATAGATTATTTGTATTGTACCTACTATGACTAAACACGGCGAAAATAGAGAGTGGGCGTGAGATAATAATTCCATATTGACCCGCACTAACCCATACGCTCCCATTTTTAATAAGATTCCGGCCAGAAGCAGTACATGTACTAGTAATGTGCTGTCTCCGTGGGCTATCTGGTAAACCATGTATGTAAGGGGTATAATTCGGCGATTTAGACAGCAAAACGCAATAAAAACATCCAATGTAAGAATATTATTTTCTAAGCCTACCAGGATATGAGCTGATTAACTTCAACGTTTCAACAATTTAATGTTTGTGAGAACCATATACAAGCGATACCTCAAAACGCCCTATTAAGAGAAGAAACAGAACCACCCTGCCGTGATACAAAATAAGATTTTGTAGCCTGAGTATAGAACGTTTTTTTCCCTCCCCACATGAGATAGAAGTGATATAAACAGTGAATTAATTCATAACTCCCACCATGAGAAAAACAAAGTAAAAGAGTCCCGACAAGGAAAACGATCTCTATTTGACCAACTATACATTTGCTAACATCATGGAAATAAAATTAATCGAGAAATCTCGAGTAACCGGGCCAAGCATGCTAAAGTCAGCTAAGGTAGCTGATAAATCCCAGTTAGTAAATATAAGTCCTATTAGAAAGTCCTGTCTATTCCTAAATCTCCAATCGGAAATCAAATAAAATGGATCTCATTCATAATCCCTCTGTTAGTTTGGGTTAATCGGATTATCCATTTTGACAATGAATAACAGAATTGTATAGTGTTTAGAAGTAGATTCTAATATATCATATAAATAATAGTATACTGGACGGAGGCCTTATTTCCTCGTATGGGGAATTAAAAAAGATTTAAGGAACCACCTAAATATTGGAAAAAATTACAAATTGTTGTTATACCAAGTAAAGAAAATTCGTACGTAAATACAAGGATATGCTTGTGACCAGACAATACCTGTACTCCAACGTTCGAGTACAGCTTGTCGGTAAGAAAGACTTTTATCATCATATACAATAAGCTATGACCCATACTACCGGGTTGTTTTCATTAGATATAGTAAACTCGAAACACTCAAGCAACTCGGTTGTGGCAGGCAGATATTCACATCTTATTACAACCAATCGCAGTCTTCTTGTTCTTGGATGCAGAAGCAACTTTGTTTAGCGTTTACACCCGTTCCCAGAGTACTCATTTCTAAATACATCGGTCAGGGGCAGGCTCCGGACACATTGTAGTACAGCCTCATACACGTATGCATAAATCTTATACTGAATGCAGACATTTAATTATACTTGTGATGTCATGAAATTTTCGAATTTCTAGTAATTAAAAACCATAATCGTAATTTTATTTGTTCAACAAATTCGATTGGTTTAATACGAATTAGATTTTCGGTTACGATAAATTAATGAAAACAATAGCCAGTCCAATAGCTGCTTCAGCGGCGGCAATAGCTATAACAAAAATTGTGAAAATGTCCCCTTTTAATTGACGATTATCAAAAAAATTAGAAAAATGTTACAAAAATTTATATTAAACCGCATTTAAATATAAGTTCAAAGACACATAAGAGCTCTAACCATATTTCGATCTTGTGATCAAATCCATAGATACCCAATAGAATTAATAAATAAGGCACTCAACACCAAGTATATGTCTCGAGCATCATTAACCAACTACCTTATCAATCTTATTAATTGAATCTAAACACCAACTCATATCGAATCGACATTGAATACGTATAAAGTAATGACAGTGATGCTTTTCTATGCGGGCTACAACAATCGCACCCTATTAAAGTCAACTAAAAGAAATTATTGAAAAACAAGTTCAATATGGAAGAAACAAAATCTGTTAGATAAATGAAGCCCCAATTTGTTTGATTATTATGTTATCAAATACTTGCTCTAGTAATCTGGTTTTGATTTTGTAGTTTCCAAATAATCAGCATCCCACTGACATATCTATGAATAGTACTTAATTAGTGAAGATAAAAAGAGATTGTACAAACTTATCGAAGTACATTGCATTGCGCAATATTCCACAAAGATTTTCCCTCTTTAGAATCATTCTGAACCCATTCATGAACTATCACAGCAAAAAATAATTAAAAACATTTATACGCCCCTACATAAAATGAGTAATCTGCGCAGCATAGGCTACAAAATTAAGAATTCAATTAGAAGATAGAAATAATGATAATACAAACAAGTAACGAATCCCAAGCGAAAAAGTCAGAATAAATTTGGGTTGGAAGAGTAATACAAGGCCCTGACCCTCCTAAAATTAAGACCCGATCTCTAGAAAGACTTAAAAGAAAAATCATGTATTGAGTCCAGATAATATTCCAAAAAGAAATTGAATATTTCATGACATTTATTGACCCGTAGCAGGAGAAGTGTCTTTAAATGGTAACTCATTGATTCAAACAAGTTTATAGCTATTTGTATATAGGTAAATTTTGAAATTGTTTCGAATTGTGCTAATCATCACATTACTGATATGCGGTAACCGAACCCAACGAAAATTTGATTATATATTCAACTCATTTGACGATCATCAAGTAGAAAGCTTCATATTCTTTCAGTCATCGAATAAACAATTGTGTTGGACAAATACTCAACACGAATTACCACACAAATATACAGTATTCCAAAATCCCAATACTGTATATTAAACAATACGTTTCTTTCCGAATATTGGTGTTCCAATTTCTCAATCAACAAACAGGTAGATCATATAGGGCATGACACGAACACGATACTTCACACCAGCAATGCATTTTATCAAATTTCGAAGTGGATGTCGACCTCTGTAAACGCTCAGTGTGTAATCAGGCTTTTCATAGAGGATATTGAAATAGTTATAGGATAAACGATTCCAGCATGAGCTAAAGGCAATCATCGAAACCTTGACCCAATATATCCTGGTAGCTCGGGACTGTTTGTTTGACCATAATTTTATGAACTGGGGTTACCATATGAAAACATGTAACCGTGATATGAAATATTTATGCTTGCTTTCTTTCTCTTTGTTAGATAAGCATGAATATATTTCTACAATGAAATAAAAGTTGGAAACGAAGTTGTATAACAACAGATTTACCTAGAGCAAATAGGTAAGAAGAAATTTCTCATCCAAAACCTTAACAGTTGCGTCCATCCGCTAGCCTTGGTAGTAAGTCCATCTTTGTTGCAATAGGAAATAAACACAGAACAAATATAGTTTTAGCTGAATGTAATAATGTATACCGATTTACTGTTCCACAACACTTTACACCGTTTTAGTCAGATTCAAAAAAACTTAGGAACTTAATTCGTATTGCAATAGAATAGATTCCAACACTCCTAAGTAAAAGAACTGTTTATAAATAATGAAAGAAACTAGGTAGATTTAGAATTACGAAGCAATTGTAAAATAATACCAAATTTGCATACCCGAATAATTCCGTTTGTATAACCCGCTTACTAATTCTTTCTTCTGCTTCTTGGTAAATCATAAGGGCAATCCATCTCACACTCTCGCTAGAGAAAGAACTTAGAAAAAATGCTAAATCCCTATGGGTTTGACGCCATATTATTCCACCCTCCAAAAACCGCTATTTTGATTTGGGCTTCAACAATATATCAACTAGTACTTGGACTTGTTAGATAATTCATAGTCGAGTGATAACACCTAATGTTCACATTCGCTATTACCAGAACCGTACCATGAGATTTTATACCTCATACCAGGCTCCTCAGAAGGTCACAAAATAAATTTTTTATAAAGTTGAATTAAATTAAATTCAGAATTTTTCTCGTCTCTATGTCATGAGTATCCATTCAACTCGGAATCTGATCGGCTCTCTTTTTCCATCTTGCCGTAAGCGGGACCGATGCCTTCATACGAATCACATCGTAGAGATATTTGATAATACCACACAGAGCTCAATGGTATTTACATAACTAATAATGATTGAGCACGTAGCCCTTATGACCACCTAAGAAAGGAATATTTTATTATTTGTAGCCATATCCCTGACATAAGAGAGTCCAATAGAGAGCAACGCTTTGAAATGGCGCAAATCCATAAAAGAAACGCCAATCAGTAAGATCGCGATAGAACAACAGTGATAGCCCAAATGGAATTTACTGAATAGCTTTAGTAAAACCGGATACGACTCGCTATCGATGCCGTCCGATACTGGAATAAACGGGGCATCTCCCCATAGATGGAAGGAAGATTTTCTTTTGAAAAGTATATTTTACACCCATCCGCTAGACGCTTGAAGAATTTCCTAAAGGTCGCCAGCGTATTTCGGGTCCAAGTACGTTGTTGATATCCCTGCAAGATATTTCTCTTTTCTAACCATAACAATCACCTAGTACACCTACTTGTGATTCCGTAACACAAGATACCAAAAATAGAGGACAAGTATTCCATAGGATCATCATAGAGTTTCCAATCTGAAAAAAGGGATTTAATCGATTGTATCTTCGTTCGAAACGGATCAACTTCTACCCATAATGATTATCTATACTTACCTAGTATTCGTCATAATATTCAGCCAATTTCCATTCTTTTATACTAACTGAGGGAAGAATTTGCCAAATTGATATAATCCTGGTGTGACGTATTTTTCCATCTCCATCGGAAAAACGCGCTGGATCTCCATATCAAAAAATATTCCCAATTTCGCCCTTTGGGGGCTTCGACTTCTAACATAAACGTTCTTGTTTTAGACAACTCAAAAGGCTGGGGAAGGGTTTTTTTACTAATAAACACGATATTCAAAAATCATTCCAAGTCGAAATCTATTTTACTATATCCAAAGCGTCGGGATTTCCAAACTTTTCATAGGTGACCCCCCGGTAATTCCTTCTAAAAGCTTGTTAGTATAATTTTTTACAGATTCTGTCATTTCACACGATTCGTACTAAATAACGAGCTAATGAATCGCCCTCTTTTTGCCATTGAACTTCCCAATCCAATTCGTAATAACACTCATAATTATCAACTTTACGAAGTATCCCATTGTATTCCGGAAGCTCGTAGCATGGGTCCTGATAAACCCCAATTTAGTGCTTCTTCCCCGGTAATAACTCCTACACCCTCAACTCGTTTTAAAAAAAAATAGGATTAAGTGTAATAAGCTTTTGATATTCAGTAACCGCTGTTAAAAAGTAATCGCAAAAATCCAAACATTTATCTATCCATCCATAAGGGAGATTCGGCAGCTACTCCTCCAATACGAAAAAAATTATGCATCATTCGCATACCGGTAGCAGCTTCAAACAGGTCATATATCAATTCTCTTTCTCGAAAAGTATAAGAAGAAAGGCGTCTGTGCACCAATATCTGCCATAAAAGGACCAAGCCATAATAAATGGGAAGCTATCCGACTTAACTCCAACATAATGACTCGGATATAGACTAGCTCTTTTAGGTACTTGAATATTACCTAATTGTTCAGGCCCGTTTACGGTTATTGCTTCTGTGAACATAGTAGCTAAATAATCCCATCGGGTTACGTGAGGGCAAATATTGTATAATTGTTCGGTTTTCAGCAATTTTCTCCATCCCTCTATGTAAATAACCTAATATTGGTTCACAATCAATAACATCTTCCCCATCGTAGAGTAACAATGAGTCGAAGAACACCATGCAGGGTGTTGCGGTCCCATATTGACTCTCATTAAGTCTTTTCTTGTCGCTGGTACATTCATAAGTCTTTTTTTGGTTATTCGAAATTGAAACAAATTAGAATTCTGAACTCTCTACGACGTCGGAGATAAAATATTTTCAGGAACAAGTAAATCCAAAGAATTTGTATCAATATTTCATTCCGTATGCTTGATCGTTTTGTGTATGAACGAAGGAAATATCTAAGGTTTTATACATAATAAATTGCCCATCATTTTTTACAGACAGACCGGGCGGGTTCAATAATCAACGCTCCCCTTTTGATCAATCCTGTAAGACTTAAATTCTTATCAATCAGCATTATATCCAAACTCATCTCTTTTCTTTGAAATTGAAAATATAGTAATTTTTCTTGGATTTTTCAGTCTAAGCAAGAGACAATAGATTTTTATATTGTTGGTCATTCTTTGATTTCGATTGCCCCAGCGCGTAATTAAAAGGAATAACGTTTCATAAAGAAATATAGTTCGGCTTCTGTCTTACTATAACATGTCCTTAGACACATCGTGTCAACGCACACACACCGAACTCCCTTTTCCAAAAAAGATCAATACACCAAGTACTACACTTAGATTTATTAGATTTTGTTGATAAAATTATCGATATTAAACCCGAAACTCCCGCTGATGGCCAGCGCGCTCAAAGAAGAGGAAAGAGTGCGGTTACATTATTTCATAGTATCTCCTAATATGTATAGACTAAAAATATATTTTTAGTTAAACAAAGGGATTCGCAAACAAAAGTGCTAATGCTACAACCAATCCATAAAATTGTTAAAGCTTCCATAAAAGCTAGACTAAGCAATAGAGTACCCCTTATTTTTTCCCTCGTGCCTCAGGCGTGTCTCGCAAGTACCTTCTACTAGCTTGACCCGTGCAGCAGTTCGCTTGCCCAACCCCCCGGTCCTCATAGAAGCAACGCCCTACGGCGCAAACCAGCAGGCAATAACGGGAAGCGGCAGAAAATCAGTGGATTCCATATAAGTGTCCCTCGTCACAAAAAAGATGGTTAATAGATACAACAACCGACTAACCGGGAACTAGTCGGAATGGAGTCGAATAAATTGCTTGGTAATAAGTAAACTACCTCTCCCCAAAGCCGTGCTTTGCATTTTTCGATTGCACACGAGCTTTATTATTTAACTGATGGCCCTACCATGGATTCCACCTATATAATGCCGCAGCTAAAAGTTGCAAAGTAATAAGAGCTGTGAATCCCACTTTGTAAATAAACCCAAGGAACTATAACAGGTATAGGAATCACTGAAGGTACTAAAGAAACAATGAACAACAACCAACTAATTCACTCAGCTAAGATATTCCCGAAAAGTCGAAAACTAAGCGATACAGGGTTTTGTTGAAATCTTCTTAAAATGTTAATGGGTAAAAGTATTGGAGTTGGTTGAATATAATTTCCCGAAATAACTTAATCCCTTTTTGCTAAGACCCGCATAGAAATAAGCCGCTGACGTGAGTAAAGCCAAAGCAACTGTAGTATTTATATCATTCGTTGGGTGCAGCTAATTCCCCATGAGGTAATTGTATAATTTTCCAAGGTAAAAGTGCCCCTGACCAATTAGAAACAAAAATAAATAGAAACATAGTTCCAATATAAAAGGAACCCAAGGGCCATATTCTTCTCCAATTTGGGTTTTACTAATATCACGAATAAATTCAAGAATATATTCGAAAAAATTCTGACCTCCAGTCGGAAATGGTTTGTGGATTCCGAACATGCTAGAGCAGGCCGAACCTAATAAGATAGCAATTACAAACCAAGAAGTAATAAGGACTTGGCCGTGGACTTGAAACCCACCCTATTTTCCAATAGAAATGTTGGCCTACTTCCACACCAGATCACATCGTATAAAACCTTTTAGATGTGTTTGTTGAGAACATTCATATACCTGAAAAACGAGAATTACCATCCTCTTTGCCTACTTGAATCGAGATACATTTTACCACAGAAATATTAGTAAAGTATTATTTATTCTATATTATCAGAGTTTCTTATATAGCAGAACGGACCCTCACAAAATCGCGAACACAAATTTGTTAAGAATTAATCGGATTGAGGCTATAGCGTCACTCATTCGAGGGAATCGAAATATCTGCCAAATTCGGGGTCACTAATTTGTATCTGATTAAACAAAATTGTTGGAATTTCCTAAAGTTAATACACTCAACGTAGGGTCGATATATTCTTCGTGCTGATCAACGATGATTACAATATCGGGTAACCGTGTCTATATATTTAACTCCCGCCCAGAATACCTTTCCTAAATGAGATAACTGTCTTTTTTAACATAGCTGCATCTCTTTTGGAGACGGTTAAGTATTCCTGTTTTTTGTTCCATCCTCAAGTCCCTAAACTTCTGAAGTCTCGTTTCTGTAGTGGACGCAATTTGTTAGACATACCGCCTGAGCCATTTTAGTATTAACATAAATGACATCGAGGACTTTATTAGCAGCCCATGTCTACTAAATCGGCGGCTTTTTTTTTTGGTACCCAACAATTAATGAATTGTTTTGCTTTGGCTTGCTGCCTCAAATAAGCAAATCATCAAGCTTCTGATAAAAAACGCAGCAGTTCTCGTAAGATTTGTAATATGAATAACCCTTACGCTTTGCAGAGACTATAAGGTGCCCATTTTAGGATTTCCATTTCCTTAATACCATGAGCCAAAATGAGACCCCCGCCTACCATCATTTCCTTCTAAATTGTTATGCTCCAATGATCTTCTTGTGCATACCTCAAAAAAAAAAAAGAATACCCTAACGTGAAATATAAAGATTGTTCCGAAATGGAACCTTCTAGCCTGTAGATTATCGAGTAGATAGACTAACCTAAGCATCTATTCTCTAAAAATAAGAAGGACCCTTCTTAAGGAAGTATCTATGGCACTCTGAAAGCAAAAGAGTCAAATTATTTTCTTTAGGTGAAATAAAAAGATCTCTCGATCTCCCTCTCCGAATAGATTACTTTTTTTTTAGTTTCAAAGGTGAATCTTATTTAATGTTGTTTTTGAAGGATGTACCTAATCCTTTCCACTCCAGTCACCAACAGGTAATCATTCCTCCACAAAACAACGTTTTTCTTTCAAGACCTTTTAACCCAATCGATATCCGCCCCCGAAAGAGCGGCTTTATGCTAAAACTACGAGAAGTTTCTTGAAAACTTCGCTTCCGATTATGAAACTTTGAGTATTGAGCAGATGCTCTTCGTTATTCCCACTGTAAGACAGCTTCGGTAACAGCATCACTTCTTTCGAAAGCTCGAACTCATTCGTTTCTGCTCGCAAACAATCCAATTAAGTTCTCCGAGGTGAAAAAACCATTAGACATCCTCCATCTTCCGAAATCAACACCTTTGATGTTATTTGACGTCACAATAATTTGCAATATGTTTAATTATGAATCATGCACCCCCTAGGGATCGGTAAACTTTTTGGAATCTTATTAATCCAAAGAGATAACGACTTTGACGCTATAGTTAAGCTTAGCACCAAATCAAGAATGCCCCAAGGAAATTCCAAGAATATTTTGTTATAGCATTTGTTCCTCAACCCTCAATTCCTCTTTTCTCAGATTCATCGTATATTGAATCTAATCGAACGAGACTTCTAATAACCTGTTCCACTCTTTGGAAGAACCCTGCGTTAATATCACCAGAAGTCTTGATTTTGTCATATATAATATGTAACTAACGATATCTCCTATCGTAACGGAATTTCCCCATAAATGTCCATGAGACAGTTGCTCACTGGGGTGGCACAAATAAGGCCATTAGCTGATCGGTATTACTACAGGAGTCGACTTTGAACAAATACTAACTTACTCGACTTTAGGTTGTGTTCTATCTTTTGGCTATTACACACATTTTGCACAAATAACCACTGTCCAAGTACTTATATTTTAGATGTCTCCTTTCACATAATTAGTGACAGAAAAATACCAATTCCAAATGGAATGGGACAGATCTGATATATAAATTTTGCCCGTTTTCAATCCATTGAATAAATATTTAATTTACTTGAAAGTTCGTTTACTAATTGTCAAGTTTGCAAATAGATTTAGTTACAACAAATATGATTCATGATTAGTAAAATCGGAAAAATGAATAACAAATTCAATTAGGTAGATGAATCCTAAAGGTGCCCAGCGAATTTCGCTTTTTTTGTTGATTCGTATTACTCTATTGCTTATATTTTCACACGGGTGACATGGGTCCATTTCGAGAACAAATTGGATGATAAACAAAATTATATCAACGATTGGCAATTCTTACTTTTTATTCAATCAACGTATGATATAGTTCCTTTGACTTGGGTTCAAGGAATTGTTGAATTCTTAACCTTAGAATAAAATGTAGAAGAAAACGAATTGATATTAGGTGCAATCTGATCCATTATTCAGAGAGCAAATCCCGAACCTTGGGGAATCCTGTCCTTTTTCCTGATATCCGAAAATAGGGGATTTCTCATCAAGTCCGATTCTTAGGGAAATGTCGAATTTAAACCATTATGTCCTTATTCTCAATAAAAGTATGTACGGATTTTCTTTGTCTAAGATTTTTTTCCGTTTATCCCAATTTTAATACTAGAACAAGTACGTGACTAATTGATATACTTGTATTCACGGTTTACCAGTTTCCATAAGGAGGATGTAATCTTACAACTCGTAAGTCGTACGATTGTCCCTTTACCTTCAACAGAATCGGGAGGGGAAAAGTGTTTCTACATTTACTACCGTCCATTTAGTTCATATACTTGACGACAGGATCGAACCAAAGAAAAAATACCCCCTTTTTGCTAAGGTGTAATCCCGTTGGACATAAGATCCAATTCTTGTATGGAATCTAATTTTCCGTTACTGGCAGTATCAATAACGCCGCTACTGTCGGGATAGTCTTATCTGTACTCTCCAGGAAAAATGGATATGCTCCAGAAAATTATTTTCAGTCATCAATTCTTTTTTTTTTTCCTAATCTACCCGATACACCCCACTCCCGGCTCTCGTATATTTTAAAGCGATTTTGTGTATCTACTCCCAATGATAACTATTGTTCCGTGTACCATTATTGGAAGAAGATTCCGGGTAAGAGTATGCACTTCATTCAGGAATGTAAAAAAAACCAGATCTACTTTCCATTTCGGATATTTGACTTAAAATTCCTTAAGATTTATATCTCAATCAAATTCTTCCTTTTTCGGCGATTGACTTGCATTTCGATTGTCCATATTTTCGTAATTTCCCAAACTCTTTTCTTCGATATTCGAGGATCATTTCAAAATAAGTAAAGAATACTTATTTCTACGAGAAAATACCGTATTAAGGGAATATTCAATCGAGGATCCGAAAGATGGTATTAACTTCGTTTTCGCCATCCGGTTGAAGATGGCATAAGACAATCTATTTCTTTCGCCTCTTATGACAATAAATTCAGAATTTTACCGAGAATAGCGAATATTAGGAGATTACAAATAAAATAATTTCGAAGCTAAAAAAATGCTCGTCTAAAATGTGTATTATACTGATAGTTTTAGTTATCTTTGTCTTGAGAGAAATGAGATCCCGGTTCGTTTGACTCTTGATCTTATGTGAAGGGATAAGAGAGACTAAGACTCGATCTTTGCACGGAATCCAATAATTATCCATAAATAGACTTGTGTTCTGGTAATAAACTGAATATTACCCATACGTAAAATTCAGGTGCAATGATACACGTACGGTACTCCAATATGCATTTCGCCCATCTGAGTGCAGAATAGATGATGTTTTCGATACTTTCTCCTCTAAAATTCAAAAGTGGATATTACCTGCCCGAATTCTCAGCAATCCACTTGTTCTAAGATTCTACATTATTGATTGTTATTGAATTAAATAGAAAACTCTCTTGATGGAATAATTCACATTAGTGTATAATATACTTCACTCGCAAATAGTTACATTACAAGTCCGTCTAGAGCATAGTAAAAGCAGGAGTGTCCGTGACAGTGTACGTGTTTGGATGAACTAAAATCCTTATATGAATTTTATATTTTCCATTATTAAGGAGTTCCTCACATGTTGAACGCAGTACCTGCCTGTGAATATCTCCGCCGGTCATGAAAGGTTCCTTAATGTTAAGTTGAGTACCCGGTTCTCCAAATCGATTGACTCTGCAATAATACCTACGGCTTGTCTCCCAATTCCAACCAGGTCCGCCATGAGTATGGACTCTGGCTCATAACAAAAATCGGCAGATCCCAAGATGTACTTCCTACAGGTAAAAGGGAGTTACGAATAGGTACTTTGTTTCCGCGGCGAAAAGTTGATGAATCGGTGTGACAAGCCCAAACCCCAATGTTCTTGATTTCATAGTGGCAATTACATCGTACCCCATATATACTCATCTGCATTAATACACGAACCAATTAATGATTTGAATAAAAAACCGTTCGGGGCATCATCCGCATTCCGAGGACTCAGAGAATATAGCGCGGGTTAGTGCCGCAAATCTGTTCGAGCCGTACAACAAATGTGTTGTACATACTTCAACAAAGTCTGCGTGATGAGATATCCTGGCATCTGATTGTCCGTACAGTCAGTATCCACAACCCCCTTAGCGGGCTCCGTCCAGCAAGAGATTTATATATTCTTGTTAAGAGATGCCCTTCCCGATAAATTGCTTGTGAATAGGTAAAATCAATCATTTTGTCCTTGAAGGATCACTCTCTCATACCTACTGAATTGATGTAACCTGAGATACTATTTCCTCTACGCGCCTGAAAGAAGACATTATAATGAACGGGAATTTAAGGGATTCAGTCATCCAGGACATTCATCTCTTGGTCGCAAATAATTCACTTGTAGGCATACCAGAGTTTCAATGGAATTGACGTAATATTTTCTACTGTCATGTACATTGCCCAGAATGGCTGGTGTTTTTATCAAAAATCAATACTTTGTTGTGTCAGCATCTTGGAACTAGGCAATCCCTTTGAAAGGTATTGTTACAAAGATCATCAATTCCTAATAGAAATAGATGGTAGCAGTAGCATTGTTGAAAAACCCAGGGTTTTTTACTTGATCACAGGATGTGCTGATGTATATGCCCATTCCAAACGTGATCTATTAAATCGACTAAGTAAGTCGTTTTCATGGCAGTTGTCCATCGATCGTCTTTATTGTGCAAAGACCAGATTTGGCCCGTTTCTGCCATAAGTACCTCCATAATTCGGCTGATGTAGGATTCTAACAAGGTTGAGGGTCAGTGTCATTGAAAAACATTCTTTTTTTTGATTCGGATTAAATTCGGAATCTCTAATCTCTGGAAGTGATGGGTATCATATTCGTAAGCATATGAAGCAGGCGCGAGAAAAAACCCTGATATTGCTTCTATCCATTTTTCTGATAAAGAAAGAATCTGACCAAACAGTGGTTCAGAATGTATAGTTAAAAAGAATTTTGCTTTTCTTATACTTCGTTACTATTAGACTAGTGTCCATTAAATCTCATAAATAAGTCCCTGAAACATTCATCAGTGAATTTCAGACGGGAATTTTTCTCTTGAAGTCAATAACACGTTCGGTCCAACGCGCCACCGGAAGCCACAAAGGCACTATCTAAACTGGATTCGTTCTCCGACTATACAGCCTCAATTGGCATCATAGGATAATTACAAAAAAAAAGGTTCTCTTCGTATACTCCATAATTTAACTTTCTTTCATCTTCGGATCTATATTTCATAGTACACAAATAGCCTCGACGATTCCCGCTAGTTTAATACATAGAGCCCCATAATGCATATCTTGAGGTTGGTACGGGAAATGGGATTCCCCAATAGCCTGGAGACAAATGAGATTCTGATCGAGAAAACATAAAGTAAACGTCGCTTCCGCTTAGGGCTTCCAACCGATAAAGGTTACATGAACAGTCCATTTGATCGCCCATCAAAAATCCGCATTGATAATCCCTTACAAAACTAGTGGAGTGCAAACAAAATAGCACGTCCTTTCCACTAAAAATGGGCTGGAAATGCCTGTATCACCTAATCTGCTGCAAAGTAGCGTGCTCTATTAAGAGCAATACATGGATGTCCCTAGCATAACTTGACTGAAGTATTATCCCATACAAATGCTTTCTTTTTTCCCGAATTCTTATTCTTAGACAACTCCTATAGTTAGAAGCACGAGATGTTGTCCCAATTAGACCGACGAATTACAAAATGTCTGGAAAAAGTTCTATTTGCTATTTCTGCGAGGTAATCCCACACTGATGTTAATGAAAGTGACGGTCCAAACAACAATAACGGGACCGTCCTGAATAATCGACCTCGTTTGCCAAAGCAGAGTCTCTCGAAATCTTTCCTTCTTTTACCTTCAATTTACATCAGAAAAATGACTTGTACGAACTTATTATTACCGTCCTTTCGTTGGTTGCACCCGATATTCCATTATACAAGAAGTGTTATCGACGGCTATCTTGGACTAAATTTTTCCTGAGCACATTACCGCAATTCTCCTGCGCGTAGATCTCATTTGTTGTTTAATAGATCGGTTAAGAGTGTTGGTTCCGATAGCATAACTCTTCCTATAGAGTTCGATTAATATCCAGAACTCATTAGGGCTTACCCCCTGTCTATCTGAGATGATGGGTCATCAATTCAGGAAGGAAGAACTAGGTAATAAACCACAAAACCATCCCATTCTGGTATCTATATTTGCTTCGAATAAACAATGCTTTGTTGAGTTCCATACAGCCGAACCAATAAAATCCTTTCCTTCTTCCAAACTTTTCGATCATTCCCAGTCAATTTCCCGTGGGGACCTTCTTCTGCCTAATTCTCGTTCCATTCTAACTAATGAATTTTTCTAGAATAAATTCGTAAATTCTAGATCAGCTTAATTGTTCTGCGTATAGCAACTTGCACCAGTCAGACATTTCTACGATTTCGAATAATGTATAGAAAGCCCTGGGTAAGTAAAAAAAAAGTGGGATACTTGTATTTCCAATGATTGGATTTGCATATTCGAAATAAACCTCGTCAATCGTAAGAAAAGTGGGTTTTATTTATTTATGGGGCCTAGCAAAAAGAAAAATTTGGGATAGGATAAACCCGAATCGGAACGTGAAAATTTTCCCCTCATCTCGGCTCAAGTGTAGGTCAGCGGAGTCTCTATTTATTATATCCAAAACGTGTACCCTTTTGAAACTAGCAAAAAAAAAGTACTTTTTTACGTAGGTACAAATAGATTTCTTATATTACTGAAACTGACCTATAGACCAATTTGCCTTTTTGGGTTATGACATACCCTAATCTTGAGCTTCATTGTTACTCCCGTCAACGACGATGTCAGATCTTAGGGCATCCCAAATTCGATTCGGGATGACCAGTTTCTCACTTTTGGAATCTAGTAAATCAGACATTTTGATCCAAATCACACAATCGCAATAGATCTAGGCCTTCATAATTCTTTAAAGGGATTTATTCTAAAAGATTGCGCAATATAAACCTAGGAAGACAGTTTTAAATATCCATACATGGCGTTACTGGGCAAGGCGAGTTTAGATGTAGCCCAATTTGATACCGTTCGTATACGGAGAATCAATAGAATTCAACACATCGCATTTCTCCGCAAAATTTCTGGGTCGTCTTATTTCCTCTCCTGATTACGCGAGTAATTTCCACAAAGCACAAATATCCACTTTTACATAGGTCCAAAAAATTCTTTCCGACAAAATAATCCCATCCTTTTCCCGGCTTATTAGGTTTTGTAATTGAAAAGTATAAGGGTTTTGTGCACTTCTCCGAACTATCTCTCCCATTAGGTAGTTATTTTAGTGTAGCCCAAGCACATTATTTGTTGCAGGAGAAACTTGATCCAATTTCGGAGCTGTTGGATGTTTATACACTATCGATCAATAGAAGAGAAAATGCTGATTCAATTCCGATTAATAGCTTCCTTCCCTCTGAATCTCGGAAGTTTTTTCTCAGATACATAGGAAATAATATCAGTTCCAGGAGCTAAAGATCCGTAGTTCTCAGAACGAGTAAATCGAAAAGATCCTCTGGGGTACCCTCGGGATTAGGTATTGTTTCTCCTATAATTGTAGTACCAAGTACTTCCTGGCGAGCTCTAATATGATCAGATTTATAAGTAAGCATTTACTTGTAAAATATGAGCAACACCAAACCCTTCGAGAGCCCAAACCTCCATTTCTCCTACACGCTGCCCCCCCCGCTTTGCCCTTCCTCTAAGGGGTTGTTGGTGTAACAAGTGCATAATGTCCACTTGAACGGCCGTGGATTTTATCATCAACTTGATGAATTAATTTTAAAACATAAGGCTTTCCTATTAAAACGGGCTGTATCAAAAGGATTCCCCGCCCTGCCATCAAATATTCTGCTTTTTCCCGGGTATTCGACTTCAAATACCCACGGATTCGCCGTTTGCTTACTGGCTTGATATATATTCAGAAAACACCAGTTTTCTCGAAGCTTCTTGTTCATATCGCTCATCAAAGGGCGCTATTCGATAATGCCTGTTTAACAGGTTTCCGGCTAACCCAAGTTGAACATTCAAATATCTGTCCGACATTCATCCTTGAAGGTACTCCTAAAGGATTAAAGACCATATCAACAGGTATTCCATCTTCCAAATAGGGCATATCTGTGTCTAGGCAAAATTTTGGAAATAATACCCTTATTTCCATGTCTTCCAGCTACTTTATCGCCGACTTTAATGTCACGTTTCTGTGAAATATATACACGAAGTCGTTTCTGGATTATAACTGGAACCCCCCTTCTTGTGGATCCATCTGACATCAATAACCCGACCCCTAGCGCCTATAGGTAGTTTTAGACACGTTTCTTTTTGAAGTAGATACCTGAATGCCAAGGATAGCTCGTAACAATCTATCTTCTGGAGCATACGACGACTCTTTCACCACCTGGGGCGTTAATTTTCCTACTAAATATATCACCCGTCTCTACCCAAGATCCAAGCATCACAATTCCATTTTTATCTAAATTACGGAGTAAATGGGCTTCTAAATGGGGTATTTCGTTAGTGACCCGTTTCGGGACCCTGGTTTGTGACATGGATCTGAATTTCATATTTCCGTATGTGAAAGGAAGTATAAATATCTTCATATATCAAACGTTCACTAATGAGTACATGCATCTTCATAATTGTAACCTTCCCACGGCATATAAGCTACTAATATACCTTTCCCCAAAGAAAGTTCTCCACCAACCGTAGCAGCACCGTCAGCTAAAAATTTGCCCCTTTTTAATGCATTTACCCCGACGAGCCTGTGGTTTTTGGTGCATACAAGTGTTTTTGTTCGAGCGTTGATACTGATCTAATCGAATGCTTAAGAGTACCTCCATTACCGACAAAACTATTTTGTCCGTATCCGTATAAACGACCCTTCCCTCGCGTTCGGCTATATAAAGAGCCCCGGAATCTAGAGCTGCTTTGTCGTTCCAACCCAGTTCCAACAATGCATTTCTCGGACCTAGAAAGTGGAACTGCTTGACGTTGCATATTTGAACTCATTAAAGCTCTATTCGCATCGTTTGTGTTCGATAAAAGGAATCAGCGAAGCTCCAATAGAAAAATATTGGAAGGGGAAAATACTTCTAAGATGAACCCTTTCCCACGCAATAGTCAAGAAGTACTTGACGGTATCGAGCTGGAACAACCTGCTCTTCCTGAAGATTTCCATTTAAAGCCAAAGAATTTCCCGCAGCTATCGTAAAGTATTCATCTCTACCCGGACGATAAAAAAAGCATTCGTACCTCTTGATCTCTCAGAAATTTCATAAAAAGGGCTTTCTAGAGATCCCCACGGACCTATCTTCGCATGAATTGATAAGAGATCCAATAAGTCCAACATTGATTCCTTCAGATGTATCGATTGGACAAATACGCCCATAGTGACTGGAATGAATATCTCGTATACGAAAACTAGCAGTTCTGCCCTGTTAGTCCCCCAGGGCCCAAATAACTCAACTTTCTCCCATGAACTATTTGTGTCAATGGATTGGTTCGATCCAAAACTTGAGATAGGGGGTGTAACACCGAAAAAAGACTCAAAAGTAGTTGTTAATGCAGTTGAAGTTACCAAATTTTGGGTTTGGTATCAATTTATGTCGAATTGCTCCACATATAGTTCCGCCGAACCGCATTTTCTAAACGAACCAGAGCCAACCCAAATTGATCTTGTAAAAGATCTGCTACAGAACGAATACGTTTATTTTTCAAATGATTCATATCGTACAACCGTGCCCATTCCAAATTTCAGTCCAATCAAACGATCTGCGGCTTCCAATATATCTCGTGGTAACAAAAAGGTATTGTTTGGTATATCAAGGTTTTAGCCTTCGGTTCATATTTCGTCGACCAACTCTTCCTAATTCACATCTTTGTTGAAAGAATTTTTTTTGTAATTTTTACATAAAGATTCAGAAAATACCTGGATCTCCACCTACACAAGCAAATTGTTCATAAAACGCTAAAATGGCATTTTCTTTTGACCCAATTTTTTTTCTCTCCTTATCGTTCAGAAAAGACAAAATAAATTTCAGGATACCAAACATTTTCTAGAATTTCTCTTAGATTCAAACCCATAGCTGATGATAGAACTAGAATAGATATTTTTTGTTTCCTACTTACACGAAGCCCAGATCCTTGCTTTTATATCAATCTCTAATTCTGATCTTCCTCCCCAATCTGATATTATAGTACCAGTATATACCGAAATTCCGTTATGGTCCAATGTCTGACCGGTAATAAATACCTGGGCTTTGTAATATTTGGTTAATCAAAATTCGATATATTCCATTTACTATAAAAGTTCCTAAGGAATTCATTAGAGGAAGTGTTTCCTATAAAAATTGTTTGTTCTTGCATATCCCTGCCGGTTTTCCAAATTAATCCCGCGGATACATATAATTCAGAGGAATATGTTAATAATTTATATTACAGCATCCTTTTCCTTTATCAACGGTTCTACCAGTTGGTATGTCTCCACAAATAATTGAAATTCGATTTCTTGATCTGTGTCTTCTATTTTTGGAAATTTTAGAAAGTTCTTCCATCAAACCCTGATCAATAAACCTACAAAATCCTTCAAATTGTATCTGATTTAATCCAGGTATTGTAGACATTCCCTCGCTCCTAGCATTTTAATTCCATATCAAAAATCCCACTAAAGCCATGGTTTTGGCGGCATGGCTCGAGTGGTAAGGCGGGGGACTGCAAATCCTTTTTCCCCAGTTCAAATCCGGGTGTCGCCTGATCGCTAATACCTAAAGCAATTATTTTTCACTTACTGTTTTTACGTAAATTATAAGTAGAAAGGCCGTAGGAACTAGAATGAATAGCACAGTAGCAATAAAAGCAAGAATATTTTACTTCCATAAGTAAAGATTGGGTTTTATCTGGATCCGCCGGGACTGACGGGGCTCGAACCCGCAGCTTCCGCCTTGACAGGGCGGTGCTCTGACCAATTGAACTACAATCCCTGAAACGGGGGATTTTTATTTTTATTCGTATCGAGGGTATTTGACGAAATTGTTGGGCCGAGCTGGATTTGAACCAGCGTAGGCATATTGCCAACGAATTTACAGTCCGTCCCCATTAACCGCTCGGGCATCGACCCAGGACGAATCGGCAAACTATTGGAATCCACGATTAACTTCGCCCAGGGGAATTCGAATCCCCGCCGCCTCCTTGAAAGAGAGAATGTCCTGAACCACTAGACGATGGGGGCTGTTTGTCCAACCGCATCATACTATGATAGTATCCGTTTTTTAAATTGTCAATATACCTACTACAGGCCACGCAGGGATTGTTATCTTCGAAACTCAACTTGGGGTAGTACAAGAAAATCATGCAGAAATGATGAACTTCGAATGCCCCAATTTATGAGGTGTTCGGAAATGGTCGAAGTAGTTTGAATAGGAGAATCACTATGACTATAGCCCTTGGTAAATTTACCAAAGACGAAAAAGATTTATTTGATATGATGGATGACTGGTTACGTAGAGACCGTTTACGTTTTTGTAGGCTGGTCCGGTCTATTGCTCTTTCCTTGTGCCTATTTCGCTTTAGGGGGTTGGTTCACAGGTACAACCTTTGTAACTTCATGGTATACTACATGGATTGGCTAGTTCCTATTTGGAAGGCTGCAATTTCTTAACTGCGGCAGTTTCGACTCCTGCTAATAGTTTAGCACATTCTTTGTTGTTACTATGGGGGTCCTGAAGCACAAGGGGATTTTACTCGTTGGTGTCAATTAGGCGGTTTGTGGACTTTTATTGCTCTCCACGGCGCTTTCGGATTAATAGGCTTCATGTTAACGTCAATTTGAACTTGCCCGATCTGTTCAATTGCGACCTTATAATGCAATCGCATTTTCTGGCCCAATTGCCGTTTTTGTTTCTGTATTCTTAATTTATACCACTAGGTCAGTCCGGTTGGTTCTTTGCACCCAGTTTTGGTGTAGCAGCTATATTTCGATTCATCCTTTTTTTTCAAGGGTTTCATAATTGGACATTGAGACCCATTTCATATGATGGGGGTTGCTGGTGTATTAGGCGCTGCTTTACTATGTGCTATTCACGGTGCTACCGTAGAAAATACTTTATTTGAAGATGGTGAATGGTGCAAATACATTCCGTGCTTTTAACCCAACTCAAGCTGAAGAAACTTATTCAATGGTCACTGCTAACCGCTTTTGGTCCCAAATCTTTGGGGTTGCTATTTTCCAATAAACGTTGGTTACATTTCTTTATGTTATTTGTACCGGTAACTGGTTTATGGATGAGTGCTCTTGGCGTAGTCGGTTTGGCTCTGAATTTACGGTGCCTATGACTTCGTTTCTCAGGAAATTCGCGCAGCGGAAGATCCGGAGTTTGAAACTTTCTACACCAAAAATATTCTCTTAAATGAAGGTATTCGTGCTTTGGATGGCGGCTCAAGATCAGCCTCATGAAAACCTTATATTCCCTGAGGAGGTTCTACCACGTGGAAACGCTCTTTAATGGAACTTTAGCTTTAGCGGGGTCGTGATCAAGAAACCACCGGTTTCGCTTGGTGGGCCGGAAATGCCCGACTTATTAATTTATCCGGGAGATTACTAGGAGCTCATGTAGCCCATGCTGGTCTTAATCGTATTCTGGGCCGGAGCAATGAACCTATTTGAAGTGGCTCATTTCATACCAGAGAAGCCTATGTATGAACAAGGATTAATTTTACTTCCCCACCATAGCTACTCTAGGTTGGGGGGTAGGTCCTGGGGGAGAAGTTATCGACACCTTTCCGTATTTTGTATCTGGAGTCCTTCATTTAATTTCCTCTGCGGTTTTAGGGCTTTGGTGGTATTTATCATGCACTTCTGGGTCCTGAGACACTTGAAGAATCTTTTTCATTTTTCGGTTATGTATGGAAAGATAGAAATAAAATGACCTACAATTTTAGGTATTCACTTAATCTTGTTAGGTCTAGGTGCCTTTCTTCTAGTATTCAAGGCTCTATATTTTGGGGGCGTGTATGATACCTGGGCTCCGGGGAGGGGGGGATGTAAGAAAAATTACCAATTTGACCCTTAGCCCAGGTATCCTATTTGGATATTTATTAAAATCGCCCTTTGGAGGGGAGGGGTGGATTGTATAGTGTGGACGATTTAGAAGATATAATCGGAGGGCATGTATGGTTAGGTTCCATTTGTATACTGGGTGGGATCTGGCATATTTTAACCAAACCCTTCGCGATGGGCTCGCCGCGCACTTGTATGGTCTGGGGAGGCTTACTTATCTTATAGTTTAGGGGCTTTAGCCGTCTTTGGTTTCATTGCTTGTTGTTTTGTCTGGTCTCAATAATACCGCTTATCCTAGTGAGTTTTACGGACCCACTGGACCAGAAGCTTCTCAAGCTCAAGCATTTACTTTTCTAGTTAGAGACCAACGTCTTGGGGGCTAATGTGGGATCCGCACAAGGGCCTACTGGTTTAGGTAAATATCTAATGCGTTCCCCAACCGGAGAAGTCATTTTTGGAGGAGAAACGATGCGTTTTGTGGGATCTGCGTGCTCCCTGGTTAGAACCTCTAAGGGGTCCAAATGGGTTGGACTTGAGTAGGTTGAAAAAGGACATACAGCCTTGGCAAGAACGACGTTGCCGCAGAATATATGACTCATGCTCCTTTAGGTTCCTTAAATTCCGTGGGTGGCGTAGCTACCGAGATAAATGCAGTCAATTATGTCTCTCCGAGAAGTTGAGTTAGCTACCTCTCATTTTGTTCTAGGGTTCTTTTTATTCGTGGGTCATTTGTGGCACGCGGGAAGGGCTCGTGCAGCTGCAGCAGGGTTTGAAAAAGGAGATTGATCGTGATTTTGAACCTGTCCTTTCTATGACTCCTCTTAATTAATAATTAGGAGAGGAGAGGGATTCGAACCCTCGATAGTTCTTTATTTCAAACTATACCGGTTTTCAAGACCGGGGCTATCAACCACTCAGCCATCTCTCCGAAAGACAATTTTTTATTTTATTCCTCCGAATAGAACATGACCATAGGGTTGTTTGCTGATAGGGGGATCAAATGGCAGTTAATTTGTTGTTAGAGTGGAGAATAAAGTATAGACTCTTGCTTTCCAATTGGCTGTTTTTGCATTAATTGCTACTTCATCAATTTTATTGATTAGTGTGCCCGTTGTCTTTGCTTCTCCTGACGGTTGGTCAAAGTAATAAAAATGTTATATTTTCTGGTACATCCTTATGGATTGGTTTAGTTTTTTTAGTTGGTATCCTTAATTCTCTCATCTCTGAAGCTACCGTCCCAAGCTTAATATACAAGAAAAATGCGGATATAGTCGAATGGTAAAATTTCTCTTTGCCAAGGAGAAGACGCGGGTTCGATTCCCGCTATCCGCAAGCTTAAAAAACCAAAATTTTGGCAAAAGATGTTGCGGAGACGGGATTTGAACCCGTGACCTCAAGGTTATGAGCCTTGCGAGCTACCAAAACTGCTCTACCCCGCGAGAGAAGAACCAAAAACTAAGGGTTGAATGTGCCCCTCTACCATATCTGTACAATACAATAGCCGATTTTATACAGAATGGTAAAGGGGATAATCAAAGGTTAATCCTTACCAACTAGATCTTGTTGCTCCTGGCAAACAAACATGCATGAACCATTTCCCGAAGTATATGTCCGGATAGTCCAAAGTCTCGAAAATTCGCTCTCGGTCTTCCGGTCGCAAAACAACGTCGATGAATGACGTGTAGGTGCGCTATTACGCGGTAGTGATTGTAACTTTCTATAAATTTCCCATTTGTCAGCCAACGACTGAACTTTGCTTATTTCTGTTTTTGAGGATTCGACGAATCAAATGATATTTTTTTTCCAATTTTTCCCTTTTCTTCTCCCGCTGAATCAAACCTTTCCTTGCCATAATGGTTTAGTTCCTCTTAGTATCCGCTGATACAAGTCGAATCCTAGATGTAGAAATAGAGACGGCCCTTTCATCCAAAGAAATGCACTTTTCGAAAAATTAACCAAATTTGCCCGACGTAGACGCAATTAAGAAAGCCGCATAAGTAAATATATAACCTACAGAAAAGTGGGCTAATCCAACACAATCTTGCTTGCACAATTGAAAGGGCCACCGGTTTATCTCTCCAGCGAATCAAATTGGCTAAAGGTGTTCGTTCATGAGCCCAGGCTAAAGTTTCAATCAAATTCTTGCCAATAACCCCGCCAAGAAATTAAGAACATAAATCCAGTAGCCCAAACAAGGTGTCCAAATAAGAACATCCATGCCCAGACCGATAAACTATGTCATACCAAAGGGGTTATATCCATTAATAAGTTGTGAAGAGTTTAACCATAAATAATCTCTTAACCAGCCCATCAAATAGGTGGAAGATTCATTAAATTGATGAAACGTTACCCTGCCACAATGTGATGTGTTTCCAATGCCAATAAAAAGTAACCCATCCGATAGTATTTAGCATCCAAAAAACGGCTAAATAAAACGCGTTCCCATGCCGAAATATCGCAAGTACCGCCTCGTCCCGGACCGTCGCATGGAAAACTATAACCGAAATCCTTTTTATCTGGCATTAACTTAGACCCACGGGCCATCTAAAGCACCTTTTACTAAGATCAATGTAGTTGTATGTAAACCCAGCGCAATAGCATGATGAACCAAAAAGTCGCCAGGTCCTATTGTTAAGAATAAATGAATTACTATTTTCATTAATAGCATTTAACCAACCAGGCAACCAAATACTTCGACCCGCATTGAATGCTGGTCCACTCGTTGAAGATAAAAGTACATCGAAACCCATATGAAGTTTTCCCATGAGCAGATTGTATCCATTGAGCAAATATAGGTTCGATCAAGATTTGCTTCTCTGGAGTACCAAAAGCAAGCATGACATTCATTATGAACATAAAGTCCCAAAGTATGGAATCCTAGAAATAAGCTGGCCCAACTTAAATGAGATATAATAGATTCTTTATGGTCTAACACTCTTGCCAACTACATTATCTTCATTTTGCTCCGGATTGTAATCTCTAATGAAAAATATAGCTCCATGAGCAAAAGCTCCCGTCATGATGAATCCTGCAATATATTGGTGAGTGGGTATATAATGCAGCTTGGGTAGTAAAGTCTTGTGCTAGGAATGCATAAGGAGGTAAAGAATACATGTGTTGAGCTACCAAAGAAGTAATAACCCCTAGAAGAAGCTAGAGCAAGGCCTAATTGAAAATGGAGCGAATTATTGATTGTATCATAAAGACCCCTATGCCCACGCCCCAATCGCCCACCCGGCGGAGTATGCTGCATCTAAAAGGTCTTTCATACTATGCCCAATTCCGAAATTCGTTCTATACATATGGCCAGCAATGAGAAAAATGAATGCAATAGCTAAATGATGATGACGCCATATCAGTCAGCCACAAACTTTGCGTTTGTGGATGAAATCCTCCGAGAAGAGTTAGAATGGCAGTTCCTGCTCCTTCCGAGGTACCAAATAAATGATATACCTGAATCGGGGTTTTGAGCATAAAGATTCCACTGACCTGTAAAAAGCGGGCCTAAGCCTTGGGGATGCGGTAATACATCTAAGAAATTATTCCATCGAAACATATTCTCCTCGGGATGCGGGAATAGCGACATGCACTAAATGTCCTGTCCAAGCCAAAGAACTTACGCCGAAAAGTCCTGACAAATGGTGATTCAGAACGAGATTCCGCATTTTTAAACCAGGAAACACTTGGTTTCCATTTCGGTTGTAGGTGTAACCAACCTGCTATTAAGAATATGGCAGAAAGAAATAATAGAAAAAAGAGCTCCAGTATAAAGTTCTTCATTAGTGCGTAACCCGATTGTATACCACCATTGATAAACACCAGAATAGGCGATATTCACTGGGCCAAGAGCCCCTTCCTCGAGTAAAAGCTTCCACAGCCGGTTGACCAAAATGAGGATCCCAAATCGCATGCGCAATAGGTCTTACATGTAAAGGGTCCTGTACCCACGATTCAAAAATTTCCTTGCCAAGCTACATGAAACAGATTTCCGGAAGTCCACAGAAAAATTATTGCTAATTGACCAAAGTGAGAAGCAAAAATATTCTGATAAAGACAGTTCCTCAGTAATATCATCATGACTCTCGAAGTCATGTGCGGTAGCAATACCAAACCAAATACGACGAGTAGTGGGGTCCTGAGCTAAGCCTTGGCTAAACCCTTGGAAATCTTAATGCCATAATGCCTTTCAAATCCTCCTAGCCATTATCCTACTGCAATAATTCTTGCTAAGAAGAATGCCCATGTTGTGGCAATTCCCACCCAGAAGGTAATGGGTTACTCCTACAGCACGTCCTTGTACAATGCTCAAGGCTCTAGGCTGGGTAGCAGGAGCAACTTTTAATTTATTATGAGCCCAAAACGATGGATTCAATAAGTTCTTGCCAATAACCACGGCCACTGAATAGAAACATTAAACTAAAAGCCCATACAAAATGAGCACCTAGGAAAAAAAGGCCATTATGCAGATAATGACGAACCATAAGACTGAATTACTTGGGATGCCTGAGCCCATAAGAAATCGCGGAGCCATCCATTAATAGTAATAGAACTTTGCGCAAAGGTTTCCTCCCGTGATATGAGTTACTACCCCTTGATCACTTACACTGCCCCAAACATCTGACTGCATTTTCCAACTGAAATGGAATATTACTACCGAAATTAGCATTGTACATCCAGAATAGTCCTAAGAAGACATGATCCCAAGCCGATACTTGGCATGTACCCCCTCTTCCAGGTCCATCACAAGGAAAACGAAAACCAAGGATTTGCTTTATCCGGTATCAACCGTGAGCTACGGGCAAATAGAACACCTTTCAGGAGTATCAATACCGTCACATGAATCGTAAATGCATGAATGTGATGCGACCAAAAAATCTGCGGTTCCTAATGGAATAGGTAATAAAGCCACTTTGCCACCCACTGCTACTAAATCACCGCCTCCCCACGTTAAACTGGTGCTTGCTAGTTGCACCAGGAGCTGTTGCACCGGGTGCTAAAGCGTGGGTATTTTGTATCCATTGAGCAAAAACGGGTTGTAATTGGATAGCAGTATCTGAAAACATATGCTTGAGGTCGACCTAAAGCGCTCATGGTATCATTATGAATATATAAACCAAAACTGTGAAATCCTAGAAAAATACATGCCCAGTTCAGATGTGATATGATCTGCATCACGATGTCTAAGAACACGATCTAATAGATCGTTGTAACGAGTAGTTGGATCATAATCTCTTACCATAAAAATGGCTGCATGCGCAGCAGCACCATACGACGAGAAATCCACCAATCCACATGTGATGTGTAAACAAGGACAGTTGTGTACCATAGTCGGTAGCTAGATATGGATAAGGAGGCATAGAATACATATAGGTGAGCTACAACAATCGTCAAAGAGCCTAACATCGCTAGGTTAAGAGATAATTGAGCATGCCATGATGTTGTTAGGATCTCATATAGTCCTTTATGGCCCTTGTCCTGTAAACGGACCTTTATGAGCTTCTAAAATATCTTTCAGGCTATGACCAATACCCCAGTTGGTCCTATACATATGACCCGCTATCAGGAAAAGAAATTGCAATAGCTAAATGATGGTGTGCAATATCGGTCAGCCATAGACCCCCAGTTACTGGATCTAATCCTCCCCGAAAAGTAAGAAAGTCCGCATATTTTGAACCAATTCAAGGTAAAAAATGGAGTTGCCCCTTCGGCAAAACTTGGATAAAGTTGAGCCAAAAGATCCCGATTCAAAATAAATTCGTGAGGAAGAGGTATTCTCTTTAGGATCTACTCCAGCGTTTAGGAATTGGTTAATCGGTAAAGAAACATGTACTTGATGTCCCGCCCAAGAGAGAGACCCAAGTCCTAGTAGCCCCAGATAAATGGTGATTCAACATAGATTCTACATCTTGAAACCAAGCCAATTTTGGAGCTGCTTTATGATAATGAAACCAACCAGCAAAAAGCATTAACGCTGTCAAAGATCAATGCACCAATTGCAGTACAATAGAGTTGTAATTCACTGGTTATTCCAGATGCTCTCCACAGTTGAAAAAAACCAGACGTTATTTGTATTCCTTCTAAAACCTCCACCCACATCACCATTCAATATTTCTTGGCCCACGACCGGCCAAACCACCTGTGCACTAGGACCAATGTGAGTTGGATCACTTAGCCATAGCTTCATAATTGGAAAACCGAGCACCGTGGAAATACATGCCGCTCAGCCAAAGAAAAATGATGGAGAGTTGGCCGAAATGGGCACTAAATACTTTTCGAGTAAATTTCCTCCAAATCACTGGTATGGCTATCAAAATCGTGAGCATCAGCATGTAAATTCCAGATCCAAGTGGTAGTATCAGGTCCTTTCGCTATTGTTTTATGAGAAATGACCCGGTTTAGCCCATTCCTCAAACGAAGTTTTTACGCGATCCCTATCTACCAAAATTTTTACTTCTGGTTCCGGCGAACGAATAATCATTAGAGTCCTCCTCTTCCGGACAACACATACAAAGAAACCCGCCAACAGTAAAATAGAAGAGAGTATTTTTTCTTTGTTTTTATTTCTTTATATTTACTAGAGCAATTCTGATCGGGCAGTCGATTCGTGGCAAGTGTTCGTATCTATTATGACATATGTTCTTCCTCTCCTGAATTTCTGAAAAGTAACTATCTCGGTTTCATATAAATATAGAATTTTTGAAAAAGACTTTCGTTCATACGAAAGCTTACCATCCTTGGGATTTGATCCTACGCCGCTGCCCAAAATCTTAGGGGATCAGCTTTATTACATAAGTCGATTCCTATCTTTATGCTCACATCAATATCTCATCCTGAATAGTACGCAGTTTTTATTGTATGGCCTAAACCAGGGAATTGATCCTTACGCTATCTATCAATTAGATTGTTATCCATAGAAAACTAGGTTCGACTATGAAGTTACTACACGCTAAGATAAATCGTTTTTAGACGATGTATATGTAGAAAGCCTTTTAAGTTTACAGTTTTTTTTTGTTTCTATAGTACGAGATAGCCGCACGTAATGACAGATCACGGCCATATTGTTAAAAGCTTGTGGTAAGAATGGGTTTCGTTCCAGTGCTCGAAAATAATATTCCAAAGCTTTGCGTATGTTCTCCATTACTTGTGTGAATAAGGCCTATATTATAGAGTATATAACTTCGATCATAGGGATCAATTTCTAGTCGCATAGCTTCATAATAATTCATGTAAAGCTTCCGCATAATTTCCTTCGGATTGAGCTGACATCCGTTACGGTCGTAGTCCGTTTAAACCCCTCCGTTTCAGAACCGTACGTGAGATTTGACATCTCATACAGCTCACCCTGTGCATAAGGAAATATAATGTAATCAATTAAAATTCTCATTATAACTAACCGGGGCTAGTGTTTTTTACAAGAAATCTCTAGCCCTGCAAGAGATCTCAATATGGACTTAAAACTCCAACAATTTCTTTGTTCTTAAGCTTTCTAATTTAAAGAATTAGTCACTTCAACACCCTTCGACGGTTATACGGATATCCAAAGTACAAACGAGATGGGTGCTTGTTATCCCAACTCATTGTTTTATTCCCGACATACGGTATTTCTAACAAAGTTTTTGTGTTGTTGATTCCTAAATGTAGTGCATCTTCCCCTATGCTACCAGTAGAGGAGTCCTATCCTAAAACCAGGTGTAACCTTTCGCTGAATACTAGAATCCACAAGAAACATAGCATATTGAGGTTGCATTAACCGAGGATACGCGACAGAGGGAATTGTTCTATTTCCAAGTTTCACCCTCAAACCTTTTTGGCTATAATTAGGAGAGATGGCCGAGTGGTTCAAGGCGTAGCATTGGAACTGCTATGTAGGCTTCTTGTTTACCGAGGGTTCGAATCCCTCTCTTTCCGTATTTTTAGTTTAAGTTTGATCGAGAATAGTATTCTACGACTAGCAATTCATTTATTTTCAAACCGATCCATTTACTATCTATTATTTGATTGACTAATCCTTTGGAATGGTTGAAAGATTAAATGACTTGGTAATTCTTCGTGAGGGGACGAATCCAAATTTTTGAATCAGAGCTTTAGATTTTTGCTCATCTGCTGTAATAATATCTCGGGGGTTTGCAGCGATAGCTTGGGATATCCACTATACGACCATTAACTAAAATATGTCTATGGTTAACTAACTGGCGGGCAGCAGGAATAGTCGAAGCCATACCCCAACCGAAAAAGGATGTTATCCAAACGCATTTCAAGTAATTGGAGTAAAACTTGACCTGTTGACCCCTTGGCTTTTCCGGCAATACGAACATATTTTAACTAATTGTCGTTCTGTAAGACCATAATGAAAACGCAACTTTTGTTTTTCTTCTAGGCGAATACGATATTGAGATTTTTTCCCCGAATAGGATTGGTTTCTGAAGATCATTTCCGGTTCTAGGCTTTTTATTAGTTAGTCCTGGTAAAGCCCCTAGGCGATGTATTTTTTTGAAACGAGGTCCTCGGTAACGCGACATAAAGAACTCCTTTTAATATTCGAAAGAATTCTCAATTACGTAAACATTGATAAATAGAAAGCCGGCTATCGGAATCGAACCGATGACCATCGCATTACAAATGCGATGCTCTAACCTCTGAGCTAAGCAGGCTCATATAAACTTAGTTTTCTGAAAACGGGATATGGCGAAATCGGTAGACGCTACGGACTTAATTGGATTGGGCCTTGGTATTGGAAACCTGCTGAGTGAGAACTTTCAAATTCAGAGAAACCCTGGAATTAATAAAAGGCAATCCTGAAGCCAAATCCTTTTTTACAATAACAGGAGGATGAGGTGCAGAGGACTCAATGGATAGCTGTTCTAGACAAATGGAGATTCACTAGTGAGAAGTTCTTTCCTTCAAAAGTCCTTAAAATTCCCACGCCTTTTTTAAAAAGATTCCTGAACGGCTTCCTGTAAGCTTGAGCACCCCCTTTCATAAAAATCAGGATGCGTGCATTGACGGTCGGGAATAGCTCAGCTTAGGTAGAGCAGAAGGACTGAAATATCCTCGTGTACACCAGTTCATAATCTGGTTCACTGGCGAATGAGCAGGAACAATTTAAATAAGTTTTTATTTTTCTATCGGATCAATAAAAACCCAACTTTTTGAAGAATCTTGTTTTTTACATTCAATGAGCCATCTTGTATTCTCATAAAAATTTGGGGGCAATCTATAATCCTTGCCGTAAGGGCCTAGCCTATCCACACTTTCTGGCTATTAAGATACTGTTTCAGGCGCTGGATGAGTTGTCATAAAAGAGTTCCCAACATGATCATAGGATTATCTCGTTCTTTGAAAATCCACCACTTTTCCAAGACCCAGAAGAACAGACGGAATACCTAGGATTCCTTTCTTGAGAACAAATACTTTTTATGCATACCCTCTTCTGGTTGAGATCTACACCAATATTCTATTTCTCGTAAGATTGATAGACACTGAGCTAATAGCCCCGCCAGGCGACTACATCGTAAGGCGCATTGTCGAGCGTAGATGAATTGTAACCGAATATACATATTAAAATAACAGTCAATGGAATACCCAATCCTGTGGGCTTTATTTAGTAAAGTCTCTTGTGCCTTGGATAATCAAAACGCCAAAGATCTAATGACTTAGTACCCGTGCTTGAACTAGCCAAGCGCGACAAACGACCCCTGCATCTTTTTTTATCTCCCCCCATTTTGTTAAGTGATTTCACATTAATATGAAAAATGTTTATGATATAGTTGTCAAAAGAAATACTGTCCTATTTTGCAATTCGTGATGAAAAGACTGGAAACTTTTGTAGTTTAAAAAAAAGGTTCAGTAGTGTATTTCTGAGCGTTGCCGTAAGAGTCGTTAGATAAAGGATCTCCTTATATTTCCAAATACGAATACTTGCGCTGAATATGAAACTTATCGATTGGAAGTCAAAACACCGGCTTCATTCGTTCGAGACCTAATTTCTATCTTGGCTAGATTTCTCGAGATATTTTTTTTACGAAGTTATTTGTTATAGGCCTCTATAACACGCTTCCGGGATTAGGTGGACAAGCCTGGCAACATAGACATCCGACAGGAATTATGTTTATCAACATCCCCGAACATGTACTATAAGAAAATCAGTACTGGAACATCCCTGCCTGTAATTGATACATGCTCCACATAGCAATAGACATATTTTGTGTTCGGGCATTTTGCTCATATTAGTCTCACTATAAGAGGGGGCCCCATTTTCATTTGTTACTGTTCCCAGCTGTTAACAATCAGATCCTGCCTGTCTAGCGACTCGATCTGTGGTACTAGCTCCATAACGATACAAAGTCGAACTCGTGACCCTCGATTAGGGAAGGCAAATTCAATCGAAGCAACAATCTGGTACCATCAGAGAAGCGGACCATAAACTAAGAGAGCCTTGGACCAATTTGAAAAGATCATTTAAATGTAGTTGAAAATAACCGAAATTTTGGGCTGTTCGGTCAAAGTAAAGGAAAGCTCAAGAATTCATAATAGTCTTATTTTTCTATTGTCTTAAATATTCAGGAGCTAAGACCATTCCAATGCCCCCTTTCGCCATGCACAAACTAAACCAACAATTAGGATAAGTACAAAAATTAAAGCTTCTACAAATACAGGATACACCCAATATATCGAAACTCATTGCCCATGGATAAAGAAAAACCGTTTCAACATCAAAAACAACAAAAACTAAAGCAAACATATAATAACGGATACGGAAATTGTAACCAAGCATCACCCATTGGTTCGATACCCGATTCATAACTAGAAAGTTTCTCTGGTCCTTTTTTAATCGGGGCTAAAACTCCTGAAATGAAAAAAGGTAAAAATAGGAATAAGACTCGATATTATTAGAAATACCCAAAAAATATCATATTCGTAAAGCAGAAACATAGACAGACTCCTCTAGACGTGAAAAAATATACTGGATTGCTCCCATGCTATACGGACTCGAACCGTAGACTTTCTCGGTAAAACAGCTCAAACTTTTTATTATCCAAAATGATCTGAACTGTTTCAAAGACCCAACATGCTTTTTTGCATTGGGCTCTTTCATTAACTGATGAAAATATCAGCTAGTCTGCCATATTTTCATGATAAAAAAATGGCTCCACGTGCTGATTACTTTGTTATATCCACTACCAAAGTCTTTCAAAGGTATCGGTTTTCTTGACGTAGGTTTGCCTCTGGCCATTCAACTAAGTTAAATGAAGTCTCTATCGTTCTTTAAAATAAATATGAAATTAATACACACTTAAAGTTCAAGGACGAAAAGAGTTGTTTGAGCTCCTATACTATGCCTAGCATTGACTAGACAAATATTCACCTTATCAATATTCAAATCGCAGGATAGGGTCTCCTTGGCACCTATACGGTATTCCCAAACCTGTCAGGCTACTGTTCCTTTGGGTAAACCTTTAATATTCCCATTTTTTTATGATGGGTTCCCTTGAAAAACATTGGCGCACGTGTAAACGAGGCGCTCTACCAACTGAGCTATAAGCCCTTATTGATACATATTTTATCATCTAGCTAATTTCTTGTCAAGATAAAACGAGATAACACATAAATTTGATTGTCGTATTGCTAAGGATTTCTTTTATAACCACCAGAAGGTCCTTTTGTTTTTTTGGGGACAAGATTGGCCTACTTAACTCAGTGGTTTAGAGTATCGCTTTCATACGGCGAGAGTCATTGGTTCAAATCCAATAGTAGGTAGAACTTATTAGATAGTATCTAATAAGTTTTTGACCCAAGTTTGAAATCAAACCGATAGCCTCTACTCGTGTCCTAAGCTCGCCGTAGAGCTAGATTTGCTTCAATTATTTGTCTTTTTCCTTCAGCCTTTTTCAAATTGGCTTCTGCTATTTCAAGAGTTTGCTGAGCTTCTTGTTGCATCAATGTCACTACCCTTCTCCGCATCATTTACTAAAACAGTTATGTCATTATTGCCTATTCTAGCAAAACCGCCCATCAGAGCCATTGTTAACCATTAGATCTTAGCGTATTCTTAAAATACCTATATCTACAGCTGTGGCAATAGGGGCATGGTTGGGTAATATGCCAATTTGACCACTGTTAGTAGATAAAATGGATTTCCTTTACTTCTGAATCCCAAACAATTCTATTAGGGGTCAGTACACAAAGATTTAAGGTCATTTGCTCCATTTCATGTTTATAGGCCTTCGCGGTAGCTTCATCGATATTACCTACTAAATAAAAAGCTTGTTCAGGAAGACCATCAAATTCTCCGGAAAGAATCAATTGAAATCCTCTAATTGTGTTCTGCCAGACCAACGTATTTCCCTGGAGAGCCCGTAAATACTTCTGCTACGAAGAAGGGTTGTGATAAGAAACGTTCAATTTTTCGCGCCCGTGCTACGAACTAAACGATCCTCTTCGGATAATTCGTCTAACCCAAGGATAGCTATAATATCCTGAAGTTCTTTGTAACGTTGTAAAGTTTGCTTTACTTGTTGCGCGGGTTTCATAATGTTCCTCACCAACGATCCAAGGTTGAAGCATGGTTGATGTTGAATCTAAAGGATCGACGGCTGGATAGATCCCCTTGGCAGCTAATCCTCTCTGATAGTACGGTAGTAGCATCTAAATGTGCAAATGTCGTAGCAGGCGCGGGGTCGGTTAAATCGTCTGCAGGCACATAAACTGCTTGAATAGAAGTTATCCGACCCTTCTTTGGTAGAAGTAATTCTTTCTTGTAAAGAACCCATTTCAGTACTCAAGGTGGGTTGGTAGCCTACAGCAGAAGGCATTCGACCCAATAAGGGCCGAGACTTCAGACCCTGCTTGGACGAAACGGAATATATTGTCGATAAATAGAAGCACGTCTTGTTCATTAACATCTCGAAAATATTCTGCCATAGTTAGCGGCAGTCAAACCAACTCTCATACGAGCTCCTGGTGGTTCGTTCATCTGACCGTAAACGAGAGCCACTTTGGATTCTGAAATATTTTCTTCATTAATCACTCCCAGATTCTTTCATTTCCATGTAAAGATCGTTTCCTTCACGAGTACGTTCACCCACTCCGCCAAATACGGATACGCCCCCGTGCGCTTTGGCAATATTGTGTAATCAATTCCATAATGAGTACTGTTTTACCCACCCCAGCTCCCCCAAAGAGTCCTATTTTTCCGCCACGGCGATAAGGGGCTAAAAGATCTACTACTTTAAATTCCGGTTTCAAAAATGGCTAATTTTGTATCTAACTGTATAAAGGCAGGTGCGGATCTATGAATAGGAGATGTTGTACGGGTATCTACCGGACCTAAAATTATCAACAGGCTCCCCAAGCACGTTGAAAATTCGTCCCAGAGTTGCTCCGCCTACCGGAACACTTAGAGGTGCCCCCGTGCCAATCACTTCCATTCCTCTTCGTTAGACCATCTGTAGCACTCATAGCGACAGCTCTAACTCTATTATTTCCTAATAATTGTTGTACTTCACAAGTTACATTAATTGGTTCACCAGCAGTAATCTTTACCTTTAACTACTAGGGCATCATAAATATTCGGCATCTTGCCTGGCGGAAAGGCTACATCTAGTACCGGGCCGATGATTTGGACAATACGCCCCCAGGTTTTTTTTGTCAAGCGCGGAAACCAGAACCAGAAGTAGTGGGATTTGTTCTCATAATATACCAAAGTTGGGTTGCGTTATATATATGAAAGGGTATACAATAATGATGTATTTGGCAAATCATATGGATCAAACATTCTGATTAGTTGATATTGATTGTTGGGAATCTTTCAAGATTCCCGTAAAAATTGCATTAACAACGAATTCGTGTCGACGTAGACCTTGTTATTGTGAGAATTCTTAATTCATGAGTTGTAGGGAGGTATTATGTCACCACAAACAGAGACTAAAGCAGGTGTTGGATTTAAAGCTGGTTGTTAAGGAGTACAAATTAACTTATTATACTCCTGAATACGAAACCAAAGATACTGATATTTTGGCAGCATTCCGAGTAACTCCTCAACCGGGAGTTCCGACCGGAAGAAGCGGGGGCCGCGGTAGCTGCCGAGTCTTCTACTGGTACATGGACAACTGTATGGACAGATGGACTTACCAGCCTTGATCGTTACAAAGGGCCTGATGCTACCACATTGAGCCAGTTCCTGGAGAAAGAAGATCATATTTATTGCTATATGTAGCTTTACCCCTTAGACCCTTTTTGAAGAAGGTTCTGATTACTAACATAAGTTTACTTCCGATTGTAGGTAAATGTATTTGGGGTTCAAAGCCACTACGCGCCCTTACGTTTGGAAAGATTTGCGAATTCCCGTTGTCTTATGTTAACAACCTTCCAACAGGACCGCCTCTATGGGATTCAGAGTCGAGAGAAGATAAATTGAAACAAGTATGGGTCGTCCCCTGTTTGGGATGTATCTATTAAACCAAAAATTAGGTTTATCTGCTACTAAAACTACGGCTAGAGCGGTTCTATGAATGTCATTCGTGGTGGAACTTGATTTTTACCAAAGATGTATGAAAACGTTGAACTCTCAAACCATTTATGCTGTTGGAGAGATTCCGTTTCTTAATTTTGTGCCGAAAGCAATTTATTAAATCGCAGTGCTGAAACGGTGTGAAATCAAGAGGGCATTATCTTGAATGCTAACTGCAGGTACCATGCGAAGAAATATGATCAAAAAGGGCTGTATTATGCTCGCGAACTTGGGAGTTCCCTATCGTAATCGCATGATTACTTTAACAGGGGAGGTTCACTGCGAAATACTAGCATTGTCTCATTATATTGCCGAGATTAATGGCTTACCTTCTTCACATTACACCGTGCTAATGCACGCAGGTTATTGATAGGCAGAAGAATCCATGGTATGCCACTTCCGCGCTCCTAGCTAACAGCGTTACGTATGTCTGGCGAGAGATCATATATCACTCTGGTACTGTAGTAGGTAAACTTGAAGGCGAAAGAGATATAACTTTGGGCTTTGTATGATTTACTGAACGTGATGATTTATATTGAAAAAAGATCGCTCCACGCGGTATTTATTTCACTCATAGATTGGGTCATCTCTACCGGCGTGTTCTCCCTGTGGCTTCATGGAGGTATTCTTATGTTTGGCACTATGCCTGCTTCTGACAGAGAATTTTTGGAGACTGATTCGGTATCTACAGTTCGCGTGGAGGAACGTTTAGGACACACCTTGGGGTAGATGCACCAGGGCTGCTGTAGCGTAATCGAGTAGCCTCTAGAAGCCATGCGTAAAAAGCTCGGAACGCAGGGGCGTGACTCTTGCTGCTAGAGGGGGGTGTAGATTATCCGGTGAGGCTGTGAAATGGAGTCACTGAACTAGCCGGCTGCTTGCGAGGTATGGATAGGAGATCCTATTTATTTTTGGCAGTGGTATAATTGGATTCCAACTAATGTGAGAGAAGATTTTCAATCAACAGTGACGAATTAATCTTTACGGTTGCATGCTTGGATCCATCAACGAATACTATGGATTCTATAGGATTGGTCATATTGAGCACCATTCTTGGAAAATGGTGGGATAAAAGAAAGGAATCCACAGTTGGATGGGCCTTCAAGTCCGCACGTTGCTATTCTACCACATTCGTTTCAAAACGAGAAAGTTCTAATGGAATGGTGTTAAGTGAAATTATAGAGATTTTGTGGGTTCTAATGTGAAAAATTGTTATGGAAGTTAAATTATACAGAAATTTTTAGAAATCAAAATATGAATATTTGGTGAACAGTGATGGATATCATCTTGAAAATCAAGCAGTTCTTGCCTCTAATTGTGGATTGGTAATGGAATTGATTTCAACTTGGAAATCAGGAATTAGTCATCGGTTTCAGTGCTCAGCCTGCTAGTGCTAGTTGATGGCAGTTACATTGGGAAAAAAAGTAAAGTCAAATTATTGAGGTATGCTCAAATTACAATAAAATTTAATTGGATCAAGTATGAGTTGGCAATCAGAACATATAATGGATAGAACTTATAACGGGGTCTCGCAAAATAAGTAATTTCTGCTGGGCCTTTATCCTTTTTTTAAGTTCATTAGGATTCGTATTCGTTGGAACTTCGAAGTTATCTTGGTAGAAATTGGATACTTTTTTCCAAGGGATCGTAATGTCTTTCTACGGAATCTCGGGTCTCTTTATTAGTTCCTATTTGTGGTGCACTAATTTTTTGGAATGTAGGCAGTGGTTATGATCGATTCGATAGAAGGGAAGGCATAGTATGTATTTTTCGTTGGGGATTCCCTGGAAAAAATCGTCGCATAATTCCTCCAATTCCTTCTAAAAGATATTCAGTCGATTCGAATAGAAGTTAAAGAGGGTATTTATGCTCGTCGTGTTCTTTATATGGACATCCGCGGACAGGCGGTCCATTCCTTTAACTCTTACTGATGATAATTTGATTCCACGAGAAATTGAGCAAAAGGCTGCTGAATTGGCCTATTTCTTGCGTGTACCGCTTGAAGTAATTTTGAATATCATGAAGTGGGTTGATTAACAATTCACCGACAAAAAATGACAAAAAAGAAAGCATTCCTCCTTTGATATTTCTAGTATTTTTGCCCTGTTACTTTCTCTCTCATTTAATAAAAGCCTGGAATCTTGGGTCACTAAGTGGTGGAATGCTGGGGAATCCGAAATTTTTTTTGAATGATATTCAAGAAAAGGGAATTCTAGAAAAATTCATAAAATTAGAGGAACTCCTTGTCTTGGAGGAAATAATTGAAGAATACTCGGAAACACTATCTACAAAACTGCGTATAGGAATCCAAAAAGAAATGGTTCAATTAATCAAGATACATAATGAAGACGGGATCCATACGATTTTGAACTTATCAACAAAGTATAATCTGTTTTTTTATTCTAAGCGGTTATTTTCTTTTAGGTAATCAAGAACTTGTTAGTCTTAACTCTTCGGCCCAGAAATTCCTATATAACTTAAGCAGACACAGTCAAAGCTTTTTCTATTCTTTTATTAATGGATTTATGTATCGGATTCCACTCACCCCACGGTTGGGAACTAATGGTTGGCTCTGTCTACAAACAATTTTGGATTTATTCATAATGATGAAATTGTATCTGGTTTGGTTTCCACTTTTCCAGTCATTTTGGATACCATTTTTAAATATTGGATTTTTCGTTATTTAAAATCGCATATCTCCTTCACTTGTAGTTATTTATCATTCAATGAATGACTGATAGATTGTAGTAACTAGCAGAATCGTGGATAGGAAACTATACTAGCAACTACCCCTTTATTGTAGAAATTTTGGGATGAGATTGGACTATGGAAACTCGAAAGAATTTTTTATTGGATAAAGGAACAGATTACTCGATCTATTGCCGTATCGCTCATGATATATATCATAACTCGGACAGCCATTTCAAATGCATATCCTATTTTCTGCACAACAGGGTTATGAAAATCCACGAGAAGCCACTGGACGTATTGTCTGTGCCAACTGCCATTTAGCAAGTAAGCCCGTCGATATTGAGGTTCCACAGCTCAGTACTTCCTGATACTGTATTTGAAGCAGTTGTTCGAATTCCTTATGATATGCAATTGAAACAGGTTCTTGCTAATGGAAAAAAGGGGGGGTTGAATGATAGGGGCTGTTCTTATTTTACCGGAAGGGTTTGAATTAGCCCCTTCCGATCGTATTTCTCCCGAGATTAAAGAAAAGGTAGGCAATTTGTCTTTTCAGAGGCTATCGCCCCAGCCAAAAAAATATTCTTGTGATAGGACCCGTGTCCGGTCAGAAATATAGTGAAATCACCTTTCCTATCCTTTCCCCTGACCCTGCTACTAAAGAAAGATATTCACTTTTTAAAGTATCCTATATACGTGGGCGGGAACCGTGGAAGGGGTCAGATTTATCCCGACGGGAGTAAGAGTAACAATACAGTTTGATAATGCTACAGCAACAGGTATAGTAAGCAAAATCATACGAAAAGAAAGGGGGGTATGAAATAACCATAACAGATACGGGCGGACATCAGGTGGTTGAATATTATCCCCCGAGGACCAGAACTTCTTGTTTCAGAGGGTGAATCCATCAAATTGGATCAACCATTAACGAGTAATCCGAATGTGGGTGGATTTGGTCAATGGGGATGCAGAAATAGTACTTCAAGACCCATTGCGTGTACAAGGACTTTTGGTCTTCTTGGCATCTGTTATTTTGGCACAAATCTTTTTGGTTCTTAAAATAGAAACAGTTTGAGAAGGTTCAATTGGCTGAAATGAATTTCTAGTTGCAGATTTATTCCTAGAGGCGAGTTCTTCGCTTCATAGTCTATAACTCAATTCATTCATTACTAGAGGGATGAACCCAATCCAGAATATGAACCATAAAAGAAAACACCTATTAAACCGATCACAAGAATACCAGCTTACAGTACCTATTATCCAAAGAGGAATTCTTCCAGTAGTATCGGCCATTACCCACTTCACTCCTCATCAAGTGTTCGTGCTAGAACAATAAACAGTCATGGATAATTTTAGATGAGATCCTTCCGAATGCGCTAAGAAAATATCTAGAATCTTAGATTTTCTTAATTGAAGAAATAATTGCGAAAATAAAACCGCAAGTACAAAAATGAGTAATAACCCCCAGTATAGGCTGGTACGATTCAATTCAACACTTTGTTCGTTCGGGTTTGATTGTGTCATAGCTATAAATTCGGATATGGGTTTATCGTTGGATGAACTGCATTGCTGATATGGATCCCAAAAAGAAGACGGTAGGGACAGCCAGCCCGTGAACAGCCAACACACCGTACTGTAAAAATTGGATAGGTTCGATCTATAGTCATTAGGCCTCCTAAAAGATCTACTAAATTCATCAAGTTGTTCCAAAGAATCAAAACGACTCAGTTATTAATGGAATTCCCTGTCGATTTTCTGTGAAATACTCGTTTGGCCTAGGACTTCCAAAGACATCATAAGCTAAGCCGGTGCTGACGAATAGCCACACCCGCAATGAAAAGGGAAGGTATAGTAATGCTATGAATGACCCAGTATCGAATACTGGTAATAATATCCGCAAAAGAACGTTCTCCTGTGCTTCCAGACGATGCTGAGCTCCACATATTCTTGTACAGTCAAGGGTAGATTCCGTAAAAAATGAGACCAGTAAATGAATTCACTGAAATCTAATTTTTGTGAGATCGTCAATATTGTACCGATGGCGTCTTTAGAGTATACCGAATCAGTATAATTATCTTTCTTCTAACACAGCAACGCTATTTAAAAAACTTCCTGTCATTGAGATTTATATTCCATTCGTATTAATATTTAGGTATAGATTTTTTTTTCAACAAATTGAAATGATTGAAATTTTTCTATTTGGAATCGTGTTAGGTCTAATTCGCTATTACCTTGGCTGGATTATTTGTAACTGCATATTTACAATACAGACGTGGTGATCAGTTAGACCTTTGATTTAAATACACTGGAGGTAATTTCTACTGCTGTGTACTCACTAAGCCCAGACAAAAAATCACGCTCTGTAGGATTTGAACCTACGACATCGGGTTTTGGAGACCCACGTTCTACCGAACTGAACTAAGAGCGCTTTTTTATGACAAAGAATGACTAGGGATGACAGGATTTGAACCTGTGACATTTTGTACCCAAAACAAACGCGCTACCAAGCTGCGCCACATCCTTCCGTTGTTCTACAGTACATTGTATAGAATTACTGTCTTATTTTCCAATTGTTATTTTATTGAAAAGGGGTTTTTCAATGCGAGATTTAAAAACATATGCTCTCCGTGGCACCAGTACTAAGTACACTTTGGTTCGTAGCTTTAGCAGGTCTATTGATAGAGATTAATCGTTTTTTTCCGGATGCGTTAACATTCCCCTATTTTCATTATAGTTAGATCATAAAATCCAAGATCTTTTCGTAGGCGTTTGCCCCCGATTCAATCGGGGGATCGAATTGATTATAGAAACATGAGTTTAATTAGTCGATTTATTAGTGAACGAAGGGAAAATATTATCTAGACGGGTGAATAAATTGACCTTGAAACAACAACGATTAATAACTATTGCTATAAAACAAGCTCGTATTTTATCTTTGTTACCACTTTCTGAATAAGAGAAACAATTTGAAAGAACGGGTCCGTTGCTAGAACTACTGGTCTTCGAATCAAAATAATAGGCTTAAATATTTATATAGGAATTTGGATTTACCTTCCCGGGGAAGAAACTCCGGGAAACTCGTTTAAATTGTTTCGGTAGATTTTTTCTTTTTATATCTCTTAAATCATAGAAAAACAATTCTTATTTAATATAGCTATTTGCTGCAAGTATTTTACGATTAATAAGTAACTGCCCCTTATGCAAATTATGTATTAATGTACTATAACTATAGGATACGAACCTTTCGCGAATAGCTGCGTTTTATCCGAATGATCCACAAACGACGAAAATTTCTTTTTTTATTATCCCGATCTCGATGAGCCGAAACTAAAGCTCTTATTTTCTGTTGAGTAATAGTTCGAGGTAAGTCTTGAATGTGCCCCCCGAAAGCTTGACGCAAATAAACGAATTTTTGTTCTACGTCTACGAGCTATATATCCCCGTCTAATTCTAGTCATTGAATACGATGAAACTTTGAAATAACTATTGATTTCTTTTCTTTCAGTTAGTCTTTTCCCTTTCCAATAACAAAACGGATGTTCCAATGTATAGAACTAAAAATTCCACTGGCTTTGGCTGCTATAACCTTCCCAACCACTGAATAGTGGGTTCCATCGTTTCTATGGTGCCTTTTTAAACGCTGAGGTCTTCTCTTATACACCGGAGCTTTCTTCATGAATCAAGTTATTGGTAACTTGTATAGTTCATCCTTTTGGCTCTACCTATGAATCTAGTAATAGGTCTTTACACAACGAGATTTAGCTATACAGTAACGGTATTTAATTATGAAAATTAGCTGGGTAGCTGACCCTCTTCTTCCGTCTTGCCAGAGTAGGAATCCAATTGTTAGCTTTTCTCCGCTTAGTGGTAACTTTTTGTTACCAATGGAAAAGCTCTCATCAGCTTTGTGCCGATCATAATGATCTAAACGAGTCGCGCATACACCCGAGTACAGTGTTCCTCGACGCTGAGGGCATCCCCGAAGAGCGGGGGATTTCGTGACCTTTCTTATTGGCTGTCTTGTATTTCTAATAAGTTGTTTAATAGTTGGCATACCTTATTTATACATAATGGACTGGTTTAGATTGATCCTAACCGGATGATTGAATTTTAACGCGGAACACTGTGAAATGCATGTTATTTTCATTCACGCTACAAGATCGATAATTCCATAAGCTTGTGCTTCTGTTGCAGACATAAAAACATCTCTTTCCATGTCTTCAGGATACAACCCATAAGGGTTTGCCTGTTCTTTGTACATAAACCCTTGTGAGGGTTTCGCGCAGTTTTAGTAGCTCTTCCGCTTCCAGGATAAATTCTCCCGCTTTGTGCCTCATAAAACGAACTGGCAGGTTGATGGATCATTACCCTGTGAACAGGTATTTCATAGGGCGAAGGCATAGTCTTCTAACAATTGGCGCCAAGCGTGCGGGAATGCTAAACGTTTGGTAATTTCTCCTCCGACCAAGATAAAAGATCCCATTGAGGCGGCTAACCCCATGCATATTGTGTGGGATCTCTGGACGCACAAATTGCATAGTATCATAAATAGCTACTCCGGGTATTACCCAGCCCCCAGGAGAGTTTATATACAAATACATATTTTCGTTATCACTTTTCAATACTGAGATATACCATAAGACCAATAAGTTGATTTGAGATCTCGCTATCAACCGCTTGGCCTAAAAAAAGTAATCTTTCTCGATAAAGTCGGTTTGATTAGTCCAGTGTATCCCTTAGAACCGTACATGCACCTTTTGATGCATACGGTTCAAAAATGAATCAATGATAGATTCCTGGTCCTGTTCTTTTGGTCTTTCAATATTTGACTCACGCTCCAAATTTCGTACTATTTACCGAATCTTTCTTGGGCGAAACAGGGGGTATCTCGATGGGAGAAAACGGATCCCATATGACCCAATATGTCTGACAAGTCCGCACTATACGTCAACCCAAGATGGATCGTCCTCTCCCGGACCTCGGAAAGGTACTTTTGGAACACCAATAGGCATTAAAAAGAAAACTAAGTAACTATATTTCACTTTGATGGGGAAACGTAACAAAATGATTTATTTAACACCCGAAATAATCCACTGATAGGGGTATATAGAATAGTCTTTTCTAATGCAATAAAGGTTACATAGTGTCTATTTATCTTTGATAAGGGTATTTCCATGGGTTTGCCTTGGTATCGTGTTCATACCGTTGTATTGAATGATCCCGGCCGGTTGATTCTCTGTTCATATAATGCATACAGCTCTGGTTGCTGGTTGGGCCGGTTCGATGGCTCTGTATGAATTAGCAGTTTTTGATCCCTCTGACCCCGTTCTTGATCACAATGTGGAGACAGGGTATGTTTGTTATACCATTTATGACTCGTTTAGGAATTACCAATTCGTGGGGTGGTTGGAGTATCACAGGAGGTACTGCAACAAAATCCGGGTATTTGGAGTTATGAAGGCGTAGCTGGTGCACATATTGGGTTTTCTGGTTTATGCTTTTTGGCAGCTATCTGGCATTGGGTATACTGGGATCTATGAAATATTTTCCGACGAACGCACAGGAAAACCTTCTTTGGATTTGCCCAAGATTTTTGGAATTCATTTATTTCTTTCAGGAGTGGCTTGCTTTGGTTTTGCGTGCATTTCATGTAACGGGCTCTTATGGTCCTGGAATATGGGTGTCAGATCCCTATGGGCTAACGGGAAAAGTACAACCCGTAAACCCGGCATGGGGTGTCGGAAGGTTTTGATCCTTTTGTTCCGGGAGGAATAGCTTCTCATCACATTGCAGCAGGTACGTTGGGCATATTAGCGGGGTTATTCCACCTTAGCGTTCGCACCGCCACAACGTCTATACAAAGGATTGCGTATGGGAAATATTGAAACCGTTCTTTCAAGTAGCATTGCTGCTGTCTTTTTTGCAGCTTTTGTTGTTGCCGAGAACTATGTGGTATGGTTCCGCAACTACTCCGATCGAATTATTTGGGCCCACTCGTTATCAATGGGATCAGGGATACTTTCAGCAAGAGATATATCGAAGGGGTTAGTGCTGGACTAGCCGAAAATCAAAGTTTATCAGAAGTATGGTCTAAAATTCCTGAAAAATTAGCTTTTTATGATTACATTGGAAATAATCCGGCAGAAAGGGGGATTATTTAGGGCGGGCTCAATGGATAACGGGGATGGGATAGCTGTTGGATGGTTAGGACACCCCATCTTTCGAGATAAAGAAGGGCGGGAGCTTTTTTGTACGTCGTATGCCTACTTTTTTTGAAACATTTCCGGTTGTTTTAGTAGATGGTGAGGGAATTGTTAGAGCGGATGTGCCTTTTAGAAGAGCGGACATCAAAGTATAGTGTTGAACAAGTCGGTGTAACTGTTGAGTTCTACGGTGGCGAACTTAATGGAGTTAGTTATAGTGATCCTGCTACTGTAAAAAAATATGGCTAGACGCGCTCAATTGGGGGAAATTTTTGAACTAGATCGTGCTACGTTGAAATCGGATGGCGTTTTTCGTAGCAGCCCAAGGGGTTGGTTTACTTTTGCGACATGCTTCATTTGCTTTACTCTTCTTCTTCGGACATATTTGGCATGGTGCTAGAACCTTGTTCAGAGATGTTTTTGCTGGTATTGACCCAGATTTGGAATGCTCAAGTAGAATTTGGAGCATTCCAAAAACTTGGAGATCCAACTACAAAAAGACAAGCAGTCTGATTGAACACCACTTTGTAAGAAACAAACAGGTATGGAAGCTATATTGTAAACCTCGATCGAATCTATGGAAGCACTAGTTTATACATTCCCTCTTAGTCTCGACTCTAGGGATCATTTTTTTCGCTATCTTTTTTCGAGAACCTCCTAAAGTTCCAACTAAAAAATTATTTTCATTATCTCACATGAGTAATAAGCCTCCAATTTGGAGGCTTATTACTTCATAGTCCCCATGTTCTTCAAATGGATCCCTTAGTTGTTGAGAAGGTTGCCCAAAACGCGGTATATAAGGCATACCCAGTAAAACTGACAAGTAAACCAGATATAAAGATGGCTACTAGGGTTGCTGTTTCCATAAATTATCAAGACCCCAACGGATCTAGCCTAAGATCCTTTACAACGGAATGGTATACAAAGTCAACTAATGTGAGATTTATGGCTACACAAACTGTTGATAACGACGGTCCAAGACAAACTAATGTAGGTAGTTTATTAAAACCATTGAATTCGGAATATGGTAAAAGTAGCTCCGGGGTGGGGAACAACTCCTTTAATGGGTATCGCAATGGCTCTATTTGCGATATTTCTATCTATTATTTTAGAGATTTATAATTCTTCCGCTTTTATTGGATGGAATCTTAATGAATTAAATATAAGAACTGTAAGGTTTACAAAAAGAATATTTAGAGCTCATATTTTGACGGGGAGTTCGATCGCGAAATTTCTTTGTTTTTATTTCCGGAATATGAGTGTGTGACTTGTTAGAATTGATCCTATTGATAGTACAGATAGGGGTCTGTACATAGATGGTTCTACTTCGTCGTATTTAATCGAAATAGATTAAGAAATATTTGAAACTATGATTCATACTTAATGTTATTGAATAAGTGATGCGGGGGTTCTTACTCGGAGGAATCCTTGTTAATTAAATTTTTCATTGAATCATCACGGTTATATATGAATCTGAGTTTTATAATTCATAGGGTTCTTAACAAGAGAATTCTCTATAGAAATAGAAAAGAGACGATTCAAGAGGCCGAATGGATCAAATAAAGAGGACTGAGCCAACTTGAATTTTGGTATTATCGCCCCAAAAAGAAGAGCTTTGGTTTTCTTCTTTCCTCAGAAGTTTGATTCAAAATAAAAAGTTTCAAATTTCTATCTAACGAGTCTTGGGTGTTTTTGCTTGAGCTATATGAGATGAAAAGTCTCGTTTATAGCTCTCAGAGGGGGTTCCGCCTATCTCAATAAAGTCTATGATTGGTTCGAAGAACGTCTTGAGATTCAGGCGATTGCAGATGATAGTAACTAGTAAATATGTCCCGCCACACGTTAATATTTTTTATTGTTTAGGGGGAATTACGCTTACTTGTTTTTTAGTACAAGTAGCTACGGGATTTGCTATTGACTTTTTACTATCGTCCGACCGTTACTGAGGCTTTTGCTTCTGTTCAATACATAATGACTGAAGCTAATTTTGGTTGGCTAATCCGCTCAGTTCATCGATTGGTCGGCCAGTATGATGGTTCTAATGATGATTCTTCATGTATTTCGTGTGTATCTCACCGGTGGGTTTAAAAAACCTCGTGAATTAACTTGGGTTACAGCGTGTGGTTCTGGGTGTATTAACCGCATCGTTTGGTGTAACTGGTTATTCCTTACCTTGGGACCAAATTGGTTATTGGGCAGTGAAAATTGTAACAGGTGTCACCTGACGCTATTCCTGTAATAGGATCACCCTTGGTAGAGTTGTTGCGCGGAAGTGCTAGTGTGGGACAGTCCACTTTGACTCGTTTTTATAGTTTACACCACTTTTGTGTTGCCGCTTCTTACTGCTGTATTTATGTTAATGCACTTTCTAATGATACGTAAACAGGGCATTTCTGGACCTTTAAAAAGTAAATCATGGAGAAGGAAATAGTATTTCATTGCTATAAGCATGGATTATGAAAATATAAGACAGTTTGGATATTTCCCCTTCACATGGGGTTGGAGGGAATTCGCTAAAGCAAATGGATTATGGGAGTGTGTGACTTGAACTCTTGATTTAGTCTATGTAGTATATGCCTGCACATTGTAATTTCAAGAAATGTGTCTTTGTTCCAACCGCCGGAAGCCCACAGGATAGGCTGCTCACTGAAGAAATTATGATCATCCAAATCATTGACGAATTCGTTTAGTCTCTTTGATTCCTACTCGAGCCGGATGATGAAAAATTATCATGTCCGGTTCCTTCGGGGGATGAATCAATAATAATTCACCTATCCTAATAACAAAAAAACCTCGACTTGAATGATCCTGTATTAAGAGCTAAATTGGCTAAGGGTATGGGTCATAATTATTACGGCGAGCCCGCATGGCCCAATGATCTTTTATATATTTTTCCCAGTAGTAATTCTAGGTACTATTGCATGTAATGTAGGCTTAGCGGTTCTAGAACCATCAATGATTGGCGAACCGGCGGATCCATTTGCAACTCCTTTGGAAAATATTACCGGAATGGTATTTCTTTCCCGTATTTCAAATACTTCGTACAGTACCTAATAAATTGTTGGGTGTTCTTTTAATGGTTTCAGTACCTGCGGGATTTATTAACAGTACCTTTTTTAGAGAATGTTAATAAATTTCAAAACCCATTTCGTCGTCCAGTGGCGACAACTGTCTTTTTAATTGGTACCGCGGTTGCCCGTTTGGTTGGGTATTGGTGCAACATTACCCATTGAAAAATCCTTAACTTTAGGCCTTTAATCTATGTGGAAAAATTACCAAACGTTTTCTAGAATGTCCAATATCTGTTTTATATCTTCTAGGCAAATAATGTTCCATTTTCATAAGATCTTCTTGACTGTTATTCAAAAGGTCGAATAATGTATATATATTGGACCTTTTCAGGCAATTATAGATCCTTGGGGGCAATCTCTGATTGGTCAATAAAAATCGATTTGAATGCTATTTCTTTTTTGTTTTTTCGGAGTTTAGCCAATTTTTCATCAAAGATAAAAGGGGATAAAGGAACCGATGTATTGATTCTTCTCTAAATGTGAGTTTTCTTTTCCATATGTAAAAAAGGAATAAAAAAATCAATCAAATTACGAGAGGCTTCAAGAAGTGCTTCTTTACGGAGTTATACTTCCGTTTGTCCAGATTTCGAGAAAAAGGATTTCTTGTTTTTCATTCCCATTGCCATAAGAATGAATACTATGATTTGCATTTCGAACAGGGCATGAATACAGCATCTATAGGGTAACTTCCGTCTTGAAAGTTTTGTGGCGTATTTTTAAGATATCCTCGATTTCTCTCAATTTCTAATTCAATACACACAATCAATGGGTTCCATCAGGCTAGCTATATATTGGGCATTATCAACGATTTCGACATAAGGGGGTAAGATGATATCTTGAGCAGTTACATATCTAGGACCTTCTGACACAAACAGATGCGTTGCAAGTTCCATATAGATTACTTCTGAATACAATTTCTTTCAAATTCATTAAGATTTCGTGGATCGATTCTTGAATACCCAGCTATAATAGAATATTCGTGTGAGACTTTCTCAAATTTTACACGTGTGATACGTGTTCCTTCTATTTCTCCAAGTAAAGCTCGGCGTATTGCAATGCCTACTTGTGTCGGCTTGACCTTTTATAAGTGGAGACAGAATAAACCTTCCATAATAAAGACGTTTACTATCTGTTCTTGATTCAACACACTTCCACTGCAGTGTACCGAGTAGATACTGTTATTTTCTCTCGAACCATAGTAATAATATGTCATGAATCATTTATTTCTCTTGTTTTTGTTGAAAATATTCACTTTTACACACGTCTTTTTTTTGGAGGTCTACAGCCATTGTGTGGCATAGGAGTTACGTCTCGTACGAAAGTTAATAATATACCACTTCGACCGAATAGCGCGTAGCGCTGCGTCCCTTCCGAGACCGGGACCTTTTATCATGACTTCGGCTCGTTGCATACCTTGATCTACTGCTGTACGAATAGCATTTGACTGTTGCGGTTTGAGCAGCAAATGGTGTGCCTCTTCTCGTACCCTTGAATCCACAAGTCCCGGCAGAGGACCAAGAAAACACGCGTCCCCGTACATCTGTAAACAGTGACAATGGTATTATGGAAGCTTGCTTGAACATGAATAACTCCTTTTGGTATTCTCCGCGTATTCATCGTACATTCTTACGGGAACCAAGTGCTGGGTATAGCTTTTCATATTTTATCATTTCATAAATATGAGTCAGAGATATATGGATATATCCATTTCAGGTTAATTTTATTTTTTATAGTGTGATTATCCCTGCCTTTGCTTATGTCTTGGGTTAGAACAAATTACTATAATTCGCCCTCGCCTACGGATTAGACCGGCATTTTTCACAAATTTTACGAACGGAAGCTCTTATTTTCATATTTATTATTCCTTATTAATAGAAGTACCATATATAACACAAAATTTCTCCGCCGATTCCCTCTAACCGAGCCTCCCGGTCTGTCATTATACCTCGAGAAGTAGAAATAATTACAATTCCCCATCCCGCCTAAAATTCGAGGAATTCGTTGAGAGTTGGAATAAATTCGTAGACCGGGTCTACTGATTCGTTTTAAATTTAAAATATTTCTATAGGGGCCTTTTTGTAGTCCTTCTGTGTTGTAATGTTAAAACCAAAAAATTTTTGTTATTTTCTCGGTGTGTTCTCACATTTTCGATAAAACCTTCTTGTAAAAGTTATCTTAACAATATTTTCCGTAATATTAGTAAATGTTATTCGAACCACCCTTTTTTTATTCCTATCGGCATTTCGTATAGAGGTTATTATCTCGGCAATAGATATCCCTACCCATGAATTTTTAGTGAATCTAAATTGGATATAATCAACATTTTTTTTATAATAGAATTATATCTGAATCAATGTCTTAAAACCCACATCATTTATAATACCTCGGGAGCTAATGAAACTATTTTAAGTAAAATTTAACTGTCTTAATTCCCGGGCGATCGCGCCAAAAATTCGCGTTCCTTTTGGATTTCCTTCTTGATCAATAACAACCGCAGCGTTGTCATCAATATCGTATTATCATACCGTTGTCACGTTTGAGTTCTTTACAGGTACGCACAATTACAGCTCTGACCACTTCTGATCTTTTTAGGGGCATATTTGGTACTGCCTTCTTTAATCACAGCAACAATAACGTCACCAATATGAGCATATCGACGGTTGCTAGCTCCTACGATTCGAATACACATTAATTCTCGAGCCCCGCTGTTAATCTGCTACATTTAAATAGGTCTGAGGTTGAATCATATCATTTTGAAATCTGTTCTTCAATGCAAGGACAAAAAAGAAATTTTGGTCAAAATAATTGCTTTGATTCATTTTTTATTCCAAAGAGAATGAATTAGAGTCCGTAGTGAGGCATTTTTGGATGCTGCTATTTGAAATTGCACCTTCTAGCTATATTTTCTGATTACTCCGGTACATTTCATAAAAGTATTCGACTCTGGTTTAACTAACAGCTACCTGCAATATTCGGGGGGATCCTTTACCCCGAGCCCGATACGCGTTTGCGGCAGGTCTATACTGTAACTTGGTTTATCTGCGAAATATACGTTACCCATAGTATTTCCACCACATGACGTACATTTTCGTGTCATTCGCTCGCCGACTCTGCTTCTATTTGTCTAGATTGTGATCCAAGTCGGGTTCAAGTTGCCCGAAGAGCATATTTACCGAAACATATGTATGATTCCCTCGATATGATAATTCCTTTCATATCTTCCTCTGATGTTGTTTACAGGAATCTGGTTCTTTTGGGGTTATAGTTGATGGTTGTTTCTGAATCCCATTCTCTACTACAAGAACCATACATGAGAATTTCGTTCTCATATGAGCTCCTCGCTACGTGTGAGATTATGTCAATGCTTACTACTCAAACTCTTTTGTTTACACAAGTAGTGATAATTTTTTGTCTGCTCTCTTCATGCTTTGGATTCACTCTCTAATGCATCCCGCGCGCTAATCCTGGGGCGTGAAGACTCGTCTTTTTACGATTTTCTTGTAGGGTGAAAGTCAATCAAAAAAAAGTCATTCAACGAAAAACGGAAAGAGAAGGGATTCGAACCCCTCGGTACAATAACTCGATACAACGGATCTAGCAATCCGTACGCTTTAGTCCCACTCAGCCAATCTCTCCTATATAAACAACAGATGCTGCTTCCCAGATTGGGTAAAAGTGCAAACCGATAGCTGCAGAGAGTCGGAATATATGGCACCTGCAAATAATATTTGTTTCCGTAATAGTAAGGTTTCAGAATCGTAACATAAATCTTGGATAAATAATGGAACAAATAGCTCACTTAAACGATGACCTGTAGTTTGACTAGAGACAATCAACCTATTAGTTAGCTCAGGTGGAACCAAACCGCTTTACCTCAGGATCGTTGAAATTTAGAGAACGAATGTAACTAGAACAGATTAACTCTCTCTAGAGGGGATCATCTATAAAAGCTATTATTTTTTCTTATCAGACAAAGCTGACCCATAGATGTTCATGGTTAGAATTTTATTAATATTGTTCCAACCATAAAAGGAGCCGAAATGAAACCAAATGTTTCGCGTTACGGTTTTGAATTTAGAGACGTCCCAATTTGAATTGACGTACGACTATAACCCCCTAGCCTTTCCAAGCTAACGGATGCGGGTTGCGATTCCCGCATACCCGCTGTGAAGCAGCAATG
>Galium_trifidum_glu125_plastome
TAAGGCGATCAAAATAAAAAACAAAAAAGTTCGTCCATTGTACTAATGGATAAGGACAGAGGTACTTCTAAACCTTTTAGTATAGAGTTCAAATCCCTATTGGACGCGAAATTGTTTTGATTATTTCGTAATATAAAGACTTTTTTGATATAAACGGTCAATTCGAATGAATTTTTCATACCCTATTCCTGAAAAGGATAAAACGAATCCATTTGCTTCCTGAATAGACTCCTTTCAAAAAGGTTCCGGCTTCCTCGGGTAAATGTCTTTGGTAGAAGAAAATTATTTCTTGGGAACTGGGGTGTTTCTTAGTTGTTTACGTAAGATACGTAACTCTGACAAGAAATCTTCTTTACCTAGTCCAATTTCTTAATGAATCACAGATAGCCATATTGTTCCGGTAATAAATAGTCAAATTATCTGCTACTTCCACCGCCAAGAGGCGCGAGATTGGGATTCGCTTAAGCAGCTTCACGCAACACGCTGCCCTCATTGCCAATTGAATTCTGAGTACGCTTTATCCAGCAATCAGAAGCAAAATTGTGCATAAGGCTTCTACATTCTGCAAACTTGTGCCAATATCCAACTTTAAATTTACCAGCTTACTTGTTTCGATGGCTTTAATTTTGAGCCGCAAAGACCCGACTACTGGAAACAGAAGATACCCACGATTAATAGCAAGGCCTGATTCCCAGCATTGAAGTAGATCGGCGAGATAGGAAAATTTTGGCCATCTCGTAATAGAATTATTACATTCGTTAGGAATATACAGCCGAAACAGTCTCCCGATTGGGGTTTCAACTGATTGGTAAAGGCGGTCATACCTACCTTCCCCTCAAACTAGAAACTTAATTTAGGGCAGCTCTTTCTCAAAAGACGGTGAATGCAAATAAAAAAACATCTCCCTGGATAACGCTTCGCGACCCCGGCGGTCTATCGTAATAGAAAGAGACATTTTGTCGATAAGCGTTTGGGCTTGTGTTGGAGAGATCCATCATAAATAGATTAAAGTAGTGTTGTTTACAGATACATAAAAAAATTCAGCTAAGAGCTGCTCCCTGTATAAGGGAGCCAGATATAATGTAATGTAGCCAGGGGAATCCCGCTGTTTCGCGCTACGACAACTGGTATATTCACATCGCCCCTCCTTTCTTAATTCTTTCTAGAAACTTCTCTTACCCCATGAGAGATATTGAATAGAAGGGATATTCGTTGTAATACCAATGTAAATTTTGAATTCTGAATACCTTAAATGCCCTTGCAAAAGTAAGGTAAATAGATATCGAAACATATTAAAATGCGGTATAATCCTGCGCGTAAGCCAAGGTCTATTATTGCAGAAACTAGTTCGAATATAACCTAACTATCAGTTAAGAATTTCAGTCTTTAGACCAAAAAACAAGCGTAATGGTGGACATACCACAAACTAGAAAGAGTGAACCTATTAAACAAAGTGCTTTCTGGTAATTGGGTACATGTTTTAGTTAAACCTCACCATAAGGGCGCATATTTTGAACTTTTCTGGGTGAGAATACCCGAACAACCGTTGCCTCCATTGAGTTGAATAATGGATTCCCGATCCTTAAAAATAACATAGGCTTTGGATATATGCATGAGGTAATCAAATAGAAATAAAGCCGCTTCGATAACGACCCCATACTACTAGAGCTAGCATCATATAACCCAATTGAGACATTGTGGAATAAGCCAAACCTCTCTTAATGTCTTTTTGAGCAATAGCTAAAGTAGCTCCTAATAATACTAGTTATTATTCCTATTAACGAAATAAAATTCATTATGTAAGGTATAACTATGAAAAGAGGAAGAAGGCGGGCTACAAGAAAAATTCCTGCTGCTACCATATGTAGCGGCGTGTATAAGAGCGGAAATAGGAGTAGGTCCCTCCATGGCATCGGGTAACCATACATGAAGGGGAAATTGTGCCGATTTAGCAATAGCACCGGCCAAATAATAGACCAGCACACAAAGTAACAAATAAAAAATTTACTTCATTATCCACAATCAAGTTATTGCATATTTCGAATAAATCCCGAAATTCGAAACTGACCCGTTATCCAAAAAAAACCCAAAATTCCTAATAATAAACCAAAATCCCCTATACGATTAGTTACAAAAGCTTTTTGGCAAGCATTTGCTGCAAGTGGTCCGTGTAAACCAAAACCCTATTAATAGATAGGAACACACTCCAACCAATTCCCAAAAAATATAAATTTGTATCAAATTAGAACTAGTAACTAATCCTAACATTAGAAGTACTGAAAAAACTCATATAAGCAAAAAATCTCAAATACCTGATCATGAGCCATATAATTATCACTATAAACAAGAACCAAAATTCCAACAGTTAGTAATTAATATTGACATAATAGAAGTAAGTGGGTCGATCAAATAGCCGAATTCTAAAGAAAAATCATTAATAATGACCCAAGACCAGACATATTGATAATATAGAATTTTGATTTATTTCTTGAATAGATAGATAGATTGCAAAAAGCATGACTATACTTAACAATAAAACACTGTGAAAGGACCACATACGACGAAGTCCTTTTGTTGTCGTTGGAAAAAGAAGAAGTCCTACCCCTATTAATAGAGGAATTGAAAGTGGAATCAAAGGTATGATCCACCCGTATTGATATATATGTTGGCAAAATTCGTCTCTCATAAAATTTTAAATAAGTAAGCCGCGTATGGTGAAATTGGTAGACACGCTGCTCTTAGGAAGCAGTGCTAGAGCATCTCGGTTCGAGTCCGAGTGGCGGCATGCCTTCTAAAAAAAAAACGATCATATAATAATGTCATGGAACATATATAGAAAATTAGATAAAATAACTTCTACTTTGTCAACTGATAGTGAAAAAATGAAATCCGGGTACATACCAATACCGAGTATGGGTAAAAAAAGAGTAAATTGAAAGAAATAACTCGCGCGGTCCAGAATCAACAAAAGAATAATTTTGAATATTAAAGAACTTGTAGCCATAGAAAATTTGTCGTGACATAGATAACTGAATAAATAGGAGTTAATATCATTCCAATTGCCATTACAAAAGTAATTAATATTTTTGGCATTAAAAGAAATTTTTGGCTAGTAATTATTCCAAAGAATTACTATTAATTCCGCAATAAAACCACTCATACCCGGTAATGCAAGAGAAGCCATAGAAAAGCTACTAAACATCGTGAACATTTTTGGCATTTGGATAGCTATTTCCACCCATTTGGTCAAGGTAAACAAGGCGCAGTCTATCATAAGTGGTACCTGCCAAGAAAAAAAGCGCAGCACCAATAAATCCATGTGATATTATTTGGTAAAAGAGCTCCATTGAGTCCCGTATCGGTTATCGACCCAATGCCTATAATTATGAAACCCATATGAGAGACGGAAGAATAAGCTATTCTTTTTTTTAAATTTCGTTGGCCTAGGGATGTTGAAGCTGCATAGATTATTTGTATTGTACCTACTATGACTAAACACGGCGAAAATAGAGAGTGGGCATGAGATAATAATTCCATATTGACCCGCACTAACCCATACGCTCCCATTTTTAATAAGATTCCGGCCAGAAGCAGTACATGTACTAGTAATGTGCTGTCTCCGTGGGCTATCTGGTAAACCATGTATGTAAGGGGTATAATTCGGCAATTTAGACAGCAAAACGCAATAAAAACATCCAATGTAAGAATATTATTTTCTAAGCCTACCAGGATATGAGCTGATTAACTTCAACGTCTCAACAATTTAATGTTTGTGAGAACCATATACAAGCGATACCTCAAAACGCCCTATTAAGAGAAGAAACAGAACCACCCTGCCGTGATACAAAATAAGATTTTGTAGCCTGAGTATAGAACGTTTTTTTCCCTCCCCACATGAGATAGAAGTGATATAAACAGTGAATTAATTCATAACTCCCACCATGAGAAAAACAAAGTAAAAGAGTCCCGACAAGGAAAACGATCTCTATTTGACCAACTATACATTTGCTAACATCATGGAAATAAAATTAATCGAGAAATCTCGAGTAACCGGGCCAAGCATGCTAAAGTCAGCTAAGGTAGCTGATAAATCCCAGTTAGTAAATATAAGTCCTATTAGAAAGTCCTGTCTATTCCTAAATCTCCAATCGGAAATCAAATAAAATGGATCTCATTCATAATCCCTCTGTTAGTTTGGGTTAATCGGATTATCCATTTTGACAATGAATAACAGAATTGTATAGTGTTTAGAAGTAGATTCTAATATATCATATAAATAATAGTATACTGGACGGAGGCCTTATTTCCTCGTATGGGGAATTAAAAAAGATTTAAGGAACCACCTAAATATTGGAAAAAATTACAAATTGTTGTTATACCAAGTAAAGAAAATTCGTACGTAAATACAAGGATATGCTTGTGACCAGACAATACCTGTACTCCAACGTTCGAGTACAGCTTGTCGGTAAGAAAGACTTTTATCATCATATACAATAAGCTATGACCCATACTACCGGGTTGTTTTCATTAGATATAGTAAACTCGAAACACTCAAGCAACTCGGTTGTGGCAGGCAGATATTCACATCTTATTACAACCAATCGCAGTCTTCTTGTTCTTGGATGCAGAAGCAACTTTGTTTAGCGTTTACACCCGTTCCCAGAGTACTCATTTCTAAATACATCGGTCAGGGGCAGGCTCCGGACACATTGTAGTACAGCCTCATACACGTATGCATAAATCTTATACTGAATGCAGACATTTAATTATACTTGTGATGTCATGAAATTTTCGAATTTCTAGTAATTAAAAACCATAATCGTAATTTTATTTGTTCAACAAATTCGATTGGTTTAATACGAATTAGATTTTCGGTTACGATAAATTAATGAAAACAATAGCCAGTCCAATAGCTGCTTCAGCGGCTGCAATAGCTATAACAAAAATTGTGAAAATGTCCCCTTTTAATTGACGATTATCAAAAAAATTAGAAAAATGTTACAAAAATTTATATTAAACCGCATTTAAATATAAGTTCAAAGACACATAAGAGCTCTAACCATATTTCGATCTTGTGATCAAATCCATAGATACCCAATAGAATTAATAAATAAGGCACTCAACACCAAGTATATGTCTCGAGCATCATTAACCAACTACCTTATCAATCTTATTAATTGAATCTAAACACCAACTCATATCGAATCGACATTGAATACGTATAAAGTAATGACAGTGATGCTTTTCTATGCGGGCTACAACAATCGCACCCTATTAAAGTCAACTAAAAGAAATTATTGAAAAACAAGTTCAATATGGAAGAAACAAAATCTGTTAGATAAATGAAGCCCCAATTTGTTTGATTATTATGTTATCAAATACTTGCTCTAGTAATCTGGTTTTGATTTTGTAGTTTCCAAATAATCAGCATCCCACTGACATATCTATGAATAGTACTTAATTAGTGAAGATAAAAAGAGATTGTACAAACTTATCGAAGTACATTGCATTGCGCAATATTCCACAAAGATTTTCCCTCTTTAGAATCATTCTGAACCCATTCATGAACTATCACAGCAAAAAATAATTAAAAACATTTATACGCCCCTACATAAAATGAGTAATCTGCGCAGCATAGGCTACAAAATTAAGAATTCAATTATAAGATAGAAATAATGATAATACAAACAAGTAACGAATCCCAAGCGAAAAAGTCAGAATAAATTTGGGTTGGAAGAGTAATACAAGGCCCTGACCCTCCTAAAATTAAGACCCGATCTCTAGAAAGACTTAAAAGAAAAATCATGTATTGAGTCCAGATAATATTCCAAAAAGAAATTGAATATTTCATGACATTTATTGACCCGTAGCAGGAGAAGTGTCTTTAAATGGTAACTCATTGATTCAAACAAGTTTATAGCTATTTGTATATAGGTAAATTTTGAAATTGTTTCGAATTGTGCTAATCGTCACATTACTGATATGCGGTAACCGAACCCAACGAAAATTTGATTATATATTCAACTCATTTGACGATCATCAAGTAGAAAGCTTCATATTCTTTCAGTCATCGAATAAACAATTGTGTTGGACAAATACTCAACACGAATTACCACACAAATATACAGTATTCCAAAATCCCAATACTGTATATTAAACAATACGTTTCTTTCCGAATATTGGTGTTCCAATTTCTCAATCAACAAACAGGTAGATCATATAGGGCATGACACGAACACGATACTTCACACCAGCAATGCATTTTATCAAATTTCGAAGTGGATGTCGGCCTCTGTAAACGCTCAGTGTGTAATCAGGCTTTTCATAGAGGATATTGAAATAGTTATAGGATAAACGATTCCAGCATGAGCTAAAGGCAATCATCGAAACCTTGACCCAATATATCCTGGTAGCTCGGGACTGTTTGTTTGACCATAATTTTATGAACTGGGGTTACCATATGAAAACATGTAACCGTGATATGAAATATTTATGCTTGCTTTCTTTCTCTTTGTTAGATAAGCATGAATATATTTCTACAATGAAATAAAAGTTGGAAACGAAGTTGTATAACAACAGATTTACCTAAAGCAAATAGGTAAGAAGAAATTTCTCATCCAAAACCTTAACAGTTGCGTCCATCCGCTAGCCTTGGTAGTAAGTCCATCTTTGTTGCAATAGGAAATAAACACAGAACAAATATAGTTTTAGCTGAATGTAATAATGTATACCGATTTACTGTTCCACAACACTTTACACCGTTTTAGTCAGATTCAAAAAAACTTAGGAACTTAATTCGTATTGCAATAGAATAGATTCCAACACTCCTAAGTAAAAGAACTGTTTATAAATAATGAAAGAAACTAGGTAGATTTAGAATTACGAAGCAATTGTAAAATAATACCAAATTTGCATACCCGAATAATTCCGTTTGTATAACCCGCCTACTAATTCTTTCTTCTGCTTCTTGGTAAATCATAAGGGCAATCCATCTCACACTCTCGCTAGAGAAAGAACTTAGAAAAAATGCTAAATCCCTATGGGTTTGACGCCATATTATTCCACCCTCCAAAAACCGCTATTTTGATTTGGGCTTCAACAATATATCAACTAGTACTTGGACTTGTTAGATAATTCATAGTCGAGTGATAACACCTAATGTTCATATTCGCTATTACCAGAACCGTACCATGAGATTTTATACCTCATACCAGGCTCCTCAGAAGGTCACAAAATAAATTTTTTATAAAGTTGAATTAAATTAAATTCAGAATTTTTCTCGTCTCTATGTCATGAGTATCCATTCAACTCGGAATTTGATCGGCTCTCTTTTTCCATCTTGCCGTAAGCGGGACCGATGCCTTCATACGAATCACATCGTAGAGATATTTGATAATACCACACAGAGCTCAATGGTATTTACATAACTAATAATGATTGAGCACGTAGCCCTTATGACCACCTAAGAAAGGAATATTTTATTATTTGTAGCCATATCCCTGACATAAGAGAGTCCAATAGAGAGCAACGCTTTGAAATGGCGCAAATCCATAAAAGAAACGCCAATCAGTAAGATCGCGATAGAACAACAGTGATAGCCCAAATGGAATTTACTGAATAGCTTTAGTAAAACCGGATACGACTCGCTATCGATGCCGTCCGATACTGGAATAAACGGGGCATCTCCCCATAGATGGAAGGAAGATTTTCTTTTGAAAAGTATATTTTACACCCATCCGCTAGACGCTTGAAGAATTTCCTAAAGGTCGCCAGCGTATTTCGGGTCCAAGTACGTTGTTGATATCCCTGCAAGATATTTCTCTTTTCTAACCATAACAATCACCTAGTACACCTACTTGTGATTCCGTAACACAAGATACCAAAAATAGAGGACAAGTATTCCATAGGATCATCATAGAGTTTCCAATCTGAAAAAAGGGATTTAATCGATTGTATCTTCGTTCGAAACGGATCAACTTCTACCCATAATGATTATCTATACTTACCTAGTATTCGTCATAATATTCAGCCAATTTCCATTCTTTTATACTAACTGAGGGAAGAATTTGCCAAATTGATATAATCCTGGTGTGACGTATTTTTCCATCTCCATCGGAAAAACGCGCTGGATCTCCATATCAAAAAATATTCCCAATTTCGCCCTTTGGGGGCTTCGACTTCTAACATAAACGTTCTTGTTTTAGACAACTCAAAAGGCTGGGGAAGGGTTTTTTTACTAATAAACACGATATTCAAAAATCATTCCAAGTCGAAATCTATTTTACTATATCCAAAGCGTCGGGATTTCCAAACTTTTCATAGGTGACCCCCCGGTAATTCCTTCTAAAAGCCTGTTAGTATAATTTTTTACAGATTCTGTCATTTCACACGATTCGTACTAAATAACGAGCTAATGAATCGCCCTCTTTTTGCCATTGAACTTCCCAATCCAATTCGTAATAACACTCATAATTATCAACTTTACGAAGTATCCCATTGTATTCCAGAAGCTCGTAGCATGGGTCCTGATAAACCCCAATTTAGTGCTTCTTCCCCGGTAATAACTCCTACACCCTCAACTCGTTTTAAAAAAAAATAGGATTACGTGTAATAAGCTTTTGATATTCAGTAACCGCTGTTAAAAAGTAATCGCAAAAATCCAAACATTTATCTATCCATCCATAAGGGAGATTCGGCAGCTACTCCTCCAATACGAAAAAAATTATGCATCATTCGCATACCGGTAGCAGCTTCAAACAGGTCATATATCAATTCTCTTTCTCGAAAAGTATAAGAAGAAAGGCGTCTGTGCACCAATATCTGCCATAAAAGGACCAAGCCATAATAAATGGGAAGCTATCCGACTTAACTCCAACATAATGACTCGGATATAGACTAGCTCTTTTAGGTACTTGAATATTACCTAATTGTTCAGGCCCGTTTACGGTTATTGCTTCTGTGAACATAGTAGCTAAATAATCCCATCGGGTTACGTGAGGGCAAATATTGTATAATTGTTCGGTTTTCAGCAATTTTCTCCATCCCTCTATGTAAATAACCTAATATTGGTTCACAATCAATAACATCTTCCCCATCGTAGAGTAACAATGAGTCGAAGAACACCATGCAGGGTGTTGCGGTCCCATATTGACTCTCATTAAGTCTTTTCTTGTCGCTGGTACATTCATAAGTCTTTTTTTGGTTATTCGAAATTGAAACAAATTAGAATTCTGAACTCTCTACGACGTCGGAGATAAAATATTTTCAGGAACAAGTAAATCCAAAGAATTTGTATCAATATTTCATTCCGTATGCTTGATCGTTTTGTGTATGAACGAAGGAAATATCTAAGGTTTTATACATAATAAATTGCCCATCATTTTTTACAGACAGACCGGGCGGGTTCAATAATCAACGCTCCCTTTTTGATCAATCCTGTAAGACTTAAATTCTTATCAATCAGCATTATATCCAAACTCATCTCTTTTCTTTGAAATCGAAAATATAGTAATTTTTCTTGGATTTTTCAGTCTAAGCAAGAGACAATAGATTTTTATATTGTTGGTCATTCTTTGATTTAGATTGCCCCAGCGCGTAATTAAAAGGAATAACGTTTCATAAAGAAATCTAGTTCGGCTTCTGTCTTACTATAACATGTCCTTAGACACATCGTGTCAACGCACACACACCGAACTCCCTTTTCCAAAAAAGATCAATACACCAAGTACTACACTTAGATTTATTAGATTTTGTTGATAAAATTATCGATATTAAACCCGAAACTCCCGCTGATGGCCAGCGCGCTCAAAGAAGAGGAAAGAGTGCGGTTACATTATTTCATAGTATCTCCTAATATGTATAGACTAAAAATATATTTTTAGTTAAACAAAGGGATTCGCAAACAAAAGTGCTAATGCTACAACCAATCCATAAAATTGTTAAAGCTTCCATAAAAGCTAGACTAAGCAATAGAGTACCCCTTATTTTTTCCCTCGTGCCTCAGGCGTGTCTCGCAAGTACCTTCTACTAGCTTGACCCGTGCAGCAGTTCGCTTGCCCAACCCCCCGGTCCTCATAGAAGCAACGCCCTACGGCGCAAACCAGCAGGCAATAACGGGAAGCGGCAGAAAATCAGTGGATTCCATATAAGTGTCCCTCGTCACAAAAAAGATGGTTAATAGATACAACAACCGACTAACCGGGAACTAGTCGGAATGGAGTCGAATAAATTGCTTGGTAATAAGTAAACTACCTCTCCCCAAAGCCGTGCTTTGCATTTTTCGATTGCACACGAGCTTTATTATTTAACTGATGGCCCTACCATGGATTCCACCTATATAATGCCGCAGCTAAAAGTTGCAAAGTAATAAGAGCTGTGAATCCCACTTTGTAAATAAACCCAAGGAACTATAACAGGTATAGGAATCACTGAAGGTACTAAAGAAACAATGAACAACAACCAACTAATTCACTCAGCTAAGATATTCCCGAAAAGTCGAAAACTAAGCGATACAGGGTTTTGTTGAAATCTTCTTAAAATGTTAATGGGTAAAAGTATTGGAGTTGGTTGAATATAATTTCCCGAAATAACTTAATCCCTTTTTGCTAAGACCCGCATAGAAATAAGCCGCTGACGTGAGTAAAGCCAAAGCAACTGTAGTATTTATATCATTCGTTGGGTGCAGCTAATTCCCCATGAGGTAATTGTATAATTTTCCAAGGTAAAAGTGCCCCTGACCAATTAGAAACAAAAATAAATAGAAACATAGTTCCAATATAAAAGGAACCCAAGGACCATATTCTTCTCCAATTTGGGTTTTACTAATATCACGAATAAATTCAAGAATATATTCGAAAAAATTCTGACCTCCAGTCGGAAATGGTTTGTGGATTCCGAACATGCTAGAGCAGGCCGAACCTAATAAGATAGCAATTACAAACCAAGAAGTAATAAGGACTTGGCCGTGGACTTGAAACCCACCCTATTTTCCAATAGAAATGTTGGCCTACTTCCACACCAGATCACATCGTATAAAACCTTTTAGATGTGTTTGTTGAGAACATTCATATACCTGAAAAACGAGAATTACCATCCTCTTTGCCTACTTGAATCGAGATACATTTTACCACAGAAATATTAGTAAAGTATTATTTATTCTATATTATCAGAGTTTCTTATATAGCAGAACGGACCCTCACAAAATCGCGAACACAAATTTGTTAAGAATTAATCGGATTGAGGCTATAGCGTCACTCATTCGAGGGAATCGAAATATCTGCCAAATTCGGGGTCACTAATTTGTATCTGATTAAACAAAATTGTTGGAATTTCCTAAAGTTAATACACTCAACGTAGGGTCGATATATTCTTCGTGCTGATCAACGATGATTACAATATCGGGTAACCGTGTCTATATATTTAACTCCCGCCCAGAATACCTTTCCTAAATGAGATAACTGTCTTTTTTAACATAGCTGCATCTCTTTTGGAGACGGTTAAGTATTCCTGTTTTTTGTTCCATCCTCAAGTCCCTAAACTTCTGAAGTCTCGTTTCTGTAGTGGACGCAATTTGTTAGACATACCGCCTGAGCCATTTTAGTATTAACATAAATGACATCGAGGACTTTATTAGCAGCCCATGTCTACTAAATCGGCGGCTTTTTTTTTTGGTACCCAACAATTAATGAATTGTTTTGCTTTGGCTTGCTGCCTCAAATAAGCAAATCATCAAGCTTCTGATAAAAAACGCAGCAGTTCTCGTAAGATTTGTAATATGAATAACCCTTACGCTTTGCAGAGACTATAAGGTGCCCATTTTAGGATTTCCATTTCCTTAATACCATGAGCCAAAATGAGACCCCCGCCTACCATCATTTCCTTCTAAATTGTTATGCTCCAATGATCTTCTTGTGCATACCTCAAAAAAAAAGACGAATACCCTAACGTGAAATATAAAGATTGTTCCGAAATGGAACCTTCTAGCCTGTAGATTATCGAGTAGATAGACTAACCTAAGCATCTATTCTCTAAAAATAAGAAGGACCCTTCTTAAGGAAGTATCTATGGCACTCTGAAAGCAAAAGAGTCAAATTATTTTCTTTAGGTGAAATAAAAAGATCTCTCGATCTCCCTCTCCGAATAGATTACTTTTTTTTTAGTTTCAAAGGTGAATCTTATTTAATGTTGTTTTTGAAGGATGTACCTAATCCTTTCCACTCCAGTCACCAACAGGTAATCATTCCTCCACAAAACAACGTTTTTCTTTCAAGACCTTTTAACCCAATCGATATCCGCCCCCGAAAGAGCGGCTTTATGCTAAAACTACGAGAAGTTTCTTGAAAACTTCGCTTCCGATTATGAAACTTTGAGTATTGAGCAGATGCTCTTCGTTATTCCCACTGTAAGACAGCTTCGGTAACAGCATCACTTCTTTCGAAAGCTCGAACTCATTCGTTTCTGCTCGCAAACAATCCAATTAAGTTCTCCGAGGTGAAAAAACCATTAGACATCCTCCATCTTCCGAAATCAACACCTTTGATGTTATTTGACGTCACAATAATTTGCAATATGTTTAATTATGAATCATGCACCCCCTAGGGATCGGTAAACTTTTTGGAATCTTATTAATCCAAAGAGATAACGACTTTGACGCTATAGTTAAGCTTAGCACCAAATCAAGAATGCCCCAAGGAAATTCCAAGAATATTTTGTTATAGCATTTGTTCCTCAACCCTCAATTCCTCTTTTCTCAGATTCATCGTATATTGAATCTAATCGAACGAGACTTCTAATAACCTGTTCCACTCTTTGGAAGAACCCTGCGTTAATATCACCAGAAGTCTTGATTTTGTCATATATAATATGTAACTAACGATATCTCCTATCGTAACGGAATTTCCCCATAAATGTCCATGAGACAGTTGCTCACTGGGGTGGCACAAATAAGGCCATTAGCTGATCGGTATTACTACAGGAGTCGACTTTGAACAAATACTAACTTACTCGACTTTAGGTTGTGTTCTATCTTTTGGCTATTACACACATTTTGCACAAATAACCACTGTCCAAGTACTTATATTTTAGATGTCTCCTTTCACATAATTAGTGACAGAAAAATACCAATTCCAAATCGAATGGGACAGATCTGATATATAAATTTTGCCCGTTTTCAATCCATTGAATAAATATTTAATTTACTTGAAAGTTCGTTTACTAATTGTCAAGTTTGCAAATAGATTTAGTTACAACAAATATGATTCATGATTAGTAAAATCGGAAAAATGAATAACAAATTCAATTAGGTAGATGAATCCTAAAGGTGCCCAGCGAATTTCGCTTTTTTTGTTGATTCGTATTACTCTATTGCTTATATTTTCACACGGGTGACATGGGTCCATTTCGAGAACAAATTGGATGATAAACAAAATTATATCAACGATTGGCAATTCTTACTTTTTATTCAATCAACGTATGATATAGTTCCTTTGACTTGGGTTCAAGGAATTGTTGAATTCTTAACCTTAGAATAAAATGTAGAAGAAAACGAATTGATATTAGGTGCAATCTGATCCATTATTCAGAGAGCAAATCCCGAACCTTGGGGAATCCTGTCCTTTTTCCTGATATCCGAAAATAGGGGATTTCTCATCAAGTCCGATTCTTAGGGAAATGTCGAATTTAAACCATTATGTCCTTATTCTCAATAAAAGTATGTACGGATTTTCTTTGTCTAAGATTTTTTTCCGTTTATCCCAATTTTAATACTAGAACAAGTACGTGACTAATTGATATACTTGTATTCACGGTTTACCAGTTTCCATAAGGAGGATGTAATCTTACAACTCGTAAGTCGTACGATTGTCCCTTTACCTTCAACAGAATCGGGAGGGGAAAAGTGTTTCTACATTTACTACCGTCCATTTAGTTCATATACTTGACGACAGGATCGAACCAAAGAAAAAATACCCCCTTTTTGCTAAGGTGTAATCCCGTTGGACATAAGATCCAATTCTTGTATGGAATCTAATTTTCCGTTACTGGCAGTATCAATAACGCCGCTACTGTCGGGATAGTCTTATCTGTACTCTCCAGGAAAAATGGATATGCTCCAGAAAATTATTTTCAGTCATCAATTCTTTTTTTTTTTCCTAATCTACCCGATACACCCCACTCCCGGCTCTCGTATATTTTAAAGCGATTTTGTGTATCTACTCCCAATGATAACTATTGTTCCGTGTACCATTATTGGAAGAAGATTCCGGGTAAGAGTATGCACTTCATTCAGGAATGTAAAAAAAACCAGATCTACTTTCCATTTCGGATATTTGACTTAAAATTCCTTAAGATTTATATCTCAATCAAATTCTTCCTTTTTCGGCGATTGACTTGCATTTCGATTGTCCATATTTTCGTAATTTCCCAAACTCTTTTCTTCGATATTCGAGGATCATTTCAAAATAAGTAAAGAATACTTATTTCTACGAGAAAATACCGTATTAAGGGAATATTCAATCGAGGATCCGAAAGATGGTATTAACTTCGTTTTCGCCATCCGGTTGAAGATGGCATAAGACAATCTATTTCTTTCGCCTCTTATGACAATAAATTCAGAATTTTACCGAGAATAGCGAATATTAGGAGATTACAAATAAAATAATTTCGAAGCTAAAAAAACGCTCGTCTAAAATGTGTATTATACTGATAGTTTTAGTTATCTTTGTCTTGAGAGAAATGAGATCCCGGTTCGTTTGACTCTTGATCTTATGTGAAGGGATAAGGGAGACTAAGACTCGATCTTTGCACGGAATCCAATAATTATCCATAAATAGACTTGTGTTCTGGTAATAAACTGAATATTACCCATACGTAAAATTCAGGTGCAATGATACACGTACGGTACTCCAATATGCATTTCGCCCATCTGAGTGCAGAATAGATGATGTTTTCGATACTTTCTCCTCTAAAATTCAAAAGTGGATATTACCTGCCCGAATTCTCAGCAATCCACTTGTTCTAAGATTCTACATTATTGATTGTTATTGAATTAAATAGAAAACTCTCTTGATGGAATAATTCACATTAGTGTATAATATACTTCACTCGCAAATAGTTACATTACAAGTCCGTCTAGAGCATAGTAAAAGCAGGAGTGTCCGTGACAGTGTACGTGTTTGGATGAACTAAAATCCTTATATGAATTTTATATTTTCCATTATTAAGGAGTTCCTCACATGTTGAACGCAGTACCTGCCTGTGAATATCTCCGCCGGTCATGAAAGGTTCCTTAATGTTAAGTTGAGTACCTGGTTCTCCAAATCGATTGACTCTGCAATAATACCTACGGCTTATCTCCCAATTCCAACCAGGTCCGCCATGAGTATGGACTCTGGCTCATAACAAAAATCGGCAGATCCCAAGATGTACTTCCTACAGGTAAAAGGGGGTTACGAATAGGTACTTTGTTTCCGCGGCGAAAAGTTGATGAATCGGTGTGACAAGCCCAAACCCCAATGTTCTTGATTTCATAGTGGCAATTACATCGTACCCCATATATACTCATCTGCATTAATACACGAACCAATTAATGATTTGAATAAAAAACCGTTCGGGGCATCATCCGCATTCCGAGGACTCAGAGAATATAGCGCGGGTTAGTGCCGCAAATCTGTTCGAGCCGTACAACAAATGTGTTGTACATACTTCAACAAAGTCTGCGTGATGAGATATCCTGGCATCTGATTGTCCGTACAGTCAGTATCCACAACCCCCTTAGCGGGCTCCGTCCAGCAAGAGATTTATATATTCTTGTTAAGAGATGCCCTTCCCGATAAATTGCTTGTGAATAGGTAAAATCAATCATTTTGTCCTTGAAGGATCACTCTCTCATACCTACTGAATTGATGTAACCTGAGATACTATTTCCTCTACGCGCCTGAAAGAAGACATTATAATGAACGGGAATTTAAGGGATTCAGTCATCCAGGACATTCATCTCTTGGTCGCAAATAATTCACTTGTAGGCATACCAGAGTTTCAATGGAATTGACGTAATATTTTCTACTGTCATGTACATTGCCCAGAATGGCTGGTGTTTTTATCAAAAATCAATACTTTGTTGTGTCAGCATCTTGGAACTAGGCAATCCCTTTGAAAGGTATTGTTACAAAGATCATCAATTCCTAATAGAAATAGATGGTAGCAGTAGCATTGTTGAAAAACCCAGGGTTTTTTACTTGATCACAGGATGTGCTGATGTATATGCCCATTCCAAACGTGATCTATTAAATCGACTAAGTAAGTCGTTTTCATGGCAGTTGTCCATCGATCGTCTTTATTGTGCAAAGACCAGATTTGGCCCGTTTCTGCCATAAGTACCTCCATAATTCGGCTGATGTAGGATTCTAACAAGGTTGAGGGTCAGTGTCATTGAAAAACATTCTTTTTTTTGATTCGGATTAAATTCGGAATCTCTAATCTCTGGAAGTGATGGGTATCATATTCGTAAGCATATAAAGCAGGCGCGAGAAAAAACCCTGATATTGCTTCTATCCATTTTTCTGATAAAGAAAGAATCTGACCAAACAGTGGTTCAGAATGTATAGTTAAAAAGAATTTTGCTTTTATTATACTTCGTTACTATTAGACTAGTGTCCATTAAATCTCATAAATAAGTCCCTGAAACATTCATCAGTGAATTTCAGACGGGAATTTTTCTCTTGAAGTCAATAACACGTTCGGTCCAACGCGCCACCGGAAGCCACAAAGGCACTATCTAAACTGGATTCGTTCTCCGACTATACAGCCTCAATTGGCATCATAGGATAATTACAAAAAAAAAGGTTCTCTTCGTATACTCCATAATTTAACTTTCTTTCATCTTCGGATTTATATTTCATAGTACACAAATAGCCTCGACGATTCCCGCTAGTTTAATACATAGAGCCCCATAATGCATATCTTGAGGTTGGTACGGGAAATGGGATTCCCCAATAGCCTGGAGACAAATGAGATTCTGATCGAGAAAACATAAAGTAAACGTCGCTTCCGCTTAGGGCTTCCAACCGATAAAGGTTACATGAACAGTCCATTTGATCGCCCATCAAAAATCCGCATTGATAATCCCTTACAAAACTAGTGGAGTGCAAACAAAATAGCACGTCCTTTCCACTAAAAATGGGCTGGAAATGCCTGTATCACCTAATCTGCTGCAAAGTAGCGTGCTCTATTAAGAGCAATACATGGATGTCCCTAGCATAACTTGACTGGAGTATTATCCCATACAAATGCTTTCTTTTTTCCCGAATTCTTATTCTTAGACAACTCCTATAGTTAGAAGCACGAGATGTTGTCCCAATTAGACCGACGAATTACAAAATGTCTGGAAAAAGTTCTATTTGCTATTTCTGCGAGGTAATCCCACACTGATGTTAATGAAAGTGACGGTCCAAACAACAATAACGGGACCGTCCTGAATAATCGACCTCGTTTGCCAAAGCAGAGTCTCTCGAAATCTTTCCTTCTTTTACCTTCAATTTACATCAGAAAAATGACTTGTACGAACTTATTATTACCGTCCTTTCGTTGGTTGCACCCGATATTCCATTATACAAGAAGTGTTATCGACGGCTATCTTGGACTAAATTTTTCCTGAGCACATTACCGCAATTCTCCTGCGCGTAGATCTCATTTGTTGTTTAATAGATCGGTTAAGAGTGTTGGTTCCGATAGCATAACTCTTCCTATAGAGTTCGATTAATATCCAGAACTCATTAGGGCTTACCCCCTGTCTATCTGAGATGATGGGTCATCAATTCAGGAAGGAAGAACTAGGTAATAAACCACAAAACCATCCCATTCTGGTATCTATATTTGCTTCGAATAAACAATGCTTTGTTGAGTTCCATACAGCCGAACCAATAAAATCCTTTCCTTCTTCCAAACTTTTCGATCATTCCCAGTCAATTTCCCGTGGGGACCTTCTTCTGCCTAATTCTCGTTCCATTCTAACTAATGAATTTTTCTAGAATAAATTCGTAAATTCTAGATCAGCTTAATTGTTCGGCGTATAGCAACTTGCACCAGTCAGACATTTCTACGATTTCGAATAATGTATAGAAAGCCCTGGGTAAGTAAAAAAAAAGTGGGATACTTGTATTTCCAATGATTGGATTTGCATATTCGAAATAAACCTCGTCAATCGTAAGAAAAGTGGGTTTTATTTATTTATGGGGCCTAGCAAAAAGAAAAATTTGGGATAGGATAAACCCGAATCGGAACGTGAAAATTTTCCCCTCATCTCGGCTCAAGTGTAGGTCAGCGGAGTCTCTATTTATTATATCCAAAACGTGTACCCTTTTGAAACTAGCAAAAAAAAAGTACTTTTTTACGTAGGTACAAATAGATTTCTTATATTACTGAAACTGACCTATAGACCAATTTGCCTTTTTGGGTTATGACATACCCTAATCTTGAGCTTCATTGTTACTCCCGTCAACGACGATGTCAGATCTTAGGGCATCCCAAATTCGATTCGGGATGACCAGTTTCTCACTTTTGGAATCTAGTAAATCAGACATTTTGATCCAAATCACACAATCGCAATAGATCTAGGCCTTCATAATTCTTTAAAGGGATTTATTCTAAAAGATTGCGCAATATAAACCTAGGAAGACAGTTTTAAATATCCATACATGGCGTTACTGGGCAAGGCGAGTTTAGATGTAGCCCAATTTGATACCGTTCGTATACGGAGAATCAATAGAATTCAACACATCGCATTTCTCCGCAAAATTTCTGGGTCGTCTTATTTCCTCTCCTGATTACGCGAGTAATTTCCACAAAGCACAAATATCCACTTTTACATAGGTCCAAAAAATTCTTTCCGACAAAATAATCCCATCCTTTTCCCGGCTTATTAGGTTTTGTAATTGAAAAGTATAAGGGTTTTGTGCACTTCTCCGAACTATCTCTCCCATTAGGTAGTTATTTTAGTGTAGCCCAAGCACATTATTTGTTGCAGGAGAAACTTGATCCAATTTCGGAGCTGTTGGATGTTTATACACTATCGATCAATAGAAGAGAAAATGCTGATTCAATTCCGATTAATAGCTTCCTTCCCTCTGAATCTCGGAAGTTTTTTCTCAGATACATAGGAAATAATATCAGTTCCAGGAGCTAAAGATCCGTAGTTCTCAGAACGAGTAAATCGAAAAGATCCTCTGGGGTACCCTCGGGATTAGGTATTGTTTCTCCTATAATTGTAGTACCAAGTACTTCCTGGCGAGCTCTAATATGATCAGATTTATAAGTAAGCATTTACTTGTAAAATATGAGCAACACCAAACCCTTCGAGAGCCCAAACCTCCATTTCTCCTACACGCTGCCCCCCCCGCTTTGCCCTTCCTCTAAGGGGTTGTTGGTGTAACAAGTGCATAATGTCCACTTGAACGGCCGTGGATTTTATCATCAACTTGATGAATTAATTTTAAAACATAAGGCTTTCCTATTAAAACGGGCTGTATCAAAAGGATTCCCCGCCCTGCCATCAAATATTCTGCTTTTTCCCGGGTATTCGACTTCAAATACCCACGGATTCGCCGTTTGCTTACTGGCTTGATATATATTCAGAAAACACCAGTTTTCTCGAAGCTTCTTGTTCATATCGCTCATCAAAGGGCGCTATTCGATAATGCCTGTTTAACAGGTTTCCGGCTAACCCAAGTTGAACATTCAAATATCTGTCCGACATTCATCCTTGAAGGTACTCCTAAAGGATTAAAGACCATATCAACAGGTATTCCATCTTCCAAATAGGGCATATCTGTGTCTAGGCAAAATCTTGGAAATAATACCCTTATTTCCATGTCTTCCAGCTACTTTATCGCCGACTTTAATGTCACGTTTCTGTGAAATATATACACGAAGTCGTTTCTGGATTATAACTGGAACCCCCCTTCTTGTGGATCCATCTGACATCAATAACCCGACCCCTAGCGCCTATAGGTAGTTTTAGACACGTTTCTTTTTGAAGTAGATACCTGAATGCCAAGGATAGCTCGTAACAATCTATCTTCTGGAGCATACGACGACTCTTTCACCACCTGGGGCGTTAATTTTCCTACTAAATATATCACCCGTCTCTACCCAAGATCCAAGCATCACAATTCCATTTTTATCTAAATTTCGGAGTAAATGGGCTTCTAAATGGGGTATTTCGTTAGTGACCCGTTTCGGGACCCTGGTTTGTGACATGGATCTGAATTTCATATTTCCGTATGTGAAAGGAAGTATAAATATCTTCATATACCAAACGTTCACTAATGAGTACATGCATCTTCATAATTGTAACCTTCCCACGGCATATAAGCTACTAATATACCTTTCCCCAAAGAAAGTTCTCCACCAACCGTAGCAGCACCGTCAGCTAAAAATTTGCCCCTTTTTAATGCATTTACCCCGACGAGCCTGTGGTTTTTGGTGCATACAAGTGTTTTTGTTCGAGCGTTGATACTGATCTAATCGAATGCTTAAGAGTACCTCCATTACCGACAAAACTATTTTGTCCGTATCCGTATAAACGACCCTTCCCTCGCGTTCGGCTATATAAAGAGCCCCGGAATCTAGAGCTGCTTTGTCGTTCCAACCCAGTTCCAACAATGCATTTCTCGGACCTAGAAAGTGGAACTGCTTGACGTTGCATATTTGAACTCATTAAAGCTCTATTCGCATCGTTTGTGTTCGATAAAAGGAATCAGCGAAGCTCCAATAGAAAAATATTGGAAGGGGAAAATACTTCTAAGATGAACCCTTTCCCACGCAATAGTCAAGAAGTACTTGACGGTATCGAGCTGGAACAACCTGCTCTTCCTGAAGATTTCCATTTAAAGCCAAAGAATTTCCCGCAGCTATCGTAAAGTATTCATCTCTACCCGGACGATAAAAAAAGCATTCGTACCTCTTGATCTCTCAGAAATTTCATAAAAAGGGCTTTCTAGAGATCCCCACGGACCTATCTTCGCATGAATTGATAAGAGATCCAATAAGTCCAACATTGATTCCTTCAGATGTATCGATTGGACAAATACGCCCATAGTGACTGGAATGAATATCTCGTATACGAAAACTAGCAGTTCTGCCCTGTTAGTCCCCCAGGGCCCAAATAACTCAACTTTCTCCCATGAACTATTTGTGTCAATGGATTGGTTCGATCCAAAACTTGAGATAGGGGGTGTAACACCGAAAAAAGACTCAAAAGTAGTTGTTAATGCAGTTGAAGTTACCAAATTTTGGGTTTGGTATCAATTTATGTCGAATTGCTCCACATATAGTTCCGCCGAACCGCATTTTCTAAACGAACCAGAGCCAACCCAAATTGATCTTGTAAAAGATCTGCTACAGAACGAATACGTTTATTTTTCAAATGATTCATATCGTACAACCGTGCCCATTCCAAATTTCAGTCCAATCAAACGATCTGCGGCTTCCAATATATCTCGTGGTAACAAAAAGGTATTGTTTGGTATATCAAGGTTTTAGCCTTCGGTTCATATTTCGTCGACCAACTCTTCCTAATTCACATCTTTGTTGAAAGAATTTTTTTTGTAATTTTTACATAAAGATTCAGAAAATACCTGGATCTCCACCTACACAAGCAAATTGTTCATAAAACGCTAAAATGGCATTTTCTTTTGACCCAATTTTTTTTCTCTCCTTATCGTTCAGAAAAGACAAAATAAATTTCAGGATACCAAACATTTTCTAGAATTTCTCTTAGATTCAAACCCATAGCTGATGATAGAACTAGAATAGATATTTTTTGTTTCCTACTTACACGAAGCCCAGATCCTTGCTTTTATATCAATCTCTAATTCTGATCTTCCTCCCCAATCTGATATTATAGTACCAGTATATACCGAAATTCCGTTATGGTCCAATGTCTGACCGGTAATAAATACCTGGGCTTTGTAATATTTGGTTAATCAAAATTCGATATATTCCATTTACTATAAAAGTTCCTAAGGAATTCATTAGAGGAAGTGTTTCCTATAAAAATTGTTTGTTCTTGCATATCCCTGCCGGTTTTCCAAATTAATCCCGCGGATACATATAATTCAGAGGAATATGTTAATAATTTATATTACAGCATCCTTTTCCTTTATCAACGGTTCTACCAGTTGGTATGTCTCCACAAATAATTGAAATTCGATTTCTTGATCTGTGTCTTCTATTTTTGGAAATTTTAGAAAGTTCTTCCATCAAACCCTGATCAATAAACCTACAAAATCCTTCAAATTGTATCTGATTTAATCCAGGTATTGTAGACATTCCCTCGCTCCTAGCATTTTAATTCCATATCAAAAATCCCACTAAAGCCATGGTTTTGGCGGCATGGCTCGAGTGGTAAGGCGGGGGACTGCAAATCCTTTTTCCCCAGTTCAAATCCGGGTGTCGCCTGATCGCTAATACCTAAAGCAATTATTTTTCACTTACTGTTTTTACGTAAATTATAAGTAGAAAGGCCGTAGGAACTAGAATGAATAGCACAGTAGCAATAAAAGCAAGAATATTTTACTTCCATAAGTAAAGATTGGGTTTTATCTGGATCCGCCGGGACTGACGGGGCTCGAACCCGCAGCTTCCGCCTTGACAGGGCGGTGCTCTGACCAATTGAACTACAATCCCTGAAACGGGGGATTTTTATTTTTATTCGTATCGAGGGTATTTGATGAAATTGTTGGGCCGAGCTGGATTTGAACCAGCGTAGGCATATTGCCAACGAATTTACAGTCCGTCCCCATTAACCGCTCGGGCATCGACCCAGGACGAATCGGCAAACTATTGGAATCCATGATTAACTTCGCCCAGGGGAATTCGAATCCCCGCCGCCTCCTTGAAAGAGAGAATGTCCTGAACCACTAGACGATGGGGGCTGTTTGTCCAACCGCATCATACTATGATAGTATCCGTTTTTTAAATTGTCAATATACCTACTACAGGCCACGCAGGGATTGTTATCTTCGAAACTCAACTTGGGGTAGTACAAGAAAATCATGCAGAAATGATGAACTTCGAATGCCCCAATTTATGAGGTGTTCGGAAATGGTCGAAGTAGTTTGAATAGGAGAATCACTATGACTATAGCCCTTGGTAAATTTACCAAAGACGAAAAAGATTTATTTGATATGATGGATGACTGGTTACGTAGAGACCGTTTACGTTTTTGTAGGCTGGTCCGGTCTATTGCTCTTTCCTTGTGCCTATTTTGCTTTAGGGGGTTGGTTCACAGGTACAACCTTTGTAACTTCATGGTATACTACATGGATTGGCTAGTTCCTATTTGGAAGGCTGCAATTTCTTAACTGCGGCAGTTTCGACTCCTGCTAATAGTTTAGCACATTCTTTGTTGTTACTATGGGGGTCCTGAAGCACAAGGGGATTTTACTCGTTGGTGTCAATTAGGCGGTTTGTGGACTTTTATTGCTCTCCACGGCGCTTTCGGATTAATAGGCTTCATGTTAACGTCAATTTGAACTTGCCCGATCTGTTCAATTGCGACCTTATAATGCAATCGCATTTTCTGGCCCAATTGCCGTTTTTGTTTCTGTATTCCTAATTTATACCACTAGGTCAGTCCGGTTGGTTCTTTGCACCCAGTTTTGGTGTAGCAGCTATATTTCGATTCATCCTTTTTTTTCAAGGGTTTCATAATTGGACATTGAGACCCATTTCATATGATGGGGGTTGCTGGTGTATTAGGCGCTGCTTTACTATGTGCTATTCACGGTGCTACCGTAGAAAATACTTTATTTGAAGATGGTGAATGGTGCAAATACATTCCGTGCTTTTAACCCAACTCAAGCTGAAGAAACTTATTCAATGGTCACTGCTAACCGCTTTTGGTCCCAAATCTTTGGGGTTGCTATTTTCCAATAAACGTTGGTTACATTTCTTTATGTTATTTGTACCGGTAACTGGTTTATGGATGAGTGCTCTTGGCGTAGTCGGTTTGGCTCTGAATTTACGGTGCCTATGACTTCGTTTCTCAGGAAATTCGCGCAGCGGAAGATCCGGAGTTTGAAACTTTCTACACCAAAAATATTCTCTTAAACGAAGGTATTCGTGCTTTGGATGGCGGCTCAAGATCAGCCTCATGAAAACCTTATATTCCCTGAGGAGGTTCTACCACGTGGAAACGCTCTTTAATGGAACTTTAGCTTTAGCGGGGTCGTGATCAAGAAACCACCGGTTTCGCTTGGTGGGCCGGAAATGCCCGACTTATTAATTTATCCGGGAGATTACTAGGAGCTCATGTAGCCCATGCTGGTCTTAATCGTATTCTGGGCCGGAGCAATGAACCTATTTGAAGTGGCTCATTTCATACCAGAGAAGCCTATGTATGAACAAGGATTAATTTTACTTCCCCACCATAGCTACTCTAGGTTGGGGGGTAGGTCCTGGGGGAGAAGTTATCGACACCTTTCCGTATTTTGTATCTGGAGTCCTTCATTTAATTTCCTCTGCGGTTTTAGGGCTTTGGTGGTATTTATCATGCACTTCTGGGTCCTGAGACACTTGAAGAATCTTTTTCATTTTTCGGTTATGTATGGAAAGATAGAAATAAAATGACCTACAATTTTAGGTATTCACTTAATCTTGTTAGGTCTAGGTGCCTTTCTTCTAGTATTCAAGGCTCTATATTTTGGGGGCGTGTATGATACCTGGGCTCCGGGGAGGGGGGGATGTAAGAAAAATTACCAATTTGACCCTTAGCCCAGGTATCCTATTTGGATATTTATTAAAATCGCCCTTTGGAGGGGAGGGGTGGATTGTATAGTGTGGACGATTTAGAAGATATAATCGGAGGGCATGTATGGTTAGGTTCCATTTGTATACTGGGTGGGATCTGGCATATTTTAACCAAACCCTTCGCGATGGGCTCGCCGCGCACTTGTATGGTCTGGGGAGGCTTACTTATCTTATAGTTTAGGGGCTTTAGCCGTCTTTGGTTTCATTGCTTGTTGTTTTGTCTGGTCTCAATAATACCGCTTATCCTAGTGAGTTTTACGGACCCACTGGACCAGAAGCTTCTCAAGCTCAAGCATTTACTTTTCTAGTTAGAGACCAACGTCTTGGGGGCTAATGTGGGATCCGCACAAGGGCCTACTGGTTTAGGTAAATATCTAATGCGTTCCCCAACCGGAGAAGTCATTTTTGGAGGAGAAACGATGCGTTTTGTGGGATCTGCGTGCTCCCTGGTTAGAACCTCTAAGGGGTCCGAATGGGTTGGACTTGAGTAGGTTGAAAAAGGACATACAGCCTTGGCAAGAACGACGTTGCCGCAGAATATATGACTCATGCTCCTTTAGGTTCCTTAAATTCCGTGGGTGGCGTAGCTACCGAGATAAATGCAGTCAATTATGTCTCTCCGAGAAGTTGAGTTAGCTACCTCTCATTTTGTTCTAGGGTTCTTTTTATTCGTGGGTCATTTGTGGCACGCGGGAAGGGCTCGTGCAGCTGCAGCAGGGTTTGAAAAAGGAGATTGATCGTGATTTTGAACCTGTCCTTTCTATGACTCCTCTTAATTAATAATTAGGAGAGGAGAGGGATTCGAACCCTCGATAGTTCTTTATTTCAAACTATACCGGTTTTCAAGACCGGGGCTATCAACCACTCAGCCATCTCTCCGAAAGACAATTTTTTATTTTATTCCTCCGAATAGAACATGACCATAGGGTTGTTTGCTGATAGGGGGATCAAATGGCAGTTAATTTGTTGTTAGAGTGGAGAATAAAGTATAGACTCTTGCTTTCCAATTGGCTGTTTTTGCATTAATTGCTACTTCATCAATTTTATTGATTAGTGTGCCCGTTGTCTTTGCTTCTCCTGACGGTTGGTCAAAGTAATAAAAATGTTATATTTTCTGGTACATCCTTATGGATTGGTTTAGTTTTTTTAGTTGGTATCCTTAATTCTCTCATCTCTGAAGCTACCGTCCCAAGCTTAATATACAAGAAAAATGCGGATATAGTCGAATGGTAAAATTTCTCTTTGCCAAGGAGAAGACGCGGGTTCGATTCCCGCTATCCGCAAGCTTAAAAAACCAAAATTTTGGCAAAAGATGTTGCGGAGACGGGATTTGAACCCGTGACCTCAAGGTTATGAGCCTTGCGAGCTACCAAAACTGCTCTACCCCGCGAGAGAAGAACCAAAAACTAAGGGTTGAATGTGCCCCTCTACCATATCTGTACAATACAATAGCCGATTTTATACAGAATGGTAAAGGGGATAATCAAAGGTTAATCCTTACCAACTAGATCTTGTTGCTCCTGGCAAACAAACATGCATGAACCATTTCCCGAAGTATATGTCCGGATAGTCCAAAGTCTCGAAAATTCGCTCTCGGTCTTCCGGTCGCAAAACAACGTCGATGAATGACGTGTAGGTGCGCTATTACGCGGTAGTGATTGTAACTTTCTATAAATTTCCCATTTGTCAGCCAACGACTGAACTTTGCTTATTTCTGTTTTTGAGGATTCGACGAATCAAATGATATTTTTTTTCCAATTTTTCCCTTTTCTTCTCCCGCTGAATCAAACCTTTCCTTGCCATAATGGTTTAGTTCCTCTTAGTATCCGCTGATACAAGTCGAATCCTAGATGTAGAAATAGAGACGGCCCTTCCATCCAAAGAAATGCACTTTTCGAAAAATTAACCAAATTTGCCCGACGTAGACGCAATTAAGAAAGCCGCATAAGTAAATATATAACCTACAGAAAAGTGGGCTAATCCAACACAATCTTGCTTGCACAATTGAAAGGGCCACCGGTTTATCTCTCCAGCGAATCAAATTGGCTAAAGGTGTTCGTTCATGAGCCCAGGCTAAAGTTTCAATCAAATTCTTGCCAATAACCCCGCCAAGAAATTAAGAACATAAATCCAGTAGCCCAAACAAGGTGTCCAAATAAGAACATCCATGCCCAGACCGATAAACTATGTCATACCAAAGGGGTTATATCCATTAATAAGTTGTGAAGAGTTTAACCATAAATAATCTCTTAACCAGCCCATCAAATAGGTGGAAGATTCATTAAATTGATGAAACGTTACCCTGCCACAATGTGATGTGTTTCCAATGCCAATAAAAAGTAACCCATCCGATAGTATTTAGCATCCAAAAAACGGCTAAATAAAACGCGTTCCCATGCCGAAATATCGCAAGTACCGCCTCGTCCCGGACCGTCGCATGGAAAACTATAACCGAAATCCTTTTTATCTGGCATTAACTTAGACCCACGGGCCATCTAAAGCACCTTTTACTAAGATCAATGTAGTTGTATGTAAACCCAGCGCAATAGCATGATGAACCAAAAAGTCGCCAGGTCCTATTGTTAAGAATAAATGAATTACTATTTTCATTAATAGCATTTAACCAACCAGGCAACCAAATACTTCGACCCGCATTGAATGCTGGTCCACTCGTTGAAGATAAAAGTACATCGAAACCCATATGAAGTTTTCCCATGAGCAGATTGTATCCATTGAGCAAATATAGGTTCGATCAAGATTTGCTTCTCTGGAGTACCAAAAGCAAGCATGACATTCATTATGAACATAAAGTCCCAAAGTATGGAATCCTAGAAATAAGCTGGCCCAACTTAAATGAGATATAATAGATTCTTTATGGTCTAACACTCTTGCCAACTACATTATCTTCATTTTGCTCCGGATTGTAATCTCTAATGAAAAATATAGCTCCATGAGCAAAAGCTCCCGTCATGATGAATCCTGCAATATATTGGTGAGTGGGTATATAATGCAGCTTGGGTAGTAAAGTCTTGTGCTAGGAATGCATAAGGAGGTAAAGAATACATGTGTTGAGCTACCAAAGAAGTAATAACCCCTAGAAGAAGCTAGAGCAAGGCCTAGTTGAAAATGGAGCGAATTATTGATTGTATCATAAAGACCCCTATGCCCACGCCCCAATCGCCCACCCGGCGGAGTATGCTGCATCTAAAAGGTCTTTCATACTATGCCCAATTCCGAAATTCGTTCTATACATATGGCCAGCAATGAGAAAAATGAATGCAATAGCTAAATGATGATGACGCCATATCAGTCAGCCACAAACTTTGCGTTTGTGGATGAAATCCTCCGAGAAGAGTTAGAATGGCAGTTCCTGCTCCTTCCGAGGTACCAAATAAATGATATACCTGAATCGGGGTTTTGAGCATAAAGATTCCACTGACCTGTAAAAAGCGGGCCTAAGCCTTGGGGATGCGGTAATACATCTAAGAAATTATTCCATCGAAACATATTCTCCTCGGGATGCGGGAATAGCGACATGCACTAAATGTCCTGTCCAAGCCAAAGAACTTACGCCGAAAAGTCCTGACAAATGGTGATTCAGAACGAGATTCCGCATTTTTAAACCAGGAAACACTTGGTTTCCATTTCGGTTGTAGGTGTAACCAACCTGCTATTAAGAATATGGCAGAAAGAAATAATAGAAAAAAGAGCTCCAGTATAAAGTTCTTCATTAGTGCGTAACCCGATTGTATACCACCATTGATAAACACCAGAATAGGCGATATTCACTGGGCCAAGAGCACCTTCCTCGAGTAAAAGCTTCCACAGCCGGTTGACCAAAATGAGGATCCCAAATCGCATGCGCAATAGGTCTTACATGTAAAGGGTCCTGTACCCACGATTCAAAAATTTCCTTGCCAAGCTACATGAAACAGATTTCCGGAAGTCCACAGAAAAATTATTGCTAATTGACCAAAGTGAGAAGCAAAAATATTCTGATAAAGACAGTTCCTCAGTAATATCATCATGACTCTCGAAGTCATGTGCGGTAGCAATACCAAACCAAATACGACGAGTAGTGGGGTCCTGAGCTAAGCCTTGGCTAAACCCTTGGAAATCTTAATGCCATAATGCCTTTCAAATCCTCCTAGCCATTATCCTACTGCAATAATTCTTGCTAAGAAGAATGCCCATGTTGTGGCAATTCCCACCCAGAAGGTAATGGGTTACTCCTACAGCACGTCCTTGTACAATGCTCAAGGCTCTAGGCTGGGTAGCAGGAGCAACTTTTAATTTATTATGAGCCCAAAACGATGGATTCAATAAGTTCTTGCCAATAACCACGGCCACTGAATAGAAACATTAAACTAAAAGCCCATACAAAATGAGCACCTAGGAAAAAAAGGCCATTATGCAGATAATGACGAACCATAAGACTGAATTACTTGGGATGCCTGAGCCCATAAGAAATCGCGGAGCCATCCATTAATAGTAATAGAACTTTGCGCAAAGGTTTCCTCCCGTGATATGAGTTACTACCCCTTGATCACTTACACTGCCCCAAACATCTGACTGCATTTTCCAACTGAAATGGAATATTACTACCGAAATTAGCATTGTACATCCAGAATAGTCCTAAGAAGACATGATCCCAAGCCGATACTTGGCATGTACCCCCTCTTCCAGGTCCATCACAAGGAAAACGAAAACCAAGGATTTGCTTTATCCGGTATCAACCGTGAGCTACGGGCAAATAGAACACCTTTCAGGAGTATCAATACCGTCACATGAATCGTAAATGCATGAATGTGATGCGACCAAAAAATCTGCGGTTCCTAATGGAATAGGTAATAAAGCCACTTTGCCACCCACTGCTACTAAATCACCGCCTCCCCACGTTAAACTGGTGCTTGCTAGTTGCACCAGGAGCTGTTGCACCGGGTGCTAAAGCGTGGGTATTTTGTATCCATTGAGCAAAAACGGGTTGTAATTGGATAGCAGTATCTGAAAACATATGCTTGAGGTCGACCTAAAGCGCTCATGGTATCATTATGAATATATAAACCAAAACTGTGAAATCCTAGAAAAATACATGCCCAGTTCAGATGTGATATGATCTGCATCACGATGTCTAAGAACACGATCTAATAGATCGTTGTAACGAGTAGTTGGATCATAATCTCTTACCATAAAAATGGCTGCATGCGCAGCAGCACCATACGACGAGAAATCCACCAATCCACATGTGATGTGTAAACAAGGACAGTTGTGTACCATAGTCGGTAGCTAGATATGGATAAGGAGGCATAGAATACATATAGGTGAGCTACAACAATCGTCAAAGAGCCTAACATCGCTAGGTTAAGAGATAATTGAGCATGCCATGATGTTGTTAGGATCTCATATAGTCCTTTATGGCCCTTGTCCTGTAAACGGACCTTTATGAGCTTCTAAAATATCTTTCAGGCTATGACCAATACCCCAGTTGGTCCTATACATATGACCCGCTATCAGGAAAAGAAATTGCAATAGCTAAATGATGGTGTGCAATATCGGTCAGCCATAGACCCCCAGTTACTGGATCTAATCCTCCCCGAAAAGTAAGAAAGTCCGCATATTTTGAACCAATTCAAGGTAAAAAATGGAGTTGCCCCTTCGGCAAAACTTGGATAAAGTTGAGCCAAAAGATCCCGATTCAAAATAAATTCGTGAGGAAGAGGTATTCTCTTTAGGATCTACTCCAGCGTTTAGGAATTGGTTAATCGGTAAAGAAACATGTACTTGATGTCCCGCCCAAGAGAGAGACCCAAGTCCTAGTAGCCCCAGATAAATGGTGATTCAACATAGATTCTACATCTTGAAACCAAGCCAATTTTGGAGCTGCTTTATGATAATGAAACCAACCAGCAAAAAGCATTAACGCTGTCAAAGATCAATGCACCAATTGCAGTACAATAGAGTTGTAATTCACTGGTTATTCCAGATGCTCTCCACAGTTGAAAAAAACCAGACGTTATTTGTATTCCTTCTAAAACCTCCACCCACATCACCATTCAATATTTCTTGGCCCACGACCGGCCAAACCACCTGTGCACTAGGACCAATGTGAGTTGGATCACTTAGCCATAGCTTCATAATTGGAAAACCGAGCACCGTGGAAATACATGCCGCTCAGCCAAAGAAAAATGATGGAGAGTTGGCCGAAATGGGCACTAAATACTTTTCGAGTAAATTTCCTCCAAATCACTGGTATGGCTATCAAAATCGTGAGCATCAGCATGTAAATTCCAGATCCAAGTGGTAGTATCAGGTCCTTTCGCTATTGTTTTATGAGAAATGACCCGGTTTAGCCCATTCCTCAAACGAAGTTTTTACGCGATCCCTATCTACCAAAATTTTTACTTCTGGTTCCGGCGAACGAATAATCATTAGAGTCCTCCTCTTCCGGACAACACATACAAAGAAACCCGCCAACAGTAAAATAGAAGAGAGTATTTTTTCTTTGTTTTTATTTCTTTATATTTACTAGAGCAATTCTGATTGGGCAGTCGATTCGTGGCAAGTGTTCGTATCTATTATGACATATGTTCTTCCTCTCCTGAATTTCTGAAAAGTAACTATCTCGGTTTCATATAAATATAGAATTTTTGAAAAAGACTTTCGTTCATACGAAAGCTTACCATCCTTGGGATTTGATCCTACGCCGCTGCCCAAAATCTTAGGGGATCAGCTTTATTACATAAGTCGATTCCTATCTTTATGCTCACATCGATATCTCATCCTGAATAGTACGCAGTTTTTATTGTATGGCCTAAACCAGGGAATTGATCCTTACGCTATCTATCAATTAGATTGTTATCCATAGAAAACTAGGTTCGACTATGAAGTTACTACACGCTAAGATAAATCATTTTTAGACGATGTATATGTAGAAAGCCTTTTAAGTTTACAGTTTTTTTTTGTTTCTATAGTACGAGATAGCCGCACGTAATGACAGATCACGGCCATATTGTTAAAAGCTTGTGGTAAGAATGGGTTTCGTTCCAGTGCTCGAAAATAATATTCCAAAGCTTTGCGTATGTTCTCCATTACTTGTGTGAATAAGGCCTATATTATAGAGTATATAACTTCGATCATAGGGATCAATTTCTAGTCGCATAGCTTCATAATAATTTATGTAAAGCTTCCGCATAATTTCCTTCGGATTGAGCTGACATCCGTTACGGTCGTAGTCCGTTTAAACCCCTCCGTTTCAGAACCGTACGTGAGATTTGACATCTCATACAGCTCACCCTGTGCATAAGGAAATATAATGTAATCAATTAAAATTCTCATTATAACTAACCGGGGCTAGTGTTTTTTACAAGAAATCTCTAGCCCTGCAAGAGATCTCAATATGGACTTAAAACTCCAACAATTTCTTTGTTCTTAAGCTTTCTAATTTAAAGAATTAGTCACTTCAACACCCTTCGACGGTTATACGGATATCCAAAGTACAAACGAGATGGGTGCTTGTTATCCCAACTCATTGTTTTATTCCCGACATACGGTATTTCTAACAAAGTTTTTGTGTTGTTGATTCCTAAATGTAGTGCATCTTCCCCTATGCTACCAGTAGAGGAGTCCTATCCTAAAACCAGGTGTAACCTTTCGCTAAATACTAGAATCCACAAGAAACATAGCATATTGAGGTTGCATTAACCGAGGATACGCGACAGAGGGAATTGTTCTATTTCCAAGTTTCACCCTCAAACCTTTTTGGCTATAATTAGGAGAGATGGCCGAGTGGTTCAAGGCGTAGCATTGGAACTGCTATGTAGGCTTCTTGTTTACCGAGGGTTCGAATCCCTCTCTTTCCGTATTTTTAGTTTAAGTTTGATCGAGAATAGTATTCTACGACTAGCAATTCATTTATTTTCAAACCGATCCATTTACTATCTATTATTTGATTGACTAATCCTTTGGAATGGTTGAAAGATTAAATGACTTGGTAATTCTTCGTGAGGGGACGAATCCAAATTTTTGAATCAGAGCTTTAGATTTTTGCTCATCTGCTGTAATAATATCTCGGGGGTTTGCAGCGATAGCTTGGGATATCCACTATACGACCATTAACTAAAATATGTCTATGGTTAACTAACTGGCGGGCAGCAGGAATAGTCGAAGCCATACCCCAACCGAAAAAGGATGTTATCCAAACGCATTTCAAGTAATTGGAGTAAAACTTGACCTGTTGACCCCTTGGCTTTTCCGGCAATACGAACATATTTTAACTAATTGTCGTTCTGTAAGACCATAATGAAAACGCAACTTTTGTTTTTCTTCTAGGCGAATACAATATTGAGATTTTTTCCCCGAATAGGATTGGTTTCTGAAGATCATTTCCGGTTCTAGGCTTTTTATTAGTTAGTCCTGGTAAAGCCCCTAGGCGATGTATTTTTTTGAAACGAGGTCCTCGGTAACGCGACATAAAGAACTCCTTTTAATATTCGAAAGAATTCTCAATTACGTAAACATTGATAAATAGAAAGCCGGCTATCGGAATCGAACCGATGACCATCGCATTACAAATGCGATGCTCTAACCTCTGAGCTAAGCAGGCTCATATAAACTTAGTTTTCTGAAAACGGGATATGGCGAAATCGGTAGACGCTACGGACTTAATTGGATTGGGCCTTGGTATTGGAAACCTGCTGAGTGAGAACTTTCAAATTCAGAGAAACCCTGGAATTAATAAAAGGCAATCCTGAAGCCAAATCCTTTTTTCCAATAACAGGAGGATGAGGTGCAGAGGACTCAATGGATAGCTGTTCTAGACAAATGGAGATTCACTAGTGAGAAGTTCTTTCCTTCAAAAGTCCTTAAAATTCCCACGCCTTTTTTAAAAAGATTCCTGAACGGCTTCCTGTAAGCTTGAGCACCCCCTTTCATAAAAATCAGGATGCGTGCATTGACGGTCGGGAATAGCTCAGCTTAGGTAGAGCAGAAGGACTGAAATATCCTCGTGTACACCAGTTCATAATCTGGTTCACTGGCGAATGAGCAGGAACAATTTAAATAAGTTTTTATTTTTCTATCGGATCAATAAAAACCCAACTTTTTGAAGAATCTTGTTTTTTACATTCAATGAGCCATCTTGTATTCTCATAAAAATTTGGGGGCAATCTATAATCCTTGCCGTAAGGGCCTAGCCTATCCACACTTTCTGGCTATTAAGATACTGTTTCAGGCGCTGGATGAGTTGTCATAAAAGAGTTCCCAACATGATCATAGGATTATCTCGTTCTTTGAAAATCCACCACTTTTCCAAGACCCAGAAGAACAGACGGAATACCTAGGATTCCTTTCTTGAGAACAAATACTTTTTATGCATACCCTCTTCTGGTTGAGATCTACACCAATATTCTATTTCTCGTAAGATTGATAGACACTGAGCTAATAGCCCCGCCAGGCGACTACATCGTAAGGCGCATTGTCGAGCGTAGATGAATTGTAACCGAATATACATATTAAAATAACAGTCAATGGAATACCCAATCCTGTGGGCTTTATTTAGTAAAGTCTCTTGTGCCTTGGATAATCAAAACGCCAAAGATCTAATGACTTAGTACCCGTGCTTGAACTAGCCAAGCGCGACAAACGACCCCTGCATCTTTTTTTATCTCCCCCCATTTTGTTAAGTGATTTCACATTAATATGAAAAATGTTTATGATATAGTTGTCAAAAGAAATACTGTCCTATTTTGCAATTCGTGATGAAAAGACTGGAAACTTTTGTAGTTTAAAAAAAAGGTTCAGTAGTGTATTTCTGAGCGTTGCCGTAAGAGTCGTTAGATAAAGGATCTCCTTATATTTCCAAATACGAATACTTGCGCTGAATATGAAACTTATCGATTGGAAGTCAAAACACCGGCTTCATTCGTTCGAGACCTAATTTCTATCTTGGCTAGATTTCTCGAGATATTTTTTTTACGAAGTTATTTGTTATAGGCCTCTATAACACGCTTCCGGGATTAGGTGGACAAGCCTGGCAACATAGACATCCGACAGGAATTATGTTTATCAACATCCCCGAACATGTACTATAAGAAAATCAGTACTGGAACATCCCTGCCTGTAATTGATACATGCTCCACATAGCAATAGACATATTTTGTGTTCGGGCATTTTGCTCATATTAGTCTCACTATAAGAGGGGGCCCCATTTTCATTTGTTACTGTTCCCAGCTGTTAACAATCAGATCCTGCCTGTCTAGCGACTCGATCTGTGGTACTAGCTCCATAACGATACAAAGTCGAACTCGTGACCCTCGATTAGGGAAGGCAAATTCAATCGAAGCAACAATCTGGTACCATCAGAGAAGCGGACCATAAACTAAGAGAGCCTTGGACCAATTTGAAAAGATCATTTAAATGTAGTTGAAAATAACCGAAATTTTGGGCTGTTCGGTCAAAGTAAAGGAAAGCTCAAGAATTCATAATAGTCTTATTTTTCTATTGTCTTAAATATTCAGGAGCTAAGACCATTCCAATGCCCCCTTTCGCCATGCACAAACTAAACCAACAATTAGGATAAGTACAAAAATTAAAGCTTCTACAAATACAGGATACACCCAATATATCGAAACTCATTGCCCATGGATAAAGAAAAACCGTTTCAACATCAAAAACAACAAAAACTAAAGCAAACATATAATAACGGATACGGAAATTGTAACCAAGCATCACCCATTGGTTCGATACCCGATTCATAACTAGAAAGTTTCTCTGGTCCTTTTTTAATCGGGGCTAAAACTCCTGAAATGAAAAAAGGTAAAAATAGGAATAAGACTCGATATTATTAGAAATACCCAAAAAATATCATATTCGTAAAGCAGAAACATAGACAGACTCCTCTAGACGTGAAAAAATATACTGGATTGCTCCCATGCTATACGGACTCGAACCGTAGACTTTCTCGGTAAAACAGCTCAAACTTTTTATTATCCAAAATGATCTGAACTGTTTCAAAGACCCAACATGCTTTTTTGCATTGGGCTCTTTCATTAACTGATGAAAATATCAGCTAGTCTGCCATATTTTCATGATAAAAAAATGGCTCCACGTGCTGATTACTTTGTTATATCCACTACCAAAGTCTTTCAAAGGTATCGGTTTTCTTGACGTAGGTCTGCCTCTGGCCATTCAACTAAGTTAAATGAAGTCTCTATCGTTCTTTAAAATAAATATGAAATTAATACACACTTAAAGTTCAACGACGAAAAGAGTTGTTTGAGCTCCTATACTATGCCTAGCATTGACTAGACAAATATTCACCTTATCAATATTCAAATCGCAGGATAGGGTCTCCTTGGCACCTATACGGTATTCCCAAACCTGTCAGGCTACTGTTCCTTTGGGTAAACCTTTAATATTCCCATTTTTTTATGATGGGTTCCCTTGAAAAACATTGGCGCACGTGTAAACGAGGCGCTCTACCAACTGAGCTATAAGCCCTTATTGATACATATTTTATCATCTAGCTAATTTCTTGTCAAGATAAAACGAGATAACACATAAATTTGATTGTCGTATTGCTAAGGATTTCTTTTATAACCACCAGAAGGTCCTTTTGTTTTTTTGGGGACAAGATTGGCCTACTTAACTCAGTGGTTTAGAGTATCGCTTTCATACGGCGAGAGTCATTGGTTCAAATCCAATAGTAGGTAGAACTTATTAGATAGTATCTAATAAGTTTTTGACCCAAGTTTGAAATCAAACCGATAGCCTCTACTCGTGTCCTAAGCTCGCCGTAGAGCTAGATTTGCTTCAATTATTTGTCTTTTTCCTTCAGCCTTTTTCAAATTGGCTTCTGCTATTTCAAGAGTTTGCTGAGCTTCTTGTTGCATCAATGTCACTACCCTTCTCCGCATCATTTACTAAAACAGTTATGTCATTATTGCCTATTCTAGCAAAACCGCCCATCAGAGCCATTGTTAACCATTAGATCTTAGCGTATTCTTAAAATACCTATATCTACAGCTGTGGCAATAGGGGCATGGTTGGGTAATATGCCAATTTGACCACTGTTAGTAGATAAAATGGATTTCCTTTACTTCTGAATCCCAAACAATTCTATTAGGGGTCAGTACACAAAGATTTAAGGTCATTTGCTCCATTTCATGTTTATAGGCCTTCGCGGTAGCTTCATCGATATTACCTACTAAATAAAAAGCTTGTTCAGGAAGACCATCAAATTCTCCGGAAAGAATCAATTGAAATCCTCTAATTGTGTTCTGCCAGACCAACGTATTTCCCTGGAGAGCCCGTAAATACTTCTGCTACGAAGAAGGGTTGTGATAAGAAACGTTCAATTTTTCGCGCCCGTGCTACGAACTAAACGATCCTCTTCGGATAATTCGTCTAACCCAAGGATAGCTATAATATCCTGAAGTTCTTTGTAACGTTGTAAAGTTTGCTTTACTTGTTGCGCGGGTTTCATAATGTTCCTCACCAACGATCCAAGGTTGAAGCATGGTTGATGTTGAATCTAAAGGATCGACGGCTGGATAGATCCCCTTGGCAGCTAATCCTCTCTGATAGTACGGTAGTAGCATCTAAATGTGCAAATGTCGTAGCAGGCGCGGGGTCGGTTAAATCGTCTGCAGGCACATAAACTGCTTGAATAGAAGTTATCCGACCCTTCTTTGGTAGAAGTAATTCTTTCTTGTAAAGAACCCATTTCAGTACTCAAGGTGGGTTGGTAGCCTACAGCAGAAGGCATTCGACCCAATAAGGGCCGAGACTTCAGACCCTGCTTGGACGAAACGGAATATATTGTCGATAAATAGAAGCACGTCTTGTTCATTAACATCTCGAAAATATTCTGCCATAGTTAGCGGCAGTCAAACCAACTCTCATACGAGCTCCTGGTGGTTCGTTCATCTGACCGTAAACGAGAGCCACTTTGGATTCTGAAATATTTTCTTCATTAATCACTCCCAGATTCTTTCATTTCCATGTAAAGATCGTTTCCTTCACGAGTACGTTCACCCACTCCGCCAAATACGGATACGCCCCCGTGCGCTTTGGCAATATTGTGTAATCAATTCCATAATGAGTACTGTTTTACCCACCCCAGCTCCCCCAAAGAGTCCTATTTTTCCGCCACGGCGATAAGGGGCTAAAAGATCTACTACTTTAAATTCCGGTTTCAAAAATGGCTAATTTTGTATCTAACTGTATAAAGGCAGGTGCGGATCTATGAATAGGAGATGTTGTACGGGTATCTACCGGACCTAAAATTATCAACAGGCTCCCCAAGCACGTTGAAAATTCGTCCCAGAGTTGCTCCGCCTACCGGAACACTTAGAGGTGCCCCCGTGCCAATCACTTCCATTCCTCTTCGTTAGACCATCTGTAGCACTCATAGCGACAGCTCTAACTCTATTATTTCCTAATAATTGTTGTACTTCACAAGTTACATTAATTGGTTCACCAGCAGTAATCTTTACCTTTAACTACTAGGGCATCATAAATATTCGGCATCTTGCCTGGCGGAAAGGCTACATCTAGTACCGGGCCGATGATTTGGACAATACGCCCCCAGGTTTTTTTTGTCAAGCGCGGAAACCAGAACCAGAAGTAGTGGGATTTGTTCTCATAATATACCAAAGTTGGGTTGCGTTATATATATGAAAGGGTATACAATAATGATGTATTTGGCAAATCATATGGATCAAACATTCTGATTAGTTGATATTGATTGTTGGGAATCTTTCAAGATTCCCGTAAAAATTGCATTAACAACGAATTCGTGTCGACGTAGACCTTGTTATTGTGAGAATTCTTAATTCATGAGTTGTAGGGAGGTATTATGTCACCACAAACAGAGACTAAAGCAGGTGTTGGATTTAAAGCTGGTTGTTAAGGAGTACAAATTAACTTATTATACTCCTGAATACGAAACCAAAGATACTGATATTTTGGCAGCATTCCGAGTAACTCCTCAACCGGGAGTTCCGACCGGAAGAAGCGGGGGCCGCGGTAGCTGCCGAGTCTTCTACTGGTACATGGACAACTGTATGGACAGATGGACTTACCAGCCTTGATCGTTACAAAGGGCCTGATGCTACCACATTGAGCCAGTTCCTGGAGAAAGAAGATCATATTTATTGCTATATGTAGCTTTACCCCTTAGACCCTTTTTGAAGAAGGTTCTGATTACTAACATAAGTTTACTTCCGATTGTAGGTAAATGTATTTGGGGTTCAAAGCCACTACGCGCCCTTACGTTTGGAAAGATTTGCGAATTCCCGTTGTCTTATGTTAACAACCTTCCAACAGGACCGCCTCTATGGGATTCAGAGTCGAGAGAAGATAAATTGAAACAAGTATGGGTCGTCCCCTGTTTGGGATGTATCTATTAAACCAAAAATTAGGTTTATCTGCTACTAAAACTACGGCTAGAGCGGTTCTATGAATGTCATTCGTGGTGGAACTTGATTTTTACCAAAGATGTATGAAAACGTTGAACTCTCAAACCATTTATGCTGTTGGAGAGATTCCGTTTCTTAATTTTGTGCCGAAAGCAATTTATTAAATCGCAGTGCTGAAACGGTGTGAAATCAAGAGGGCATTATCTTGAATGCTAACTGCAGGTACCATGCGAAGAAATATGATCAAAAAGGGCTGTATTATGCTCGCGAACTTGGGAGTTCCCTATTGTAATCGCATGATTACTTTAACAGGGGAGGTTCACTGCGAAATACTAGCATTGTCTCATTATATTGCCGAGATTAATGGCTTACCTTCTTCACATTACACCGTGCTAATGCACGCAGGTTATTGATAGGCAGAAGAATCCATGGTATGCCACTTCCGCGCTCCTAGCTAACAGCGTTACGTATGTCTGGCGAGAGATCATATATCACTCTGGTACTGTAGTAGGTAAACTTGAAGGCGAAAGAGATATAACTTTGGGCTTTGTATGATTTACTGAACGTGATGATTTATATTGAAAAAAGATCGCTCCACGCGGTATTTATTTCACTCATAGATTGGGTCATCTCTACCGGCGTGTTCTCCCTGTGGCTTCATGGAGGTATTCTTACGTTTGGCACTATGCCTGCTTCTGACAGAGAATTTTTGGAGACTGATTCGGTATCTACAGTTCGCGTGGAGGAACGTTTAGGACACACCTTGGGGTAGATGCACCAGGGCTGCTGTAGCGTAATCGAGTAGCCTCTAGAAGCCATGCGTAAAAAGCTCGGAACGCAGGGGCGTGACTCTTGCTGCTAGAGGGGGGTGTAGATTATCCGGTGAGGCTGTGAAATGGAGTCACTGAACTAGCCGGCTGCTTGCGAGGTATGGATAGGAGATCCTATTTATTTTTGGCAGTGGTATAATTGGATTCCAACTAATGTGAGAGAAGATTTTCAATCAACAGTGACGAATTAATCTTTACGGTTGCATGCTTGGATCCATCAACGAATACTATGGATTCTATAGGATTGGTCATATTGAGCACCATTCTTGGAAAATGGTGGGATAAAAGAAAGGAATCCACAGTTGGATGGGCCTTCAAGTCCGCACGTTGCTATTCTACCACATTCGTTTCAAAACGAGAAAGTTCTAATGGAATGGTGTTAAGTGAAATTATAGAGATTTTGTGGGTTCTAATGTGAAAAATTGTTATGGAAGTTAAATTATACAGAAATTTTTAGAAATCAAAATATGAATATTTGGTGAACAGTGATGGATATCATCTTGAAAATCAAGCAGTTCTTGCCTCTAATTGTGGATTGGTAATGGAATTGATTTCAACTTGGAAATCAGGAATTAGTCATCGGTTTCAGTGCTCAGCCTGCTAGTGCTAGTTGATGGCAGTTACATTGGGAAAAAAAGTAAAGTCAAATTATTGAGGTATGCTCAAATTACAATAAAATTTAATTGGATCAAGTATGAGTTGGCAATCAGAACATATAATGGATAGAACTTATAACGGGGTCTCGCAAAATAAGTAATTTCTGCTGGGCCTTTATCCTTTTTTTAAGTTCATTAGGATTCGTATTCGTTGGAACTTCGAAGTTATCTTGGTAGAAATTGGATACTTTTTTCCAAGGGATCGTAATGTCTTTCTACGGAATCTCGGGTCTCTTTATTAGTTCCTATTTGTGGTGCACTAATTTTTTGGAATGTAGGCAGTGGTTATGATCGATTCGATAGAAGGGAAGGCATAGTATGTATTTTTCGTTGGGGATTCCCTGGAAAAAATCGTCGCATAATTCCTCCAATTCCTTCTAAAAGATATTCAGTCGATTCGAATAGAAGTTAAAGAGGGTATTTATGCTCGTCGTGTTCTTTATATGGACATCCGCGGACAGGCGGTCCATTCCTTTAACTCTTACTGATGATAATTTGATTCCACGAGAAATTGAGCAAAAGGCTGCTGAATTGGCCTATTTCTTGCGTGTACCGCTTGAAGTAATTTTGAATATCATGAAGTGAGTTGATTAACAATTCACCGACAAAAAATGACAAAAAAGAAAGCATTCCTCCTTTGATATTTCTAGTATTTTTGCCCTGTTACTTTCTCTCTCATTTAATAAAAGCCTGGAATCTTGGGTCACTAAGTGGTGGAATGCTGGGGAATCCGAAATTTTTTTTGAATGATATTCAAGAAAAGGGAATTCTAGAAAAATTCATAAAATTAGAGGAACTCCTTGTCTTGGAGGAAATAATTGAAGAATACTCGGAAACACTATCTACAAAACTGCGTATAGGAATCCAAAAAGAAATGGTTCAATTAATCAAGATACATAATGAAGACGGGATCCATACGATTTTGAACTTATCAACAAAGTATAATCTGTTTTTTTATTCTAAGCGGTTATTTTCTTTTAGGTAATCAAGAACTTCTTAGTCTTAACTCTTCGGCCCAGAAATTCCTATATAACTTAAGCAGACACAGTCAAAGCTTTTTCTATTCTTTTATTAATGGATTTATGTATCGGATTCCACTCACCCCACGGTTGGGAACTAATGGTTGGCTCTGTCTACAAACAATTTTGGATTTATTCATAATGATGAAATTGTATCTGGTTTGGTTTCCACTTTTCCAGTCATTCTGGATACGATTTTTAAATATTGGATTTTTCGTTATTTAAAATCGCATATCTCCTTCACTTGTAGTTATTTATCATTCAATGAATGACTGATAGATTGTAGTAACTAGCAGAATCGTGGATAGGAAACTATACTAGCAACTACCCCTTTATTGTAGAAATTTTGGGATGAGATTGGACTATGGAAACTCGAAAGAATTTTTTATTGGATAAAGGAACAGATTACTCGATCTATTGCCGTATCGCTCATGATATATATCATAACTCGGACAGCCATTTCAAATGCATATCCTATTTTCTGCACAACAGGGTTATGAAAATCCACGAGAAGCCACTGGACGTATTGTCTGTGCCAACTGCCATTTAGCAAGTAAGCCCGTCGATATTGAGGTTCCACAGCTCAGTACTTCCTGATACTGTATTTGAAGCAGTTGTTCGAATTCCTTATGATATGCAATTGAAACAGGTTCTTGCTAATGGAAAAAGGGGGGGGTTGAATGATAGGGGCTGTTCTTATTTTACCGGAAGGGTTTGAATTAGCCCCTTCCGATCGTATTTCTCCCGAGATTAAAGAAAAGGTAGGCAATTTGTCTTTTCAGAGGCTATCGCCCCAGCCAAAAAAATATTCTTGTGATAGGACCCGTGTCCGGTCAGAAATATAGTGAAATCACCTTTCCTATCCTTTCCCCTGACCCTGCTACTAAAGAAAGATATTCACTTTTTAAAGTATCCTATATACGTGGGCGGGAACCGTGGAAGGGGTCAGATTTATCCCGACGGGAGTAAGAGTAACAATACAGTTTGATAATGCTACAGCAACAGGTATAGTAAGCAAAATCATACGAAAAGAAAGGGGGGTATGAAATAACCATAACAGATACGGGCGGACATCAGGTGGTTGAATATTATCCCCCCAGGACCAGAACTTCTTGTTTCAGAGGGTGAATCCATCAAATTGGATCAACCATTAACGAGTAATCCGAATGTGGGTGGATTTGGTCAATGGGGATGCAGAAATAGTACTTCAAGACCCATTGCGTGTACAAGGACTTTTGGTCTTCTTGGCATCTGTTATTTTGGCACAAATCTTTTTGGTTCTTAAAATAGAAACAGTTTGAGAAGGTTCAATTGGCTGAAATGAATTTCTAGTTGCAGATTTATTCCTAGAGGCGAGTTCTTCGCTTCATAGTCTATAACTCAATTCATTCATTATTAGAGGGATGAACCCAATCCAGAATATGAACCATAAAAGAAAACACCTAGTAAACCGATCACAAGAATACCAGCTTACAGTACCTATTATCCAAAGAGGAATTCTTCCAGTAGTATCGGCCATTACCCACTTCACTCCTCATCAAGTGTTCGTGCTAGAACAATAAACAGTCATGGATAATTTTAGATGAGATCCTTCCGAATGCGCTAAGAAAATATCTAGAATCTTAGATTTTCTTAATTGAAGAAATAATTGCGAAAATAAAACCGCAAGTACAAAAATGAGTAATAACCCCCAGTATAGGCTGGTACGATTCAATTCAACACTTTGTTCGTTCGGGTTTGATTGTGTCATAGCTATAAATTCGGATATGGGTTTATCGTTGGATGAACTGCATTGCTGATATGGATCCCAAAAAGAAGACGGTAGGGACAGCCAGCCCGTGAACAGCCAACACACCGTACTGTAAAAATTGGATAGGTTCGATCTATAGTCATTAGGCCTCCTAAAAGATCTACTAAATTCATCAAGTTGTTCCAAAGAATCAAAACGACTCAGTTATTAATGGAATTCCCTGTCGATTTTCTGTGAAATACTCGTTTGGCCTAGGACTTCCAAAGACATCATAAGCTAAGCCGGTGCTGACGAATAGCCACACCCGCAATGAAAAGGGAAGGTATAGTAATGCTATGAATGACCCAGTATCGAATACTGGTAATAATATCCGCAAAAGAACGTTCTCCTGTGCTTCCAGACGATGCTGAGCTCCACATATTCTTGTACAGTCAAGGGTAGATTCCGTAAAAAATGAGACCAGTAAATGAATTCACTGAAATCTAATTTTTGTGAGATCGTCAATATTGTACCGATGGCGTCTTTAGAGTATACCGAATCAGTATAATTATCTTTCTTCTAACACAGCAACGCTATTTAAAAAACTTCCTGTCATTGAGATTTATATTCCATTCGTATTAATATTTAGGTATAGATTTTTTTTTCAACAAATTGAAATGATTGAAATTTTTCTATTTGGAATCGTGTTAGGTCTAATTCGCTATTACCTTGGCTGGATTATTTGTAACTGCATATTTACAATACAGACGTGGTGATCAGTTAGACCTTTGATTTAAATACACTGGAGGTAATTTCTACTGCTGTGTACTCACTAAGCCCAGACAAAAAATCACGCTCTGTAGGATTTGAACCTACGACATCGGGTTTTGGAGACCCACGTTCTACCGAACTGAACTAAGAGCGCTTTTTTATGACAAAGAATGACTAGGGATGACAGGATTTGAACCTGTGACATTTTGTACCCAAAACAAACGCGCTACCAAGCTGCGCCACATCCTTCCGTTGTTCTACAGTACATTGTATAGAATTACTGTCTTATTTTCCAATTGTTATTTTGTTGAAAAGGGGTTTTTCAATGCGAGATTTAAAAACATATGCTCTCCGTGGCACCAGTACTAAGTACACTTTGGTTCGTAGCTTTAGCAGGTCTATTGATAGAGATTAATCGTTTTTTTCCGGATGCGTTAACATTTCCCTATTTTCATTATAGTTAGATCATAAAATCCAAGATCTTTTCGTAGGCGTTTGCCCCCGATTCAATCGGGGGATCGAATTGATTATAGAAACATGAGTTTAATTAGTCGATTTATTAGTGAACGAAGGGAAAATATTATCTAGACGGGTGAATAAATTGACCTTGAAACAACAACGATTAATAACTATTGCTATAAAACAAGCTCGTATTTTATCTTTGTTACCACTTTCTGAATAAGAGAAACAATTTGAAAGAACGGGTCCGTTGCTAGAACTACTAGTCTTCGAATCAAAATAATAGGCTTAAATATTTATATAGGAATTTGGATTTACCTTCCCGGGGAAGAAACTCCGGGAAACTCGTTTAAATTGTTTCGGTAGATTTTTTCTTTTTATATCTCTTAAATCATAGAAAAACAATTCTTATTTGATATAGCTATTTGCTGCAAGTATTTTACGATTAAGAAGTAACTGCCCCTTATGCAAATTATGTATTAATGTACTATAACTATAGGATACGAACCTTTCGCGAATTGCTGCGTTTTATCCGAATGATCCACAAACGACGAAAATTTCTTTTTTTATTATCCCGATCTCGATGAGCCGAAACTAAAGCTCTTATTTTCTGTTGAGTAATAGTTCGAGGTAAGTCTTGAATGTGCCCCCCGAAAGCTTGACGCAAATAAACGAATTTTTGTTCTACGTCTACGAGCTATATATCCCCGTCTAATTCTAGTCATTGAATACGATGAAACTTTGAAATAACTATTGATTTCTTTTCTTTCAGTTAGTCTTTTCCCTTTCCAATAACAAAACGGATGTTCCAATGTATAGAACTAAAAATTCCACTGGCTTTGGCTGCTATAACCTTCCCAACCACTGAATAGTGGGTTCCATCGTTTCTATGGTGCCTTTTTAAACGCTGAGGTCTTCTCTTATACACCGGAGCTTTCTTCATGAATCAAGTTATTGGTAACTTGTATAGTTCATCCTTTTGGCTCTACCTATGAATCTAGTAATAGGTCTTTACACAACGAGATTTAGCTATACAGTAACGGTATTTAATTATGAAAATTAGCTGGGTAGCTGACCCTCTTCTTCCGTCTTGCCAGAGTAGGAATCCAATTGTTAGCTTTTCTCCGCTTAGTGGTAACTTTTTGTTACCAATGGAAAAGCTCTCATCAGCTTTGTGCCGATCATAATGATCTAAACGAGTCGCGCATACACCCGAGTACAGTGTTCCTCGACGCTGAGGGCATCCCCGAAGAGCGGGGGATTTCGTGACCTTTCTTATTGGCTGTCTTGTATTTCTAATAAGTTGTTTAATAGTTGGCATACCTTATTTATACATAATGGACTGGTTTAGATTGATCCTAACCGGATGATTGAATTTTAACGCGGAACACTGTGAAATGCATGTTATTTTCATTCACGCTACAAGATCGATAATTCCATAAGCTTGTGCTTCTGTTGCAGACATAAAAACATCTCTTTCCATGTCTTCAGGATACAACCCATAAGGGTTTGCCTGTTCTTTGTACATAAACCCTTGTGAGGGTTTCGCGCAGTTTTAGTAGCTCTTCCGCTTCCAGGATAAATTCTCCCGCTTTGTGCCTCATAAAACGAACTGGCAGGTTGATGGATCATTACCCTGTGAACAGGTATTTCATAGGGCGAAGGCATAGTCTTCTAACAATTGGCGCCAAGCGTGCGGGAATGCTAAACGTTTGGTAATTTCTCCTCCGACCAAGATAAAAGATCCCATTGAGGCGGCTAACCCCATGCATATTGTGTGGGATCTCTGGACGCACAAATTGCATAGTATCATAAATAGCTACTCCGGGTATTACCCAGCCCCCAGGAGAGTTTATATACAAATACATATTTTCGTTATCACTTTTCAATACTGAGATATACCATAAGACCAATAAGTTGATTTGAGATCTCGCTATCAACCGCTTGGCCTAAAAAAAGTAATCTTTCTCGATAAAGTCGGTTTGATTAGTCCAGTGTATCCCTTAGAACCGTACATGCACCTTTTGATGCATACGGTTCAAAAATGAATCAATGATAGATTCCTGGTCCTGTTCTTTTGGTCTTTCAATATTTGACTCACGCTCCAAATTTCGTACTATTTACCGAATCTTTCTTGGGCGAAACAGGGGGTATCTCGATGGGAGAAAACGGATCCCATATGACCCAATATGTCTGACAAGTCCGCACTATACGTCAACCCAAGATGGATCGTCCTCTCCCGGACCTCGGAAAGGTACTTTTGGAACACCAATAGGCATTAAAAAGAAAACTAAGTAACTATATTTCACTTTGATGGGGAAACGTAACAAAATGATTTATTTAACACCCGAAATAATCCACTGATAGGGGTATATAGAATAGTCTTTTCTAATGCAATAAAGGTTACATAGTGTCTATTTATCTTTGATAAGGGTATTTCCATGGGTTTGCCTTGGTATCGTGTTCATACCGTTGTATTGAATGATCCCGGCCGGTTGATTCTCTGTTCATATAATGCATACAGCTCTGGTTGCTGGTTGGGCCGGTTCGATGGCTCTGTATGAATTAGCAGTTTTTGATCCCTCTGACCCCGTTCTTGATCACAATGTGGAGACAGGGTATGTTTGTTATACCATTTATGACTCGTTTAGGAATTACCAATTCGTGGGGTGGTTGGAGTATCACAGGAGGTACTGCAACAAAATCCGGGTATTTGGAGTTATGAAGGCGTAGCTGGTGCACATATTGGGTTTTCTGGTTTATGCTTTTTGGCAGCTATCTGGCATTGGGTATACTGGGATCTATGAAATATTTTCCGACGAACGCACAGGAAAACCTTCTTTGGATTTGCCCAAGATTTTTGGAATTCATTTATTTCTTTCAGGAGTGGCTTGCTTTGGTTTTGCGTGCATTTCATGTAACGGGCTCTTATGGTCCTGGAATATGGGTGTCAGATCCCTATGGGCTAACGGGAAAAGTACAACCCGTAAACCCGGCATGGGGTGTCGGAAGGTTTTGATCCTTTTGTTCCGGGAGGAATAGCTTCTCATCACATTGCAGCAGGTACGTTGGGCATATTAGCGGGGTTATTCCACCTTAGCGTTCGAACCGCCACAACGTCTATACAAAGGATTGCGTATGGGAAATATTGAAACCGTCCTTTCAAGTAGCATTGCTGCTGTCTTTTTTGCAGCTTTTGTTGTTGCCGAGAACTATGTGGTATGGTTCCGCAACTACTCCGATCGAATTATTTGGGCCCACTCGTTATCAATGGGATCAGGGATACTTTCAGCAAGAGATATATCGAAGGGGTTAGTGCTGGACTAGCCGAAAATCAAAGTTTATCAGAAGTATGGTCTAAAATTCCTGAAAAATTAGCTTTTTATGATTACATTGGAAATAATCCGGCAGAAAGGGGGATTATTTAGGGCGGGCTCAATGGATAACGGGGATGGGATAGCTGTTGGATGGTTAGGACACCCCATCTTTCGAGATAAAGAAGGGCGGGAGCTTTTTTGTACGTCGTATGCCTACTTTTTTTGAAACATTTCCGGTTGTTTTAGTAGATGGTGAGGGAATTGTTAGAGCGGATGTGCCTTTTAGAAGAGCGGACATCAAAGTATAGTGTTGAACAAGTCGGTGTAACTGTTGAGTTCTACGGTGGCGAACTTAATGGAGTTAGTTATAGTGATCCTGCTACTGTAAAAAAATATGGCTAGACGCGCTCAATTGGGGGAAATTTTTGAACTAGATCGTGCTACGTTGAAATCGGATGGCGTTTTTCGTAGCAGCCCAAGGGGTTGGTTTACTTTTGCGACATGCTTCATTTGCTTTACTCTTCTTCTTCGGACATATTTGGCATGGTGCTAGAACCTTGTTCAGAGATGTTTTTGCTGGTATTGACCCAGATTTGGAATGCTCAAGTAGAATTTGGAGCATTCCAAAAACTTGGAGATCCAACTACAAAAAGACAAGCAGTCTGATTGAACACCACTTTGTAAGAAACAAACAGGTATGGAAGCTATATTGTAAACCTCGATCGAATCTATGGAAGCACTAGTTTATACATTCCCTCTTAGTCTCGACTCTAGGGATCATTTTTTTCGCTATCTTTTTCCGAGAACCTCCTAAAGTTCCAACTAAAAAATTATTTTCATTATCTCACATGAGTAATAAGCCTCCAATTTGGAGGCTTATTACTTCATAGTCCCCATGTTCTTCAAATGGATCCCTTAGTTGTTGAGAAGGTTGCCCAAAACGCGGTATATAAGGCATACCCAGTAAAACTGACAAGTAAACCAGATATAAAGATGGCTACTAGGGTTGCTGTTTCCATAAATTATCAAGACCCCAACGGATCTAGCCTAAGATCCTTTACAACGGAATGGTATACAAAGTCAACTAATGTGAGATTTATGGCTACACAAACTGTTGATAACGACGGTCCAAGACAAACTAATGTAGGTAGTTTATTAAAACCATTGAATTCGGAATATGGTAAAAGTAGCTCCGGGGTGGGGAACAACTCCTTTAATGGGTATCGCAATGGCTCTATTTGCGATATTTCTATCTATTATTTTAGAGATTTATAATTCTTCCGCTTTTATTGGATGGAATCTTAATGAATTAAATATAAGAACTGTAAGGTTTACAAAAAGAATATTTAGAGCTCATATTTTGACGGGGAGTTCGATCGCGAAATTTCTTTGTTTTTATTTCCGGAATATGAGTGTGTGACTTGTTAGAATTGATCCTATTGATAGTACAGATAGGGGTCTGTACATAGATGGTTCTACTTCGTCGTATTTAATCGAAATAGATTAAGAAATATTTGAAACTATGATTCATACTTAATGTTATTGAATAAGTGATGCGGGGGTTCTTACTCGGAGGAATCCTTGTTAATTAAATTTTTTATTGAATCATCACGGTTATATATGAATCTGAGTTTTATAATTCATAGGGTTCTTAACAAGAGAATTCTCTATAGAAATAGAAAAGAGACGATTCAAGAGGCCGAATGGATCAAATAAAGATGACTGAGCCAACTTGAATTTTGGTATTATCGCCCCAAAAAGAAGAGCTTTGGTTTTCTTCTTTCCTCAGAAGTTTGATTCAAAATAAAAAGTTTCAAATTTCTATCTAACGAGTCTTGGGTGTTTTTGCTTGAGCTATATGAGATGAAAAGTCTCGTTTATAGCTCTCAGAGGGGGTTCCGCCTATCTCAATAAAGTCTATGATTGGTTCGAAGAACGTCTTGAGATTCAGGCGATTGCAGATGATAGTAACTAGTAAATATGTCCCGCCACACGTTAATATTTTTTATTGTTTAGGGGGAATTACGCTTACTTGTTTTTTAGTACAAGTAGCTACGGGATTTGCTATTGACTTTTTACTATCGTCCGACCGTTACTGAGGCTTTTGCTTCTGTTCAATACATAATGACTGAAGCTAATTTTGGTTGGCTAATCCGCTCAGTTCATCGATTGGTCGGCCAGTATGATGGTTCTAATGATGATTCTTCATGTATTTCGTGTGTATCTCACCGGTGGGTTTAAAAAACCTCGTGAATTAACTTGGGTTACAGCGTGTGGTTCTGGGTGTATTAACCGCATCGTTTGGTGTAACTGGTTATTCCTTACCTTGGGACCAAATTGGTTATTGGGCAGTGAAAATTGTAACAGGTGTCACCTGACGCTATTCCTGTAATAGGATCACCCTTGGTAGAGTTGTTGCGCGGAAGTGCTAGTGTGGGACAGTCCACTTTGACTCGTTTTTATAGTTTACACCACTTTTGTGTTGCCGCTTCTTACTGCTGTATTTATGTTAATGCACTTTCTAATGATACGTAAACAGGGCATTTCTGGACCTTTAAAAAGTAAATCATGGAGAAGGAAATAGTATTTCATTGCTATAAGCATGGATTATGAAAATATAAGACAGTTTGGATATTTCCCCTTCACATGTGGTTGGAGGGAATTCGCTAAAGCAAATGGATTATGGGAGTGTGTGACTTGAACTCTTGATTTAGTCTATGTAGTATATGCCTGCACATTGTAATTTCAAGAAATGTGTCTTTGTTCCAACCGCCGGAAGCCCACAGGATAGGCTGCTCACTGAAGAAATTATGATCATCCAAATCATTGACGAATTCGTTTAGTCTCTTTGATTCCTACTCGAGCCGGATGATGAAAAATTATCATGTCCGGTTCCTTCGGGGGATGAATCAATAATAATTCACCTATCCTAATAACAAAAAAACCTCGACTTGAATGATCCTGTATTAAGAGCTAAATTGGCTAAGGGTATGGGTCATAATTATTACGGCGAGCCCGCATGGCCCAATGATCTTTTATATATTTTTCCCAGTAGTAATTCTAGGTACTATTGCATGTAATGTAGGCTTAGCGGTTCTAGAACCATCAATGATTGGCGAACCGGCGGATCCATTTGCAACTCCTTTGGAAAATATTACCGGAATGGTATTTCTTTCCCGTATTTCAAATACTTCGTACAGTACCTAATAAATTGTTGGGTGTTCTTTTAATGGTTTCAGTACCTGCGGGATTTATTAACAGTACCTTTTTTAGAGAATGTTAATAAATTTCAAAACCCATTTCGTCGTCCAGTGGCGACAACTGTCTTTTTAATTGGTACCGCGGTTGCCCGTTTGGTTGGGTATTGGTGCAACATTACCCATTGAAAAATCCTTAACTTTAGGCCTTTAATCTATGTGGAAAAATTACCAAACGTTTTCTAGAATGTCCAATATCTGTTTTATATCTTCTAGGCAAATAATGTTCCATTTTCATAAGATCTTCTTGACTGTTATTCAAAAGGTCGAATAATGTATATATATTGGACCTTTTCAGGCAATTATAGATCCTTGGGGGCAATCTCTGATTGGTCAATAAAAATCGATTTGAATGCTATTTCTTTTTTGTTTTTTCGGAGTTTAGCCAATTTTTCATCAAAGATAAAAGGGGATAAAGGAACCGATGTATTGATTCTTCTCTAAATGTGAGTTTTCTTTTCCATATGTAAAAAAGGAATAAAAAAATCAATCAAATTACGAGAGGCTTCAAGAAGTGCTTCTTTACGGAGTTATACTTCCGTTTGTCCAGATTTCGAGAAAAAGGATTTCTTGTTTTTCATTCCCATTGCCATAAGAATGAATACTATGATTTGCATTTCGAACAGGGCATGAATACAGCATCTATAGGGTAACTTCCGTCTTGAAAGTTTTGTGGCGTATTTTTAAGATATCCTCGATTTCTCTCAATTTCTAATTCAATACACACAATCAATGGGTTCCATCAGGCTAGCTATATATTGGGCATTATCAACGATTTCGACATAAGGGGGTAAGATGATATCTTGAGCAGTTACATATCTAGGACCTTCTGACACAAACAGATGCGTTGCAAGTTCCGTATAGATTACTTCTGAATACAATTTCTTTCAAATTCATTAAGATTTCGTGGATCGATTCTTGAATACCCAGCTATAATAGAATATTCGTGTGAGACTTTCTCAAATTTTACACGTGTGATACGTGTTCCTTCTATTTCTCCAAGTAAAGCTCGGCGTATTGCAATGCCTACTTGTGTCGGCTTGACCTTTTATAAGTGGAGACAGAATAAACCTTCCATAATAAAGACGTTTACTATCTGTTCTTGATTCAACACACTTCCACTGCAGTGTACCGAGTAGATACTGTTATTTTCTCTCGAACCATAGTAATAATATGTCATGAATCATTTATTTCTCTTGTTTTTGTTGAAAATAGTCACTTTTACACACGTCTTTTTTTTGGAGGTCTACAGCCATTGTGTGGCATAGGAGTTACGTCTCGTACGAAAGTTAATAATATACCACTTCGACCGAATAGCGCGTAGCGCTGCGTCCCTTCCGAGACCGGGACCTTTTATCATGACTTCGGCTCGTTGCATACCTTGATCTACTGCTGTACGAATAGCATTTGACTGTTGCGGTTTGAGCAGCAAATGGTGTGCCTCTTCTCGTACCCTTGAATCCACAAGTCCCGGCAGAGGACCAAGAAAACACGCGTCCCCGTACATCTGTAAACAGTGACAATGGTATTATGGAAGCTTGCTTGAACATGAATAACTCCTTTTGGTATTCTCCGCGTATTCATCGTACATTCTTACGGGAACCAAGTGCTGGGTATAGCTTTTCATATTTTATCATTTCATAAATATGAGTCAGAGATATATGGATATATCCATTTCAGGTTAATTTTATTTTTTATAGTGTGATTATCCCTGCCTTTGCTTATGTCTTGGGTTAGAACAAATTACTATAATTCGCCCTCGCCTACGGATTAGACCGGCATTTTTCACAAATTTTACGAACGGAAGCTCTTATTTTCATATTTATTATTCCTTATTAATAGAAGTACCATATATAACACAAAATTTCTCCGCCGATTCCCTCTAACCGAGCCTCCCGGTCTGTCATTATACCTCGAGAAGTAGAAATAATTACAATTCCCCATCCCGCCTAAAATTCGAGGAATTCGTTGAGAGTTGGAATAAATTCGTAGACCGGGTCTACTGATTCGTTTTAAATTTAAAATATTTCTATAGGGGCCTTTTTGTAGTCCTTCTGTGTTGTAATGTTAAAACCAAAAAATTTTTGTTATTTTCTCGGTGTGTTCTCACATTTTCGATAAAACCTTCTTGTAAAAGTTATCTTAACAATATTTTCCGTAATATTAGTAAATGTTATTCGAACCACCCTTTTTTTATTCCTATCGGCATTTCGTATAGAGGTTATTATCTCGGCAATAGATATCCCTACCCATGAATTTTTAGTGAATCTAAATTGGATATAATCAACATTTTTTTTATAATAGAATTATATCTGAATCAATGTCTTAAAACCCAGATCATTTATAATACCTCGGGAGCTAATGAAACTATTTTAAGTAAAATTTAACTGTCTTAATTCCCGGGCGATTGCGCCAAAAATTCGCGTTCCTTTTGGATTTCCTTCTTGATCAATAACAACCGCAGCGTTGTCATCAATATCGTATTATCATACCGTTGTCACGTTTGAGTTCTTTACAGGTACGCACAATTACAGCTCTGACCACTTCTGATCTTTTTAGGGGCATATTTGGTACTGCCTTCTTTAATCACAGCAACAATAACGTCACCAATATGAGCATATCGACGGTTGCTAGCTCCTACGATTCGAATACACATTAATTCTCGAGCCCCGCTGTTAATCTGCTACATTTAAATAGGTCTGAGGTTGAATCATATCATTTTGAAATCTGTTCTTCAATGCAAGGACAAAAAAGAAATTTTGGTCAAAATAATTGCTTTGATTCATTTTTTATTCCAAAGAGAATGAATTAGAGTCCGTAGTGAGGCATTTTTGGATGCTGCTATTTGAAATTGCACCTTCTAGCTATATTTTCTGATTACTCCGGTACATTTCATAAAAGTATTCGACTCTGGTTTAACTAACAGCTGCCTGCAATATTCGGGGGGATCCTTTACCCCGAGCCCGATACGCGTTTGCGGCAGGTCTATACTGTAACTTGGTTTATCTGCGAAATATACGTTACCCATAGTATTTCCACCACATGACGTACATTTTCGTGTCATTCGCTCGCCGACTCTGCTTCTATTTGTCTAGATTGTGATCCAAGTCGGGTTCAAGTTGCCCGAAGAGCATATTTACCGAAACATATGTATGATTCCCTCGATATGATAATTCCTTTCATATCTTCCTCTGATGTTGTTTACAGGAATCTGGTTCTTTTGGGGTTATAGTTGATGGTTGTTTCTGAATCCCATTCTCTACTACAAGAACCATACATGAGAATTTCGTTCTCATATGAGCTCCTCGCTACGTGTGAGATTATGTCAATGCTTACTACTCAAACTCTTTTGTTTACACAAGTAGTGATAATTTTTTGTCTGCTCTCTTCATGCTTTGGATTCACTCTCTAATGCATCCCGCGCGCTAATCCTGGGGCGTGAAGACTCGTCTTTTTACGATTTTCTTGTAGGGTGAAAGTCAATCAAAAAAAAGTCATTCAACGAAAAACGGAAAGAGAAGGGATTCGAACCCCTCGGTACAATAACTCGATACAACGGATCTAGCAATCCGTACGCTTTAGTCCCACTCAGCCAATCTCTCCTATATAAACAACAGATGCTGCTTCCCAGATTGGGTAAAAGTGCAAACCGATAGCTGCAGAGAGTCGGAATATATGGCACCTGCAAATAATATTTGTTTCCGTAATAGTAAGGTTTCAGAATCGTAACATAAATCTTGGATAAATAATGGAACAAATAGCTCACTTAAACGATGACCTGTAGTTTGACTAGAGACAATCAACCTATTAGTTAGCTCAGGTGGAACCAAACCGCTTTACCTCAGGATCGTTGAAATTTAGAGAACGAATGTAACTAGAACAGATTAACTCTCTCTAGAGGGGATCATCTATAAAAGCTATTATTTTTTCTTATCAGACAAAGCTGACCCATAGATGTTCGTGGTTAGAATTTTATTAATATTGTTCCAACCATAAAAGGAGCCGAAATGAAACCAAATGTTTCGCGTTACGGTTTTGAATTTAGAGACGTCCCAATTTGAATTGACGTACGACTATAACCCCCTAGCCTTTCCAAGCTAACGGATGCGGGTTGCGATTCCCGCATACCCGCTGTGAAGCAGCAATG
>Galium_verum_plastome
TAAGGCGATCAAAATAAAAAACAGAAAAGTTCGTCCATTGTACTAATGGATAAGGACAGAGGTACTTCTAAACCTTTTAGTATAGAGTTCAAATCCCTATTGGACGCGAAATTGTTTCGATTATTTCGTAATATAAAGACTTTTTTGATATAAACAGTCAATTCGAATGAATTTTTCATACCCTAGTCCTGAAAAGGATAAAACGAATCCATTTGCTTCCTGAATAGACTTCTTTCAAAAAGGTTGCGGCTTCCTCGGGTAAATGTCTTTGGTAGAAGAAAATTATTTCTTGGGAACTGGGGTGTTTCTTAGTTGTTTACGTAAGATACGTAACTCTAACAAGAAATCTTCTTTACCTAGTCCAATTTCTTAATGAATCACAGATAGCCATATTGTTCCGGTAATAAATAGTCAAATTATCTGCTACTTCCACTGCCAAGAGGCGCTAGATTGGGATTCGCTTAAGCAGCTTCACGCAACACGCTGCCCTCATTGCCAACTGAATTCTGAGTACGCTTTATCCAGCAATCAGAAGCAAAATTGTGCATAAGGCTTCTACATTCGGCAAACTTGGGCCAATATCCAACTTTAAATTTACCAGCTTACTTGTTTCGATGGCTTTAATTTTGAGCTGCAAAGACCCAACTACTCGAAACAGAAGATACCCACGATTAATAGCGAGGTCTGATTCCCAGAATTGAAGTAGATCGGCGGGATAGGAAAATTTTGGCCATCTCGTAATAGAATTATTACATTCGTTAGGAATATACAGCCGAAACAGTCTCCTGATTGGAGTTTCAACTGATTGGTAAAGGCGGTCATACCTACCTTCCCCTTAAACTAGAAACTTAATTTAGGGCAGCTCTTTCTCAAAAGGCGGTGAATGCAAATAAAAAAACATCTCCCTGGATAACGCTTCGCGACCCCGGTGGTCTATCGTAATAGAGAGAGACATTTTGTCGATAAGCGTTTGGGCTTGTGTTGGAGAGATCCATCATAAATAGATTAAAGTAGTGTTGTTTACAGATACATAAAAAAATTCAGCTAAGAGCTGCTCCCTGTATAAGGGAGCCAGATATAATGTAATGTAGCCAGGGGAATCCCGCTGCTTCACGCTACGACAACTGGTATATTCACATCGCCCCCCCTTTCTTAATTCTTTCTAGAAACTTCTCTTACCCCATGAGAGATATTGAATAGAAGGGAAATTCGTTGTAATACCAATGTAAATTTTGAATTCTGAACACCTTAAATGCCCTTGCAAAAGTAAGGTAAATAGATATCGAAACATATTAAAATGCGGTATAATCCCGCGCGTAAGCCAAGGTCTATTATTGCAGAAACTGGTTCGAATATAACCCAACTATCAGCTAAGAATTTCAGTCTTTGGACCAAAAAACAAGCGTAATGGTGGACATACCACAAACTAGAAAGAGTGAACCTATTAAACAAAGTGCTTTCTGGTAATTGGGTACATGTTTTAGTTAAACCTCACCATAAGGGCGCATATTTTGAACTTTTCTGGGTGAGAATATCCGAACAACCGTTGCCTCCATTGAGTTGAATAATGGATTCCCGATCCTTAAAAATAATATAGGCTTTGGATATAGGCATGAGGTAATCAAATAGAAATAAAGCCACTTCGATAACGACCCCATACTACTAGAGCTAGCATCATATAACCCAATTGAGACATTGTGGAATAAGCTAAACCTCTCTTAATGTCTTTTTGAGCAATAGCTAAAGTAGCTCCTAATAATACTAGTTATTATTCCTACTAACGAAATAAAATTCATTATGTAAGGTATAACTATGAAAAGAGGAAGAAGGCGGGCTACAAGAAAAATTCCTGCTGCTACCATATGTAGCGGCGTGTATAAGAGCGGAAATAGGAGTGGGTCCCTCCATGGCATCAGGTAACCATACATGAAGGGGAAATTGTGCCGATTTAGCAACAGCACCGGCCAAATAATAGACCAGCACACAAAGTAACAAATAAAAAATTTACTTCATTATCCGCAATCAAATTATTGCATATTTCGAATAAATCCCGAAATTCGAAACTGACCCGTTATCCAAAAAAAACCCAAAATTCCTAATAATAAACCAAAATCCCCTATACGATTAGTTACAAAAGCTTTTTGGCAAGCATTTGCTGCAAGAGGTCCGTGTAAACCAAAATCCTATTAATAGATAGGAACACACTCCAACCAATTCCCAAAAAATATAAATTTGTATCAAATTAGAACTAGTAACTAATCCCAACATTAGACGTACTGAAAAAACTCATATAAGCAAAAAATCTCAAATACCTGATCATGAGCCATATAATTATCACTATAAACAAGAACCATAATTCCAACAGTTAGTAATTAATATTGACATAATAGAAGTAAGTGGGTCGATCAAATAGCCGAATTCTAAAGAAAAATCATTAATAATGACCCAAGACCAGACATATTGATAATATAGAATTTTTATTTATTTCTTGAATAGATAGATTGATTGCAAAAAGCATGACTATACTTAACAATAAAACACTCTGAAAGGACCACATACGACGAAGTCCTTTGGTTGTCGTTGGAAAAAGAAGAAGTCCTACCCCTATTAGTAGAGGAATTGAAAGCGGAATCAAAGGGATGATCCACCCGTATTCGTATATATGTTGGCAAAATTCGTCTCTCATAAAATTTTAAGTAAGCAAGCCGCGTATGGTGAAATTGGTAGACACGCTGCTCTTAGGAAGCAGTGCTAGAGCATCTCGGTTCGAGTCCGAGTAGCGGCATACCTTCTAAAAAAAAAACGATCATATAATAATGTCATGGAACATATCTAGAAAATTAGATAGAATAACTTCGACTTTGTCAACAGATAGTGAAAAAATGAAATCGGGGTACATACCAATACCGAGTATGGGTAAAAAAAGAGTAAATTGAAAGAAATAACTCGCGCGGTCCAGAATCAACAAAAGAGTAATTTTGAATATTAAAGAACTTGTATCCATAGAAAATTTGTCGTGACATAGATAACTGAATAAATAGGAGTTAATATCATTCCAATTGCCATTACAAAAGTAATTAATATTTTTGGCATTAAAAGAAATTTTTGGCTAGTAATTATTCCAAAGAATTACTATTAATTCCGCAATAAAACCACTCATACCCGGTAGTGCAAGAGAAGCCATAGAAAAGCTACTAAACATCGTGAACATTTTTGGCATTTGGATAGCTATTTCCGCCCATTTGGTCAAGGTAAACAAGGCGCAGTCTATCATAAGTGGTACCTGCCAAGAAAAAAAGCGCAGCACCAATAAATCCATGTGATATTATTTGGTAAAAGAGCTCCATTAAGTCCCGTATCGGTTATCGACCCAATGCCTATAATTATGAAACCCATATGAGAGACGGAAGAATAAGCTATTCTTTTTTTTAAATTTCGTTGGCCAAGAGATGTTGAAGCTGCATAGATTATTTGTATTGTACCTACTATGACTAAACACGGCGAAAATAGAGAATGGGCGTGAGATAATAATTCCATATTGACCCGCACTAACCCATACGCTCCCATTTTTAATAAGATTCCGGCCAGAAGCAGTACACGTACTAGTAATGTGCTGTCTCCGTGGGCTATCTGGTAAACCATGTATGTAAGCGGTATAATTCGGCGATTTAGACAGCAAAACGCAATAAAAACATCCAATGTAAGAATATTATTTTCCAAGGCTACCAGGATATGAGCTGATTAGCTTCAACGTTTCAACAATTTAATGTTTGTGAGAACCATATACAAGCGATACCTCAAAACTCCCTATTAAGAGAAGAAATAGAACCACCCTGCCGTGATACAAAATAAGATTTTGTAGCCTGAGTATAGAACGTTTTTTTCCCTCCCCACATGAGATAGAAGTGATATAAACAGTGAATTAATTCATAACTCCCACCATGAGAAAAACAAAGTAAAAGAATCCCGACAAGGAAAATGATCTCTATTTGACCAACTGTACATTTGCTAACATCATGGAAATGAAATTAATCGAGAAATCTCGAGTAACCGGGCCAAGCATGCTAAAGTCAGCTAAGGTAGCTGATAAATCCCAGTTAGTAAATATAAGTCCTATTAGAAAGTCCTGTCTATTCCTAAATCTCCAATCGGAAATCAAATAAAATGGATCTCATTCATAATCCCTCTGTTAGTTTGAATTAATCGGATTATCCATTTTGACAATGAATAGCAGAATTGTATAGTGTTTAGAAGTAGATTCTAATATATCATATAAATAATAGTATACTGGACGAAGGCCTTATTTCCTCGTATGGGGAAGTAAAAAAGATTTAAGGAACCACCTAAATATTGGAAAAAATTACAAATTGTTGTTATACCAAGTAAAGAAAATTCGTACGTAAATACAAGGATATGCTTGTGACCAGACAATACCTGTACTCCAACGTTCGAGTACAGCTTGTCGGTAAGAAAGACTTTTGTCATCATATACAATAAGCTATGACCCATACTATCGGGTTGTTTTCATTAGATATAGTAAACTCGAAACACTCAAGCAACTCGGTTGTGGCAGGCAGATATTCACATCTTATTACAACCAATCGCAGTCTTCTTGTTCTTGGATGCAGAAGCTACTTTGTTTAGCGTTTACACCCGTTCCCAGAGTACTCATTTCTAAATACATCGGTCAGGGGCAGGCTCCGGACACATTGTAGTACAGCCTCATACACGTATGCATAAATCTTATACTGAATGCAGACATTTAATTATACTTGTGATGTCAGGAAATTTTCGAATTCCTAGTAATTAAAAACCATAATCGTAATTTTATTTGTTCAACAAATTTGATTGGTTTAATACGAGTTTGATTTTCGGTTACGATAAATTAATGAAAACAATAGCCAGTCCAATAGCTGCTTCAGCGGCTGCAATAGCTATAACAAAAATTGTGAAAATGTCCCCTTTTAATTGACGATTATCAAAAAAATTAGAAAAATGTTACAAAAATTTATATTAAACCGCATTTAAATATAAGTTCAAAGACACATAAGAGCTCTAACCATATTTCGATCTTGTGATCAAATCCATAGATACCCAATAGAATTAATAAATAAGGCACTCAACACCAAGTATATGTCTCGAGCATCATTAACCAACTACCTTATCAATCTTATTAATTGAATCTAAACACCAACTCATATCGAATCGATATTGAATACGTATAAAGTAATGACAGTGATGCTTTTCTATGCGGGCTACAACAATCGCACCCTATTAAAGTCAACTAAAAGAAATTATTGAAAAACAAGTTCAATATGGAAGAAACAAAATCTGTTAGATAAATGAAGCCCCAATTTGTTTGATTATTATGTTATCAAATACTTGCTCTAGTAATCTGGTTTTGATTTTGTAGTTTCCAAATAATCAGCATCCCATTGACATATCTATGAATAGTACTTAATTAGTGAAGATAAAAAGAGATTGTACAAACTTATCGAAGTACATTGCATCGCGCAATATTCCACAAAGATTTTCCCTCTTTGGAATCATTCTGAACCCGTTCATGAACTATCACAGCAAAAAATAATTAAAAACATTTATACGCCCCTACATAAAATGAGTAATCTGCGCAGCATAGGCTACAAAAATAAGAGTTCAATTAGAAGATAGAAATAATGATAATACAAACAAGTAACAAATCCCAAGCGAAAAAGTCAGAATAAATTTGGGTTGGAAGAGTAATACAAGGCCCTGACCCTCCTAAAATTAAGACCCGATCTCTAGAAAGACTTAAAAGAAAAATCATGTATTGAGTCCAGATAATATTCAAAAAAGAAATTGAATATTTCATGGCATTTATTGACCCGTAGCAGGAGAAGTGTCTTTAAATGGTAACTCATTGATTCAAACAACTTTATAGCTATTTGTATATAGGTAAATTTTGAAATTGTTTCGAATTGTGCTAATCGTCACATTACTGATAGGCGGTAACCGAACCTAACGAAAATTTGATTGTATATTCAACTCATTTGACGATCATCAAGTAGAAAGCTTCATATTCTTTCAGTCATCGAATAAACAATTGTGTTGGACAAATACTCAACACGAATTACCACACAAATATACAGTATTCCAAAATCCCAATACTGTATATTAAACAATACGTTTCTTTCCGAATATTGGTGTTCCAATTTCTCAATCAACAAACAGGTAGATCATATAGGGCATGACACGAACACGATACTTCACACCAGCAATGCATTTTATCAAATTTCGAAGTGGATGTCGGCCTCTGTAAACGCTCGGTGTGTAATCAGGCTTTTCATAGAGGATATTGAAATGGTTATAGGATAAACGATTCCAGCGTGAGCTAAAGGCAATCATCGAAACCTTGACCCAATATATCCTGGTAGCTCGGTACTGTTTGTTTGACCGTAATTTTATAAACTCGGGTTACCATATGAAAACATGTAACCGTGATATGAAATATTTATGCTTGCTTTCTTTCTCTTTGTTAGATAAGTATGAATATATTTCTACAATGAAATAAAAGTTGGAAACGAAGTTGTATAACAACAAATTTACCTAGAGCAAATAGGTAAGAAGAAATTTCTCATCCAAAACCTTAATAGTTGCGTCCATTCGCTAGCCTTGGTAGTAAGTCCATCTTTGTTGCAATAGGAAATAAACACAGAACAAATATAGTTTTAGCTGAGTGTAATAATGTATACCAATTTATTGTTCCACAACACTTTACACCGTTTTAGTCAGATTCAAAAAAACTTAGGAACTGAATTCGTATTGCAATAGAAGAGATTCCAACACTCCTAGGTAAAAGAACTGTTTATAAATAATGAAAGAAACTAGGTAGATTTAGAATTACGAAGCAATTGTAAAATAATACCAAATTTGCATACCCGAATAATTCCGTTTGTATAACCCGCCTACTAATTCTTTCTTCTGCTTCTTGGTAAATCATAAAGGCAATCCATCTCACACTCTCGCTAGAGAAAGAACTTAGAAAAAATGCTAAATCCCTATGGGTTTGACGCCATATTATTCCACCCTCCAAAAACCGCTATTTTGATTTGGGCTTCAACAATATATCAACTAGTACTTGGACTTGTTAGATAATTCATAGTCGAGTGATACCAACTAATGTTCACATTCGCTATTACCAGAACCGTACCATGAGATTTTATACCTCATACCAGGCTCCTCAGAAGGTCACAAAATAAATTTTTTATAAAGTTGAATTAAATTAAATTCAGAATTTTTCTCGTCTCTATGTCATGAGTATCCATTCAACTCGGAATCTGATCTGCTCTCTTTTTCCATCTTGCCGTAAGCGAGCCCGATGCCTTCATACGAATCACATCGTAGAGATATTTGATAATACCACACAGAGCTTAATGGTATTTACATAACTAATAATGATTGAGCACGTAGCCCTTATGACCACCTAAGAAAGGAATATTTTATTATTTGTAGCCATATCCCCGACATAAGAAAGTCCAATAGAGAGCAACACTTTGAAATGGCGCAAATCCATAAAAGAAACGCCAATCAGTAAGATCGCGATAGAACAACAGTGATAGCCCAAATGGAATTTACTGAATAGCTTTAGTAAAACCGGATATCACTCGCTATCGATGCCGTCCGATACTGGAATAAACGGGGCATCTCCCCATAGATGGAAGGAAGATTTTCTTTTGAAAAGTATATTTTACACCCATCCGCTAGGCGCTTGAAGAATTTCCTAAAGGTCGCCAGCATATTTCGGGTCCAAGTACGTTGTTGATATTCCTGCAAGATATTTCTCTTTTCTAACCATAACAATCACCTAGTACACCTACTCGTGATTCCGTAATACAAGATACCTAAAATAGAGGATAAGTATTCCATAGGATTATCATAGAGTTTCCAATCTGAAAAAAGGGATTTAATCGATTGTATCTTCGTTCGAAACGGATCAACTTCTACCCATAATGATTATCTATACTTACCTAGTATTCGTCATAATATTCAGCCAATTTTCATTCTTTTATACTAACTGAGGGAAGAATTTGCCAAATTGATATAACCCTGGTGTGACGTATTTTTCCATCTCCATCGGAAAAACGCGCCGGATCTCCATATCAAAAAATATTCCCAATTTCGCCTTTTGGGGGCCTCGACTTCTAACATAAACGTTCTTGTTTTAGACAACTCAAAAGGCTGGAGAAGGGTTTTTTTACTAATAAACACGATATTCAAAAATCATTCCAAGTCGAAATCTATTTTACTATATCCAAAGCGTCGGGATTTCCAAACTTTTCATAGGTGCCCCCCCGGTAATTCCTTCTAAAAGCCTGTTAGTATAATTTTTTACGGATTCTGTCATTTCACATGATTCGTACTAAATAACGAGCTAATGAATCGCCCTCTTTTTGCCATTGAACTTCCCAATCCAATTCGTAATAACACTCATACTGATCAACTTTACGAAGTATCCCATTGTATTCCGGAAGCTCGTAGCATGGGTCCTGATAAACCCCAATTTAGTGCTTCTTCCCCGGTAACAACTCCTACACCCTCAACTCGTTTTAAAAAAAAATAGGATTGCGTGTAATAAGCTTTTGATATTCAGTAACCGCTGTTAAAAAGTAATCGCAAAAATCCAAACATTTATCTATCCATCCATAAGGAAGATTCCGCAGCTACTCCTCCAATCCGAAAAAAATTATGCATCATTCGCATACCGGTAGCAGCTTCAAACAGGTCATATATCAATTCTCTTTCTCGAAAAGTATAAGAAGAAAGGCGTCTGTGCACCAATATCTGCCATAAAGGGACCAAGCCATAATAAATGGGAAGCTATCCGACTTAACTCCAACATAATGACTCGGATATAGACTAGCTCTTTTAGGTACTTGAATATTACCTAATTGTTCAGGCCCGTTTACGGTTATTGCTTCTGTGAACATAGTAGCTAAATAATCCCATCGGGTTACGTGAGGGCAAATATTGTATAATTGTTCGGTTTTCAGCAATTTTCTCCATCCCTCTGTGTAAATAACCTAATATTGGTTCACAATCAACAACATCTTCACCATCGTAGAGTAACAATGAGTCGAAGAACACCATGCAGGGTGTTGCGGTCCCATATTGACTCTCATTAAGTCTTTTCTTGTCCCTGGTACATTCATAAGTCTTTTTTTGGTTATTCGAAATTGAAACAAATTAGAATTCTGAACTTTCTACGACGTCAGAGATAAAATATTTTCAGGAACAAGAAAATCCAAATAATTTGTATCGATATTTCATTCCGTATGCTTGATCGTTTTGTGTATGAACCAAGGAAATATCTAAGGTTTTATACATAATAAATTGCCCATTATTTTTTACAGACAGACCGGGCGGGTTCAATAATCAATGCTCCCTTTTTGATCAATTCTGTAAGACTTAAATTCTTATCAATCAGCATTATATCCAAACTCATTTCTGTTCTTTGAAATCGAAAATATAGAAATTTTTCTTGGATTTTTCAGTCTAAGCAAGAGACAATAGATTTTTATATTTTTGGTCATTCTTTGATTTAGATTGCCCCAGCGCGTAATTAAAAGAAATAACGTTTCAGAAAAAAATCCAGTTCGGCTTCTGTCTTACTATAACATGTCCTTAGACACATCGTGTCAACGCACAGACACCGAACTCCCTTTTCCAAAAAAGAGCAATACACCAAGTACTACACTTAGATTTATTAGATTTTGTTGATAAAATTATCGATATTAAACCCGAAACTCCCGCGGATGGCCAGTGCGCTCAAAGAAGAGGAAAGAATGCGGTTACATTATTTCATAGTATCTCCTAATATGTATAGACTGAAAATATATTTTTAGTTAAACAAAAGGATTCGCAAACAAAAGTGCTAATGCTACAACCAATCCATAAAATTGTTAAAGCTTCCATAAAAGCTAGACTAAGCAATAGAGTGCCCCTTATTTTTTCCCTCGTGCCTCAGGCGTGTCTCGCAAGTACCTTCGACTAGCTTGACCCGTGCAGCAGTTCGCTTGCCCCACCCCCCGGTCCTCATAGAAGCAACGCCCTACGGCGCAAACCAGCAGGCAATAACGGGAAGCGGCAGAAAATCAGTGGATTCCATATAAGTGTCCCTCGTCACAAAAAAGATGGTTAATAGATACAACAATCGACTAACCGGGAACTAGTCGGAATGGAGTCGAATAATTTGCTTGGTAATAAGTAAACTACCTCTCCCCGAAGCCGTGCTTTGCATTTTTCGATTGCACACGAGCTTTATTATTTAACTGATGGCCTTACCATGGATTCCACCTATATAATGCCGCAGCTAAAGGTTGCAAAGTAATAAGAGCTGTGAATACCACTTTGTAAATAAATCCAAGGAACTATAACAGGTATAGGAATCACTAAAGGTACTAAAGAAACAATGAACAACAACCAACTAATTCACTCAGCTAAGATATTCCCGAAAAGTCGAAAACTAAGCGATACAGGGTTTTGTTGAAATCTTCTTAAGATGTTAATGGGTAAAAGTATTGGAGTTGGTTGAATATAATTTCCCGAAATAACTTAATCCCTTTTTGCTAAGACCCGCATAGAAATAAGCCGCTGACGTGAGTAAAGCCAAAGCAACTGTAGTATTTATATCATTCGTTGGGTGCAGCCAATTCCCCATGAGGTAGTTGTATAATTTTCCAAGGTAAAAGTGCCCCCGACCAATTAGAAACAAAAATAAATAGAAACATAGTTCCAATATAAAAGGAACCCAAGGGCCGTATTCTTCTCCAATTTGGGTTTTACTGATATCACGAATAAATTCAAGAATATATTCGAAAAAATTCTGACCTCCAGTCGGAAATGGTTTGTGGATTCCGAACATGCTAGAGCAGGCCGAACCTAATAAGATAGCAATTACAAACCAAGAAGTAATAAGGACTTGGCCGTGGACTTGAAACCCACCCTATTTTCCAATAGAAATGTTGGCCTACTTCCACACCAGATCACATCGTATAAAACCTTTTAGGTGTGTTTGTTGAGAACATTCATACACCTGAAAAACGAGAATTACCATCCTCTTCGCCTACTTGAATCGAGATACATTTTACCACAGAAATATTAGTAAAGTATTATTTATTCTATATTATCAGAGTTTCTTATATAGCAGAACGGACCCTCACAAAATCGCGAACACAAATTTGTTAAGAATTAATCGGATTGAGGCTATAGCGTCACTCATTAGAGGGAATCGAAATATCTGCCAAAGTCGGGGTCACTAATTTGTATCTGATTAAACAAAATTGTTGGAATTTCCTAAAGTTAATACACTCAACGTAGGGTCGATATATTCTTCGTGCTGATCAACGATGATTACAATATCGGGTAACCGTGTCTATATATTTAACTCCCGCCCAGAATATCTTTCCTAAATGAGATAACTGTCTTTTTTAACATAGCTGCATCTCTTTTGGAGACGATTAAGTATTCCTGTTTTTTGTTCCATTCTCAAGTCCCTAAACTTCTGAAGTCTCGTTTCTGTAGTAGACGCAATTCGTTAGACATACCACCTGAGCCACTTTAGTATTAACATAAATGACATCGAGGACTTTATTAGCAGCCCATGTCTACTAAATCGGCGGCTTTTTTTTTTGGTACCCAACAATTAATGAATTGTTTTGCTTTGGCTTGCTGCCTCAAATAAGCAAATCATCAAGCTTCTGATAAAAAACGCAGCAGTTCTCGTAAGATTTGTAATATGAATAACCTTTACGCTTTGCAGAGACTATAAGGTGCCCATTTTAGGATTTCCATTTCCTTAATACCATGAGCCAAAATGAGACCCCCGCCTACCATCATTTCCTTCTAAATTGTTATGCTCCAATGATCTTCTTGTACATACCTCAAAAAAAAAGACGAATACCCTAACGTGAAATATAAAGATTGTTCCGAAATGGAACCTTCTAGCCTGTAGATTATCGAGTATATAGACTAACCTAAGCATCTATTCTCTAAAAATAAGAAGGTCCCTTCTTAAGGAAGTATCTATGGCACTCTGAAAGCAAAAGAGTCAAATTATTTTCTTTAGGTGAAATAAAAAGATCTCTCGATCTCCCTCTCCGAATAGATTACTTTTTTTTTAGTTTCCAAGGTGAATCTTATTTAATGTTGTTTTTGAAGGATGTACCTAATCCTTTCCACTCCAGTTACCAACGGGTAATCATTCCTCCACAAAACAACGTTTTTCTTTCAAGACCTTTTAACCCAATCGATATCCGCCCCCGAAAGAGCAGCTTTATGCTAAAACTACGAGAAGTTTCTTGAAAACTTCGCTTCCGATCATGAAACTTTGAGTATTGAGCAGATGCTCTTCGTTATTCCCACTGTAAGACAGCTTCGGTAACAGCATCACTTCTTTCGAAAGCTCGAACCCATTCGTTTCTGCTCGCAAACAATCCAATTCAGTTCTCCGAGGCGAAAAAACCATTAGACATCCTCCATCTTCCGAAATCAACACCTTTGATGTCATTTGACGTCACAATAATTTGCAATATGTTTAATTATGAATCATGCACCCCCTAGGGATCGGTAAACTTTTTGGAATCTTATTAATCCAAAGAGATAACGACTTTGACGCTATAGTTAAGCTTAGCACCAAATCAAGAATGCCCCAAGGAAATTCCAAGAATATTTTGTTATAGCATTTGTTCCTCAACCCTCAATTCCTCTTTTCTCAGATTCATCGTATATTGAATCTAATCGAACGAGACTTCTAATAACCTGTTCCACTCTTTGGAAGAACCCTGCGTTAATATCACCAGAAGTCTTGATTTTGTCATATATAATATGTAACTAACGATATCTCCTATCGTAACGGAATTTCCCCATAAATGTCCATGAGACAGTTGCTCACTGGGGTGGCACAAATAAGGCCATTAGCTGATCGGTATTACTACAGGCGTCAACTTTGAACAAATACTAACTTACTCGACTTTGGGTTGTGTTCTATCTTTTGGCTATTACACACATTTTGTACAAATAACCACTGTCCAAGTACTTATATTTTAGATGTCTCCTTTCACATAATTAGTGACAGAAAAATACCAATTCCAAATTGAATGGGACAGATCTGATATATAAATTTTGCCCATTTTCAATCCATTGAATAAATATTTAATTTACTTGAAAGTTCGTTTAACAATAGTCAAGTTTGCAAATAGATTTAGTTACAACAAATATGATTCATGATTAGTAAAATCGGAAAAATGAATAACAAATTCAATTAGGTAGATGAATCCTAAAGGCGCCTAGCGAATTTCGCCTTTTTTGTTGATTCGTATTACTCTATTGCTGATATTTTCACGCGGGTCACATGGGTCCATTTCGAGAACAAATTGGATGATAAACAAAATTATATCAATGATTGGCAATTCCTTGTTTTTATTCAATCAACGTATGATATAGTTCCTTTGACTTGGGGTCAAGGAATTGTTGAATTCTTAACCTTAGAATAAAATGTAGAAGAAAACGAATTGATATTAGGTGCAATCTGATCCATTATTCAGAGAGCAAATCCCGAACCCTGGGGAATCCTGTCCTTTTTCCTGATATCCGAAAATAGGGGATTTCTCATCAAGTCCGATTCTTAGGGAAATGTCGAATTTAAACCATTATGTCCTTATTCTCAATAAAAGTACGCGCGGATTTTCTTTGTCTAAGATTTTTTTCCGTTTATCCCAATTTCAATACTAGAACAAGTACGTGACTAATTGATATACTTGTATTCACGGTTTACCAATTTCCATAAGGAGGATATAATCTTACAACTCGCAAGTCGTACGATTGTCCCTTTACCTTCAATAGAATCGGGAGGGGAAAAGTGTTTCTACATTTACTACCGTCCATTTAGTTCATATACTTGACGACAGGATCGAACCAAAGATAAAATACCCCCTTTTTGCTAAGGTGTAATCCCGTTGGACATAAGATCCAATTATTGTATGGAATCTAATTTTCCATTACTAGCGGTATCAATAACGCCGCTACTGTCGGGATAGTCTTATCTGTACTCTCCAGGAAAAATGGATATGCTCCAGAAAATTATTTTCAGTCATCAATTCTTTTTTTTTTTCCTAATCTACTCGATACACCCCACTCCCGGCTCTCGTATATTTTAAAGCGATTTTGTGTATCTACTCCCAATGATAACTATTGTTCCGTGTACCATTATTGGAAAAAGATTCCGGGTAAGAGTATGCACTTCATTCAGGAATGTAAAAAAAATCAGATCTACTTTCCATTTCGGATATTTGACTTAAAATTCCTTAAGATTTATATCTCAATCAAATTCTTCCTTTTTCAGCGATTGACTTGCATTTCGATTGTCCATATTTTCGTAATTTCCCGAACTCTTTTCTTCGATATTCGAGGATCATTTCAAAATAAGTAAAGAATACTTATTTCTACGAGAAAATACCATATTAAGGGAATATTCAATCGAGGATCCGAAAGATGGTAGTAACTTCGTTTTCGCCATCCGGTTGAAGGTGGCATAAGACAATCTATTTCTTTCGCCTCTTATGACAATAAATTCAGAATTTTACCGAGAATAGCGAATATTAGGAGATTACAAATAAAATAATTTCGAAGCTAAATAAAGGCTCGTCTAAAATGTGTATTATACTGATAGTTTTAGATATCTTTGACTTGAGAGAAATGAGATCCCGGTTCGTTTGACTCTTGATCTTATGTGAAGCGATAAGGGAGACTAAGACTCGATCTTTGCACGGAATCCAATAATTATCCATAAATAGACTTGTTTTCTGGTAATAAACTGAATATTACCCATACGTAAAATTCGGGTGCAATGATACACGTACGGTACTCCAATATGCATTTCGCCCATCTGAGTGCAGAATAAATAGTGTTTTCGATACTTTCTCCTCTAAAATTCAAAAGTGGATATTACCTGCCCGAATTCTCAGCAATCCACTTGTTCTAAGATTCTACATTATTGATTGTTATTGAATTAAATAGAAAACTCTCTTGATGGAATAATTTACATTAGTGTATAATATACTTCACTCATAAATAGTTACATTACAAGTCCGTCTAGAGCATAGTAAAAGCAGGAGTGTCCGTGACAGTGTACGTGTTTGGATAAACTAAAATCCTTATATGAATTTTATATTTTCCATTATTAAGGAGTTCCTCACATGTTGAACGCAGTACCTGCCTGTGAATATCTCCGCCGGTCATGAAAGGTTCCTTAATGTTAAATTGAGTACCCGGTTCTCCGAATCGATTGACCCTGCAATAATACCTACGGCTTGTCTCCCAATTCCAACCAGGTCCGCCGTGAGTATGGACTCTGGCTCATAACAAAAATCGGCAGATCCCAAGATGTACTTCCTACAGGTAAAAGGGGGTTACGAATAGGTACTTTGTTTCCGCGGCGAAAAGTTGATAAATCGGTGTGACAAGCCCAAACCCCAATGTTCTTGATTTCGTAGTGGCAATTACATCGTACCCCATATATACTCATCTGCATTAATACACGAACCAATTAATGATTTGAATAAAAAACCGTTCCGGGCATCATCCGCATTCCGAGGACTCAGAGAATATAGCGCGGGTTAGTGCCGCAAATCTGTTCGAGCCGTACAACAAATGTGTTGTACATACCTCAACAAAGTCTGCGTGATAAGATATCCTGGCATCTGATTGTCCGTACAGTCAGTATCCACAACCCCCTTAGCGGGCTCCGTCCAGCAAGAGATTTATATATTCTTGTTAAGAGATGCCCTTCCCGATAAATTGCTTGTGAATAGGTACAATCAATCATTTTGTCCTTGAAGGATCACTCTCTCATACCTACTGAATTGATGTAACCTGAGATACTATTTCCTCTACGCGCCTGAAAGAAGACATTATAATGAACGGGGATTTAAGGGATTCAGTCATCCAGGACATTCATCTCCTGGTCGCAAATAATTCACTTGTAGGCATACCAGAGTTTCAATGGAATTGACGTAATATTTTCTACTGTCATGTACATTGCCCAGAATGGCTGGTGTTTTTATCAAAAATCAATACTTTGTTGTGTCAGCATCTTGGAACTAGGCAATCCCTTTGAAAGGTATTGTTACAAAGATCATCAATTCCTAATAGAAATAGATGGTAGCAGTAGCATTGTTGAAAAACCCAGGGTTTTTTACTTGATCACAGGATGTGCTGATGTATATGCCCATTCCAAACGTGATCTATTAAATCGACTAAATAAGTCGTTTTCATGGCAGTTGTCCGTCGATCGTCTTTATTGTGCAAAGACCAGATTTGGCCCGTTTCTGCCATAAGTACCTCCATAATTCGGCTGATGTAGGATTCTAACAAGGTTGAGGGTCAGTGTCATTGAAAAACATTCTTTTTTTTGATTCGGATTAAATCCGGAATCTCTAATCTCTGGAAGTGATGGGTATCATATTCGTAAGCATATGAAGCAGGCGCGAGAAAAAACCCTGATATTGCTTCTATCCATTTTTCCGATAAAGAAAGAATCTGACCACACAGTGGTTCAGAATGTATAGTTAAAAAGAATTTTCTTTTTTTTATACTTCGTTACTATTAGACTAGTGTCCATTAAATCTCATAAATAAGTCCCTGAAACATTCATCAGTGAATTTCAGACGGGAATTTTTCTCTTGAAGTCAATAACACGTTCGGTCCAGCGCGCCACCGGAAGCCACAAAGGCACTATCTAAACTGGATCCGTTCTCCGACTATACAGCCTCAATTGGCATCATAGGATAATTACAAAAAAAAAGGTTCTCTTTGTATACTCCATAATTTAACTTTATTTCATCTTCGGATCTATATTTCATAGTACACAAATAGCCTCGACGATTCCCGCTAGTTTAATACATAGAGCCCCATAATGCATATCTTGAGGTTGGTACGGGAAATGGGATTCCCCAATAGCCTGGAGACAAATGAGATTCTGATCGAGAAAACATAAAGTAAACGCCGCCTCCGCTTAGGGCTTCCAACCGATAAGGGTTACATGAACAGTCCATTTGATCGCCCATCAAAAATCTGCATTGATAATCCCTTACAAAACTAGTGGAGTGCAAACAAAATAGCACGTCCTTTCCACTAAAAATGGGCTGGAAATGCCTGTATCGCCTAATCTGCTGCAAAGTAGCGTGCTCTATTAAGAGCAATACATGGATGTCCCTAGCATAACTTGACTGAAGTATTATCCCATACAAGTGCTTTCTTTTTTCCCGAATTCTTATTCTTAGACAACTCCTATAGTTAGAAGCACGAGATGTTGTCCCAATTAGACCGACGAATTACAAAATGTCTGGAAAAAGTTCTATTTGCTATTTCTGCGAGGTAATCCCACACTGATGTTAATGAAAGTGACGGTCCAAACAACAATAACGGGACCGTCCTGAATAATCGACCTCGTTTGCCAAAGCAGAGTCTCTCGAAATCTTTCCTTCTTTTACCTTCAATTTACATCGGAAAAATGACTTGTACGAACTTATTATTACCGTCCTTTCGTTGGTTGCACCCGATATTCCATTATACAAGAAGTGTTATCGACGGCTATCTTGGACTAAATTTTTCCTGAGCACATTACCGCAATTCTCCTGCGCGTAGATCTCATTTGTTGTTTAATAGATCGGTTAAGAGTGTTGGTTCCGATAGCATAACTCTTCCTATAGAGTTCGATTAATATCCAGAACTCATTAGGGCTTACCCCCTATCTATCTGAGATGATGGGTCATCAATTCGGGAAGGAAGAACTAGGTAATAGACCACAAAACCATCCCATTCTGGTATCTATATTTGCTTCGAATAAACAATGCTTTGTCGAGTTCCATACAGCCGAACCAATAAAATCCTTTCCTTCTTCCAAACCTTTCGATCATTCCCAGTCAATTTCCCGTGGGGACCTTCTTCTGCCTAATTCTCGTTCCATTCTAACTAATGAATTTTTCTAGAATAAATTCGTAAATTCTAGATCAGCTTAATTGTTCTGCGTATAGCAACTCGCACCAGTCAGACATTTCTACGATTTCGAATAATGTATAGAAAGCCCTGGGTAAGTAAAAAAAAAGTGGGATACTTGTATTTCCAATGATTGGATTTGCATATTCGAAATAAACCTCGTCAATCGTAAGAAAAGTGGGCTTTATTTAGTTATGGGGCCTAGCAAAAAGAAAAATTTGGGATAGGCTAAACCCGAATCGGAACGTGAAAATTTTCCCCTCATCTCGGCTCAAGTGTAGGTCAGCGGAGTCTCTATTTATTACATCCAAAACGTGTACCCTTTTGAAACTAGCAAAAAAAAAGTATTTTTTTACGTAGGTACAAATAGATTTCTTATATTACTGAAACTGACCTATAGACCAGTTTGCCTTTTGGGGTTATGACATACCCTAACCTTGAGCTTCATTGTTACTCCCGTCAACGACGATGTCAGATCTTAGGGCATCCCAAATTTGATTCGGGATGACCAGTTTCTCGCTTTTGGAATCTAGTAAATCAGACATTTTGATCCAAATCACACAATCGCAATAGATCTAGACCTTCATAATTCTTTAAAGAGATTTATTCTAAAAGATTGCGCAATATAAACCTAGGAAGACAGTTTTAAATATCCATACATGGAGTTACTGGACAATGCGAGTTTAGATGTAGCCCAATTTGATACCGGTCGTATACGGAGAATCAATAGAATTCAACACATCGCATTTCTCCGCAAAATTTCTGGGTCGTCTTATTTCCTCTCCTGATTACGCGAGTAATTTCCACAAAGCACAAATATCCACTTTTACATAGGTCCAAAAAATTCTTTCCGACAAAATAATCCCATCCTTTTCCCGGTTTATTAGGTTTTGTAATTGAAAAGTATAAGGGTTTTGTGCACTTCTCCGAACTATCTCTCCCATTAGGTAGTTATCTTAGTGTAGCCCAAGCACATTATTTGTTGCAGGAGAAACTTGATCCAATTTCGGAGCTGTTGGATGTTTATACACTATCGATCAATAGAAGAGAAAATGCTAATTCAATTCCGATTAATAGCTTCCTTCCCTCTGAATCTCGGAAGTTTTTTCTCAGATACATAGGAAATAATATCAGTTCCAGGAGCTAAAGATCCGTAGTTCTCAGAACGAGTAAATCGAAAAGATCCTCTGGGGTACCCTCGGGATTAGGTATTGTTTCTCCTATAATTGTAGTACCAAGTACTTCCTGGCGAGCTCTAATATGATCAGATTTATAAGTAAGCATTTACTTGTAAAATATGAGCAACACCAAACCCTTCGAGAGCCCAAACTTCCATTTCTCCTACACGCTGCCCCCCCCGCTTTGCCCTTCCTCTAAGGGGTTGTTGGTGTAACAAGTGCATAATGTCCACTTGAACGGCCGTGAATTTTATCATCAACTTGATGAATTAATTTTAAAATATAAGGCTTTCCTATTAAAACGGGCTGTATCAAAAGGATTCCCCGCCCTGCCATCAAAAATTCTGCTTTTTCCCGGGTATTCGACTTCAAATACCCACGGATTCGCCGTTTGCTTACTAGCTTGATATATATTCAGAAAACACCAGTTTTCTCGAAGCTTCTTGTTCATATCGCTCATCAAAGGGCGCTATTCGATAATGCCTGTTTAACAGGTTTCCGGCTAACCCAAGTTGAACATTCAAATATCTGTCCGACATTCATCCTTGAAGGTACTCCTAAAGGATTAAAGACCATATCAACAGGTATTCCATCTTCCAAATAGGGCATATCTGTGTCTAGGCAAAATTTTGGAAATAATACCCTTATTTCCGTGTCTTCCAGCTACTTTATCGCCGACTTTAATGTCACGTTTCTGTGAAATATATACACGAAGTCGTTTCTGGATTATAACTGGAACCCCCCTTCTTATGGATCCATCTGACATCAATAACCCGACCCCTAGCGCCTATAGGTAATTTTAGACACGTTTCTTTTTGAAGTAGATACCTGAATGCCAAGGATAGCTCGTAACAACCTATCTTCTGGAGCATACGACGACTCTTTCACCACCTGGGGCGTTAATTTTCCTACTAAATATATCACCCGTCTCTACCCAAGATCCAAGCATCACAATTCCATTTTTATCTAAATTGCGGAGTAAATGGGCTTCTAAATGGGGTATTTCGTTAGTGACCCGTTTCAGGACCTTGGTTTGTGACATGGATCTGAATTTCATATTTCCGTATGTGAAAGGAAGTATAAATATCTTCATATACCAAACGTTCACTAATGAGTACATGCATCTTCATAATTGTAACCTTCCCACGGCATATAAGCTACTAATATACCTTTCCCCAAAGAAAGTTCTCCACCAACCGTAGCAGCACCGTCAGCTAAAAATTTGCCCCTTTTTAATGCATTTCCCCCGACGAGCCCGTGGTTTTTGGTGCATACAAGTGTTTTTGTTCGAGCGTTGATACTGATCTAATCGAATGCTTAAGAGTACCTCCATTACCGATAAAACTATTTTGTCCGTATCCGTATAAACAACCCTTCCTTCGCGTTCGGCTATATAAAGAGCTCCCGAATCTAGAGCTGCTTTGTCGTTCCAACCCAGTTCCAACAATGCATTTCTCGGACCTAGAAAGTGGAACTGCTTGACGTTGCATATTTGAACTCATTAAAGCTCTATTCGCATCGTTTATGTTCGATAAAAGGAATGAGCGAAGCTCCAATAGAAAAATATTGGAAGGGGAAAATACTTCTAAGATGAACCCTTTCCCACGCAATAGTCAAGAAGTACTTGACGGTAGCGAGCTGGAACAACCTGCTCTTCCTGAAGATTCCCATTTAAAGCCAAAGAATTTCCCGCAGCTATCGTAAAGTATTCATCTCTACCCGGACGATAAAAAAAGCATTCGTACCCCTTGATCTCTCAGAAATCTCATAAAAAGGGCTTTCTAGAGATCCCCACGGACCTATCTTCGCATGAATTGATAAGAGATCCAATAAGTCCAACATTGATTCCTTCAGATGTATCAATTGGACAAATACGCCCATAGTGACTGGAATGAATATCTCGTATCCGAAAACTAGCAGTTCTGCCCTGTTAGCCCCCCAGGGCCCAAATAACTCAACTTTCTCCCATGAACTATTTGTGTCAATGGATTGGTTCGATCCAAAACTTGAGATAGGGGGTGTAACACCGAAAAAAGACTCAAAAGTAGTTGTTAATGCAGTTGAAGTTACCAAATTTTGGGTTTGGTATCAATTTATGTCGAATTGCTCCACATATAGTTCCGCCGAACCGCATTTTCTAAACGAACCAGAGCCAACCCAAATTGATCTTGTAAAAGATCTGCTACAGAACGAATACGTTTATTTTTCAAATGATTCATATCGTACAACCGCGCCCATTCCAAATTTCAGCCCAATCAAACGATCTGCGGCTTCCAATATATCTCGTGGTAACAAAAAGGTATTGTTTGGTATATCAAGGTTTTAGCCTTCGGTTCATATTTCGTCGACCAACTCTTCCTAATTCACATCTTTGTTGAAAGAATTTTTTTTGTAATTTTTACATAAGGATTCAGAAAATACCTGGATCTCCACCTACACAAGCAAATTGTTCATAAAACGCTAAAATGGCATTTTCTTTTGACCCAATTTTTTTTCTCTCTTTATCGTTTAGAAAAGACAAAATAAATTTCAGGATACCAAACATTTTCTATAATTTCTCTTAGATTCAAACCCATAGCTGATGATAGAACTAGAATAGATATTTTTTGTTTCCTACTTACACGAAGCCCAGATCCTTGCTTTTATATCAATCTCTAATTCTGATCTTCCCCCCCAATCTGATATTATAGTACCGGTATATACCGAAATTCCGTTATGGTCTAATGTCTGACCGGTAATAAATACCGGGGCTTTGCAATATTTGATTAATCAAAATTCTATATATTCCATTTACTATAAAAGTTCCTAAGGAATTCATTAGAGGAAGTGTTTCCAATAAAAATTGTTTGTTCTTGCATATCCCTGCCGGTTTTCCAAATTAATCCCGCGGATACATATAATTCAGAGGAGTATGTTAATAATTTATATTACAGCATCCTTTTCCTTTATCAACGGTTCTACCAGTTGGTATGTCTCCACAAATAATTGAAATTCTATTTCTTGATCTGTGTCTTCTATTTTTGGAAATTTTAGAAAGTTCTTCCATCAAACCCTGATCAATAAACCTACAAAATCCTTCAAATTGTATCTGATTTAATCCAGGTATTGTAGACATTCCCTCGCCCCTAACATTTTAATTCCATATCAAAAATCCCACTAAAGCCATAGTTTTGGCGGCATGGCTCGAGTGGTAAGGCGGGGGACTGCAAATCCTTTTTCCCCAGTTCAAATCCGGGTGTCGCCTGATCGCTAATACCTAAAGCAATTATTTTTCACTGACTGTTTTTACGTAAATTATAAGTAGAAAGGCCGTAGGAACTAGAATGAATAGCACAGTAGCAATAAATGCAAGAATATTTTACTTCCATAAGTAAAGATTGGGTTTTATCTGGATCCGCCGGGACTGACGGGGCTCGAACCCGCAGCTTCCGCCTTGACAGGGCGGTGCTCTGACCAATTGAACTACAATCCCTGAAACGGGGGATTTTTATTTTTATTCGTATCGAGGGTATTTGACGAAATTGTTGGGCCGAGCTGGATTTGAACCAGCGTAGGCATATTGCCAACGAATTTACAGTCCGTCCCCATTAACCGCTCGGGCATCGACCCAGGACGAATCGGCAAACTATTGGAATCCATGATTACCTTCGCCCAGGGGAATTCGAATCCCCGCTGCCTCCTTGAAAGAGAGAATGTCCTGAACCACTAGACGATGGGGGCTGCTTGTCCAACCGCATCATACTATGATAGTATCCGTTTTTTAAATTGTCAATATACCTACTACAGGCCACGCAGGGATTATTATCTTCGAAACTCATCTTGGGGTAGTGCAAGAAAATCATGCAGAAATGATGAACTTCGAATGCCCCAATGTATGAGGTGTTCGGAAATGGTCGAAGTAGTTTGAATAGGAGAATCACTATGACTATAGCCCTTGGTAAATTTACCAAAGACGAAAAAGATTTGTTTGATATGATGGATGACTGGTTACGTAGAGACCGTTTACGTTTTTGTAGGCTGGTCCGGTCTATTGCTCTTTCCTTGCGCCTATTTCGCTTTAGGGGGTTGGTTCACCGGTACAACCTTTGTAACTTCATGGTATACTACATGGATTAGCTAGTTCCTATTTGGAAGGCTGCAATTTCTTAACTGCGGCGGTTTCGACTCCTGCTAATAGTTTAGCACATTCTTTGTTGTTACTGTGGGGGTCCTGAAGCACAAGGGGATTTTACTCGTTGGTGTCAATTAGGCGGTTTGTGGACTTTTATTGCTCTCCACGGCGCTTTCGGATTAATAGGCTTCATGTTAACGTCAATTTGAACTTGCCCGGTCTGTTCAATTGCGACCTTATAATGCAATCGCATTTTCTGGCCCAATTGCCGTTTTTGTTTCTGTATTCCTAATTTATACCACTAGGTCAGTCCGGTTGGTTCTTTGCACCTAGTTTTGGTGTAGCAGCTATATTTCGATTCATCCTTTTTTTTCAAGGGTTTCATAATTGGACATTGAGACCCATTTCATATGATGGGGGTTGCTGGTGTATTAGGCGCTGCTTTACTATGTGCTATTCATGGTGCTACCGTAGAAAATACTTTATTTGAAGATGGTGAATGGTGCAAATACATTCCGTGCTTTTAACCCAACTCAAGCTGAAGAAACTTATTCAATGGTCACTGCTAACCGCTTTTGGTCCCAAATCTTTGGGGTTGCTATTTTCCAATAAACGTTGGTTACATTTCTTTATGTTATTTGTACCGGTAACTGGTTTATGGATGAGTGCTCTTGGCGTAGTCGGTTTGGCTCTGAATTTACGGTGCCTATGACTTCGTTTCTCAGGAAATTCGCGCAGCGGAAGATCCGGAGTTTGAAACTTTCTACACCAAAAATATTCTCTTAAACGAAGGTATTCGTGCTTTGGATGGCGGCTCAAGATCAGCCTCATGAAAACCTTATATTCCCTGAGGAGGTTCTACCACGTGGAAACGCTCTATAATGGAACTTTAGCTTTAGCGGGGTCGTGATCAAGAAACCACTGGTTTCGCTTGGTGGGCCGGAAATGCCCGACTTATCAATTTATCCGGGAGATTACTAGGAGCTCATGTAGCCCATGCTGGTCTTAATCGTATTCTGGGCCGGAGCAATGAACCTATTTGAAGTGGCTCATTTCATACCAGAGAAGCCTATGTATGAACAAGGATTAATTTTACTTCCCCACCATAGCTACTCTAGGTTGGGGGGTAGGTCCTGGGGGAGAAGTTATCGATACTTTTCCGTACTTTGTATCTGGAGTCCTTCATTTAATTTCCTCTGCGGTTTTAGGGCTTTGGTGGTATTTATCATGCACTTCTGGGTCCTGAGACGCTTGAAGAATCTTTTTCATTTTTCGGTTATGTATGGAAAGATAGAAATAAAATGACCTACAATTTTAGGTATTCACTTAATCTTGTTAGGTCTAGGTGCCTTTCTTCTGGTATTCAAGGCTCTTTATTTTGGGGGCGTGTACGATACCTGGGCTCCGGGGAGGGGGAGATGTAAGAAAAATTACCAATTTAACCCTTAGCCCAGGTATCCTATTTGGGTATTTATTAAAATCGCCCTTTGGAGGGGAGGGGTGGATTGTATAGTGTGGACGATTTAGAAGATATAATTGGAGGGCATGTATGGTTAGGTTCCATTTGCATACTGGGTGGAATCTGGCATATTTTAACCAAACCCTTCGCGATGGGCTCGCCGAGCACTTGTATGGTCTGGGGAGGCTTACTTATCTTATAGTTTAGGGGCTTTAGCCGTCTTTGGTTTCATTGCTTGTTGTTTTGTCTGGTCTCAACAATACCGCTTATCCCAGTGAGTTTTACGGACCCACTGGACCAGAAGCTTCTCAAGCTCAAGCATTTACTTTTCTAGTTAGAGACCAACGTCTTGGGGGCTAATGTGGGATCCGCACAAGGGCCTACTGGTTTAGGTAAATATCTAATGCGTTCCCCAACCGGAGAAGTCATTTTTGGAGGAGAAACGATGCGTTTTGTGGGATCTGCGTGCTCCCTGGTTAGAACCTCTAAGGGGTCCAAATGGGTTGGACTTGAGTAGGTTGAAAAAGGACATACAGCCTTGGCAAGAACGACGTTGCCGCAGAATATATGACTCACGCTCCTTTAGGTTCCTTAAATTCCGTGGGCGGCGTAGCTACCGAGATAAATGCAGTCAATTATGTCTCTCCTAGAAGTTGAGTTAGCTACCTCTCATTTTGTTCTAGGGTTCTTTTTATTCGTGGGTCATTTGTGGCACGCGGGAAGGGCTCGTGCAGCTGCAGCAGGGTTTGAAAAAGGAGATTGATCGTGATTTTGAACCTGTCCTTTCTATGACTCCTCTTAATTAATAATTAGGAGAGGAGAGGGATTCGAACCCTCGATAGTTCTTTATTTCAAACTATACCGGTTTTCAAGACCGGGGCTATCAACCACTCAGCCATCTCTCCGAAAGATAATTTTTTATTTTATTCCTCCGAATAGAACATGACCATAGGGTTGTTTGCTGATAGGGGGATCGAATGGTAGTTAATTTGTTGTTAGAGTGGAGAATAAAGTATAGACTCTTGCTTTCCAATTGGCTGTTTTTGCATTAATTGCTACTTCATCAATCTTATTGATTAGTGTGCCCGTTGTCTTTGCTTCTCCTGACGGTTGGTCAAAGTAATAAAAATGTTATATTTTCCGGTACATCCTTATGGGTTGGGTTAGTTTTTTTAGTTGGTATCCTTAATTCTCTCATCTCTGAAGCTACCGTCCCAAGCTTAATATACAAGAAAAATGCGGATATAGTCGAATGGTAAAATTTCTCTTTGCCAAGGAGAAGACGCGGGTTCGATTCCCGCTATCCGCAAGCTTAAAAAACCAAAATTTTAGCAAAAGATGTTGCGGAGACGGGATTTGAACCCGTGACCTCAAGGTTATGAGCCTTGCGAGCTACCAAAACTGCTCTACCCCGCGAGAGAAGAACCAAAAACTAAGGGTTGAATGTGCCCCTCTACCATATCTGTACAATACAATAGCCGATTTTATACAGAATGGTAAAGGGGATAATCAAAGGTTAACCCTTACCAACTAGATCTTGTTGCTCCTGGCAAACAAACATGCATGAACCATTTCCCGAAGTATATGTCCGGATAGTCCAAAGTCTCGAAAAGTCGCTCTCGGTCTTCCGGTCGCAAAACAACGTCGATGAATGACGTGTAGGTGCGCTATTCCTCGGTAGTAATTGTAACTTTCTATAAATTTCCCATTTGTCAGCCAACGACTGAACTTTGCTTATTTCTGTTTTTGAGGATTCGACGAATCAAATGATATTTTTTTTCCAATTTTTCCCTTTTCTTCTCCCGCTGAATCAAACCTTTCCTTGCCATAATGGTTTAGTTCCTCTTAGTATCCGCTGATACAAGTCGAATCCTAGATGTAGAAATAGAGACGGCCCTTCCATCCAAAGAAATGCACTTTTCGAAAAATTAACCAAATTTGCCCGACGTAGACGCAATTAAGAAAGCCGCATAAGTAAATATATAACCTACAGAAAAATGGGCTAATCCAACACAATCTTGCTTGCACAATCGAAAGGGCCACCGGTTTATCTCTCCAACGAATCAAATTGGCTAAAGGTGTTCGTTCATGAGCCCAGGCTAAAGTTTCAATCAAATTCTTGCCAATAACCCCGCCAAGAAATTAAGAACATAAATCCAGTAGCCCAAACAAGGTGTCCAAATAAGAACATCCATGCCCAGACCGATAAACTATGTCATACCAAAGGGGTTATATCCATTAATAAGTTGTGAAGAGTTTAACCATAAATAATCTCTTAACCAGCCCATCAAATAGGTGGAAGATTCATTAAATTGATGAAACGTTACCCTGCCATAATGTGATGTGTTTCCAATGCCAATAAAAAGTAACCCATCCGATAGTATTTAGCATCCAAAAAACGGCTAAATAAAATGCGTTCCCATGCCGAAATATCGCAAGTACCGCCTCGTCCCGGACCGTCGCATGGAAAACTATAACCGAAATCCTTTTTATCTGGCATTAACTTAGACCCACGGGCCATCTAAAGCACCTTTTACTAAGATCAATGTAGTTGTATGTAAACCCAGCGCAATAGCATGATGAACCAAAAAGTCGCCAGGTCCTATTGTTAAGAATAAATGAATTACTATTTTCATTAATAGCATTTAACCAACCCGGCAACCAAATACTTCGACCCGCATTGAATGCAGGCCCACTCGTTGAAGATAAAAGTACATCGAAACCCGTATGAAGTTTTCCCATGAGCGGATTGTATCCATTGAGCAAATATAGGTTCGATCAAGATTTGCTTCTCTGGAGTACCAAAAGCAAGCATGACATTCATTATGAACATAAAGTCCCAAAGTATGGAATCCTAGAAATAAGCTGGCCCAACTTAAATGAGATATAATAGCTTCTTTATGGTCTAACACTCTTGCCAACTACATTATCTTCGTTTTGCTCCGGATTGTAATCTCTAATGAAAAATATAGCTCCATGAGCAAAAGCTCCCGTCATGATGAATCCTGCAATATATTGGTGAGTGGGTATATAATGCAGCTTGGGTAGTAAAGTCTTGTGCTAGGAATGCATAAGGAGGTAAAGAATACATGTGTTGAGCTACCAAAGAAGTAATAACCCCTAGAAGAAGCTAGAGCAAGGCCTAGTTGAAAATGGAGCGAATTATTGATTGTATCATAAAGACCCCTATGCCCACGTCCCAGTCGCCCACCCGGCGGGGTATGCCGCATCTAAAAGGTCTTTCATACTGTGCCCAATTCCGAAATTCGTTCTATACATATGGCCAGCAATGAGAAAAATGAATGCAATAGCTAAATGATGATGACGCCATATCAGTCAGCCACAAACTTTGCGTTTGTGGATGAAATCCTCCGAGAAGGGTTAGAATGGCAGTTCCTGCTCCTTCGGAGGTACCAAATAAATGATATACCTGAATCAGGGTTTTGAGCGTAAAGATTCCACTGACCTGTAAAAAGTGGGCCTAAGCCTTGGGGATGCGGTAATACATCTAAGAAATTATTCCATCGAAACATACTCTCCTCGGGATGCGGGAATAGCGACATGCACTAAATGTCCTGTCCAAGCCAAAGAACTTACGCCGAAAAGTCCTGACAAATGGTGATTCAGAACGAGATTCCGCATTTTTAAACCAGGAAACGCTTGGTTTCCATTTCGGTTGTAGGTGTAACCAACCTGCTATTAAGAATACGGCAGAAAGAAATAATAGAAAAAAGAGCTCCAGTATAAAGTTCTTCATTAGTGCGTAACCCGATTGTATACCACCATTGATAAACACCAGAATAGGCAATATTCACTGGGCCAAGAGCACCTTCCTCGAGTAAAAGCTTCCACAGCCGGTTGACCAAAATGAGGATCCCAAATTGCATGCGCAATAGGTCTTACATGTAAAGGGTCCTGTACCCATGATTCAAAAATTTCCTTGCCAAGCTACATGAAACAGATTTCCGGAAGTCCACAGAAAAATTATTGCTAATTGACCAAAGTGAGAAGCAAAAATATTCTGATAAAGACAGTTCCTCAGTAATATCATCATGACTCTCGAAGTCATGTGCGGTAGCAATACCAAACCAAATACGACGAGTAGTGGGGTCCTGAGCTAAGCCTTGGCTAAACCCTTGGAAATCTTAATGCCATAATGCCTTTCAAATCCTCCTAGCCATTATCCTACTGCAATAATTCTTGCTAAGAAGAATGCCCATGTTGTGGCAATTCCCACCCAGAAGGTAATGGGTTACTCCTACAGCACGTCCTTGTATAATGCTCAAGGCTCTAGGCTGAGTAGCAGGAGCAACTTTTAATTTATTATGAGCCCAAAACGATGGATTCAATAAGTTCTTGCCAATAACCACGGCCACTGAATAGAAACATTAAACTAAAAGCCCATACAAAATGAGCACCCAGGAAAAAAAGGCCATTATGCAGATAATGACGAACCATAAGACTGAATTACTTGGGATGCCTGAGCCCATAAGAAATCACGGAGCCATCCATTAATAGTAATAGAACTTTGCGCAAAGGTTTCCTCCCGTGATATGAGTTACTACCCCTTGATCACTTATACTGCCCCAAACATCTGACTGCATTTTCCAACTGAAATGGAATATTACTACCGAAATTAGCATTGTACATCCAGAATAGTCCTAAGAAGACATGATCCCAAGCCGATACTTGGCATGTACCCCCTCTCCCAGGTCCATCACAAGGAAAACGAAAACCAAGGATTTGCTTTATCCGGTATCAACCGTGAGCTACGGGCAAATAGAACACCTTTCAGGAGTATCAATACCGTCACATGAATCGTAAATGCATGAATGTGATGCCACCAAAAAATCTGCGGTTCCTAATGGAATAGGTAATAAAGCCACCTTGCCACCCACTGCTACTAAATCACCGCCTCCCCACGTTAAACTGGTGCTTGCTAGTTGCACCAGGAGCTGTTGCACCAGGTGCTAAAGCGTGGGTATTTTGTATCCATTGAGCAAAAACGGGTTGTAATTGGATAGCAGTATCCGAAAACATATGCTTGAGGTCGCCCTAAAGCGCTCATGGTATCATTATGAATATATAAACCAAAACTGTGAAATCCTAGAAATATACATGCCCAGTTCAGATGTGATATGATCTGCATCACGATGTCTAAGAACACGATCTAATAGATCGTTGTAACGAGTAGTTGGATCATAATCTCTTACCATAAAAATGGCTGCATGCGCAGCAGCACCATACGACGAGAAATCCACCAATCCACATGTGATGTGTAAACAAGGACAGTTGTGTACCATAGTCGGTAGCTAGATATGGATAAGGAGGCATAGAATACATATAGGTGAGCTACAACAATCGTCAAAGAGCCTAACATCGCTAGGTTAAGAGATAATTGAGCATGCCATGATGTTGTTAGGATCTCATATAGTCCTTTATGGCCCTTGTCCTGTAAACGGACCTTTATGAGCTTCTAAAATATCTTTCAGGCTATGACCAATACCCCAGTTGGTCCTATACATATGACCCGCTATCAGGAAAAGAAATTGCAATAGCTAAATGATGGTGTGCAATATCGGTCAGCCATAGACCCCCAGTTACTGGATCTAATCCTCCCCGAAAAGTAAGAAAGTCCGCATATTTTGAACCAATTCAAGGTAAAAAATGGAGTTGCCCCTTCGGCAAAACTTGGATAAAGTTGAGCCAAAAGATCCCGATTCAAAATAAATTCGTGAGGAAGGGGTATTCTCTTTAGGATCTACTCCAGCGTTTAGAAATTGGTTAATCGGTAAAGAAACATGTACTTGATGTCCCGCCCAAGAGAGAGACCCAAGTCCTAGTAGCCCCAGATAAATGGTGATTCAACATGGATTCTACATCTTGAAACCAAGCCAATTTTGGAGCTGCTTTATGATAATGAAACCAACCAGCAAAAAGCATTAACGCTGTCAAAGATCAATGCACCAATTGCAGTACAATAGAGTTGTAATTCACTGGTTATTCCAGATGCTCTCCACAATTGAAAAAAACCAGACGTTATTTGTATTCCTTCTAAAACCTCCACCCACATCACCATTCAATATTTCTTGGCCCACAACCGGCCAAACCACCTGTGCACTAGGACCAATGTGAGTTGGATCACTTAGCCATAGCTTCATAATTGGAAAACCGAGCACCGTGGAAATACATGCCGCTCAGCCAAAGAAAAATGATGGAGAGTTGGCCGAAATGGGCACTAAATACTTTTCGAGTAAATTTCCTCCAAATCACTGGTATGGCTATCAAAATCGTGAGCATCAGCGTGTAGATTCCAGATCCAAGTGGTAGTATCAGGTCCTTTCGCTATTGTTTTATGAGAAATGACCCGGTTTAGCCCACTCCTCAAACGAAGTTTTTACGCGATCCCTATCTACCAAAATTTTTACTTCTGGTTCCGGCGAACGAATAATCATTAGAGTCCTCCTCTTCCGGACAACACATACAAAGAAACCCGCCAACAGTAAAATAGAAGAGAGTATTTTTTCTTTGTTTTTATTTCTTTATATTTACTAGAGCAATTCTGATCGGGCAGTCGATTCGTGGCAAGTGTTCGTATCTATTATGACATATGTTCTTCCTCTCCTGAATTTCTGAAAAGTAACTATCTCGGTTTCATATAAATATAGAATTTTTGAAAAAGACTTTCGTTCATACGAAAGCTTACCATCCTTGGGATTTGATCCTACACCGCTGCCCAAAATATTAGGGGATCAACTCTATTACATAAGTCGATTCCTATCTTTATGCTCACATCAATATCTCATCCTGAATAGTACGCAGTTTTTATTGTATGGCCTAAACCAGGGAATTGATCCTTACGCTATTTATCAATTAGATTTTTATCCATAGAAAACTAGGTTCGACTATGAAGTTACTACCCGCTAAGATAAATCGTTTTTAGACGATGTATATGTAGAAAGCCTTTTAAGTTTACGGTTTTTTTTTGTTTCTATAGTACGAGATAGCCGCACGTAATGACAGATCACGGCCATATTGTTAAAAGCTTGTGGTAAGAATGGGTTTCGTTCCAGTGCTCGAAAATAATATTCCAAAGCTTTGCGTATGTTCTCCATTACTTGTGTGAATAAGGCCTATATTATAGAGTATATAACTTCGATCATAGGGATCGATTTCTAGTCGCATAGCTTCATAATAATTCATGTAAAGCTTCCGCATAATTTCCTTCGGATTGAGCTGACATCCGTTACGGTCGTAGTCCGTTTAAACCCCTCCGTTTCAGAACCGTACGTGAGATTTGACATCTCATACAGCTCACCCTGTGCATAAGGAAATATAATGTAATCAATTAAAATTCTCATTATAACTAACCGGGGCTAGTGTTTTTTACAAGAAATCTCTAGCCCTGCAAGAGATCTCAATATGGACTTAAAACTCCAACAATTTCTTTGTTCTTAAGCTTTCTAATTTAAAGAATTAGTCACTTCAACACCCTTCGACGGTTATACGGATATCCAAAGTACAAACGAGATGGGTGCTTGTTATCCCAACTCATTGTTTTATTCCCGACATACGGTATTTCTAACAAAGTTTTCGTGTTGTTGATTCCTAAATGTAGTGCGTCTTCCCCTATGCTACCAGTAGAGGAGTCCTATCCTAAAACCAGGTGTAACCTTTCGCTAAATACTAGAATCCACAAGAAACATAGCATACTGAGGTTGCATTAATCGAGGATACGCGACAGAGGGAATTGTTCTATTTCCAAGTTTCACCCTCAAACCTTTTTTACTATAATTAGGAGAGATGGCCGAGTGGTTCAAGGCGTAGCATTGGAACTGCTATGTAGGCTTCTTGTTTACCGAGGGTTCGAATCCCTCTCTTTCCGTATTTTTAGTTTAAGTTTGATCGAGAATAATATTCTACAACTAGCAATTCATTTATTTTCAAACCGATCCATTTACTATCTATTATTTGATTGACTAACCCTTTGGAATGGTTGAAAGATTAAATGACTTGGTAATTCTTCGTGAGGGGACGAATCCAAATTTTTGAATCAGAGCTTTAGATTTTTGCTCATCTGCTGTAATAATATCTCGGGGGTTTGCAGCGATAACTTGGAATATCCACTATACGACCATTAACTAAAATATGTCTATGGTTAACTAATTGGCGGGCAGCAGGAATAGTCGAAGCCATACCCCAACCGAAAAAGGATGTTATCCAAACGCATTTCAAGTAATTGGAGTAAAACTTGACCTGTGGACCCCTTGGCTTTTCCGGCAATACGAACATATTTTAACTAATTGTCGCTCTGTAAGACCATAATGAAAACGCAACTTTTGTTTTTCTTCTAGGCGAATACGATATTGAGATTTTTTCCCCGAAAAGGATTGGTTTCTGAAGATCGTTTCCGGTTCTAGGCTTTTTATTAGTTAGTCCTGGTAAAGCCCCTAGGCGATGTATTTTTTTGAAACGAGGTCCTCGGTAACGCGACATAAAGAACTCCTTTTAATATTCGAAAGAATTCTCAATTACGTAAACATTGATAAATAGAAAGCCGGCTATCGGAATCGAACCGATGACCATCGCATTACAAATGCGATGCTCTAACCTCTGAGCTAAGCGGGCTCATATAAATTTAGTTTTCTGAAAACGGGATATGGCGAAATCGGTAGACGCTACGGACTTAATTGGATTGGGCCTTGGTATTGGAAACCTGCTGAGTGAGAACTTTCAAATTCAGAGAAACCCTGGAATTAATAAAAGGCAATCCTGAAGCCAAATCCTTTTTTCCAATAACAGGAGGATGAGGTGCAGAGGACTCAATGGATAGCTGTTCTAGACAAATGGAGATTGGCTAGTGAGAAGTTCTTTCCTTCAAAAGTCCTTAAAATTCCCACGCTTTTTTTAAAGAGATTCCTGAACGGCTTCCTGTAAGCTTGAGCACCCCCTTTCATAAAAATCAGGATGTGTAGATTAACGGTCGGGAATAGCTCAGCTTAGGTAGAGCAGAAGGACTGAAATATCCTCGTGTACACCAGTTCATAATCTGGTTCACTGGCGAATGAGCAGGAACGATTTAAATAAGTTTTGATTTTTCTATCGGATCAATAAAAACCTAACTTTTTGAAGAATCTTGTTTTTTACATTCAATGAGCCATCTTGTATTCTCATAAAAATTTGGGTGCAATCTATAATCCTTGCCGTAAGGGCCTAGCCTATCCACACTTTCTGGCTATTAAGATACTGTTTCAGGCGCTGGATGGGTTGTCATAAAAGAGTTCCCAACATGATCATAGGATTATCTCGTTCTTTGAAAATCCACCACTTTTCCAAGACCCAGAAGAACAGACGGAATACCTAGGATTCCTTTCTTGAGAACAAATACTTTTTATGCATACCCTCTTCTGGTTGAGATCTACACCAATATTCTATTTCTCGTAAGATTGATAGACACTGAGCTAATAGCCCCGCCGGGCGACTACATCGTAAGGCGCATTGTCGAGCGTAGATGAATTGTAACCGAATATACATATTAAAATAACAGTCAATGGAATACCCAATCCTGTGGGCTTTATTTAGTAAAGTCTCTTGTGCCTTGGATAATCAAAACGCCAAAGATCTAATGACTTAGTACCCGTGCTTGAACTAGCCAAGCGCGACAAACGACCCCTGCATCTTTTTTTATCTCCCCCCATTTTGTTAAGTGATTTCACATTAATACGAAAAATGTTTATGATATAGTTGTCAAAAGAAATACTGTCCTATTTTGCAATTCTTGATGAAAAGACTGGAAACTTTTGTAGTTTAAAAAAAAGGTTCAGTAGTGTTTTTTTGAGCGTTGCCGTAAGAGTCGTTAGATAAAGGATCTCCTTATATTTCCAAATATGACTACTTGCGCTGAATATGAAACTTATCGATTGGAAGTCAAAACACCGGCTTCATTCGTTCGAGACCTAATTTCTATCTTGGCTAGATTTCTCGAGATATTTTTTTTACGAAGTTATTTGTTATAGGCCTCTATAACACGCTTCCGGGATTAGGTGGACAAGCCTGGCAACATAGACATCCGACAGGAATTATGTTTATCAACATCCCCGAACATGTACTATAAGAAAATCAGTACTGGAACATCCCTGCCTGTAATTGATACATGCTCCACATAGCAATAGACATATTTCGTGTTCGGGCATTTTGCTCATATTAGTCTCACTATAAGAGGGGGCCCCATTTTCATTTGTTACTGTTCCCAGCTGTTAACAATAAGATCCTGCCTGTCTAGCGACTCGATCTGTGGTACTAGCTCCATAACGATACAAAGTCGAACTCGTGACCCTCGATTAGGGAAGGCAAATTCAATCGAAGCAACAATCTGGTACCATCAGAGAAGCGGACCATAAACTAAGAGAGCCTTGGACCAATTTGAAAAGATCATTTAAATGTAGTTGAAAATAACCGAAATTTTGGGCTGTTCGGTCAAAGTAAAGGAAAGCTCAAGAATTCATAATAGTCTTATTTTTCTATTGTCTTAAATATTCAGGAGCTAAGACCATTCCAGTGCCCCCTTTCGCCATGCACAAACTAAACCAACAATTAAGATAAGTACAAAAATTAAAGCTTCTACAAATACAGGATACACCCAATATATCGAAACTCATTGCCCATGGATAAAGAAAAACCGTTTCAACATCAAAAACAACAAAAACTAAAGCAAACATATAATAACGGATACGGAAATTGTAACCAAGCATCACCCATTGGTTCGATACCCGATTCATAACTAGAAAGTTTCTCTGGTCCTTTTTTAATCGGGGCTAAAACTCCTGAAATGAAAAAAGGTAAAAATAGGAATAAGACTCGATATTATTAGAAATACCCAAAAAATATCATATTCATAAAGCAGAAACATAGACAGACTCCTCTAGACGTGAAAAAATATACTGGATTGCTCCCATGCTATACGGACTCGAACCGTAGACCTTCTCGGTAAAACAGCTCAAACTTTTTATTATCCAAAATGATCTGAACTGTTTCAAAGGCCCAACATGCTTTTTTGCATTGGGCTCTTTCATTAACTGATGAAAATATCAGCTAGTCTGCCATATTTTCATGATAAAAAAATGGCTCCACGTGCTGATTACTTTGTTATATCCACTACCAAAGTCTTTCAAGGGTATCGGTTTTCTTGACGTAGGTCTGCCTCTGGCCATTCAACTAAGTTAAATGAAGTCTCTATCGTTCTGTAAAATGAATATGAAATTAATACACACTTAAAGTTCAAGGACGAAAAGAGTTGTTTGAGCTCCTATACTATGCCTAGCATTGACTAGACAAACATTCACCTTATCAATATTCAAATCGCAGGATAGGGTCTCCTTGGCACCTATACGGTATTCCCAAACCTGTCAGGCTATTGTTCCTTTGGGTAAACCTTTACTATTCCCATTTTTTTATGATGGGTTCCCTTGAAAAACATTGGCGCACGTGTAAACGAGGCGCTCTACCAACTGAGCTATAAGCCCTTATTGATACATATTTTATCATCTAGCTAATTTCTTGTCAAGATGAAACGGGATAACACATAAATTTGATTGTCGTATTGCTAAGGATTTCTTTTATAACCACCAGAAGGTCCTTTTGTTTTTTTGGGGACGAGATTGGCCTACTTAACTCAGTGGTTTAGAGTATTGCTTTCATACGGCGAGAGTCATTGGTTCAAATCCAATAGTAGGTAGAACTTATTAGATAGTATCTAATAAGTTTTTGATCCGAGTTTGAAATCAAACCGATAGCCTCTACTCGTGTCCTAAGCTCGCCGTAGGGCTAGATTTGCTTCAATTATTTGTCTCTTTCCTTCAGCCTTTTTCAAATTAGCTTCTGCTATTTCAAGAGTTTGCTGAGCTTCTTGTTGCATCAATGTCACTACCCTTCTCCGCATCATTTACTAAAACAGTTATGTCATTATTGCCTATTCTAGCAAAACCGCCCATCAGAGCCATTGTTAACCATTAGATCTTAGCGTATTCTTAAAATCCCTATATCTACAGCTGTGGCAATAGGGGCATGGTTGGGTAATATGCCAATTTGACCACTATTAGTAGATAAAATGGATTTCCTTTACTTCTGAATCCCAAACAATTCTATTAGGGGTCAGTACACAAAGATTTAAGGTCATTTGCTCCATTTCATGTTCATAGGCCTTCGCGGTAGCTTCATCGATATTACCTACTAAATAAAAAGCTTGTTCAGGAAGACCATCTAATTCTCCGGAAAGAATCAATTGAAATCCTCTAATTGTGTTCTGCCAGACCAACGTATTTCCCCGGAGAGCCCGTAAATACTTCTGCTACGAAGAAGGGTTGTGATAAGAAACGTTCAATTTTTCGCGCCCGTGCTACGAAGTAAACGATCCTCTTCGGATAATTCGTCTAACCCAAGGATAGCTATAATATCCTGAAGTTCTTTGTAACGTTGTAAAGTTTGCTTTACTTGTTGCGCGGGTTTCATAATGTTCCTCACCAACGATCCAAGGTTGAAGCATGGTTGATGTTGAATCTAAAGGATCAACGGCTGGATAGATCCCTTTGGCAGCTAATCCTCTCTGATAGTACGGTAGTAGCATCTAAATGTGCAAATGTCGTAGCAGGCGCGGGGTCGGTTAAATCGTCTGCAGGCACATAAACTGCTTGAATAGAAGTTATCCGACCCCTCTTTGGTAGAAGTAATTCTTTCTTGTAAAGAACCCATTTCAGTACTCAGGGTGGGTTGGTAGCCTACAGCAGAAGGCATTCGACCCAATAAGGGCCGAGACTTCGGACCCTGCTTGGACGAAACGGAATATATTGTCGATAAATAGAAGTACGTCTTGTTCATTAACATCTCGAAAATATTCTGCCATAGTTAGCGGCAGTCAAACCAACTCTCATACGAGCTCCTGGTGGTTCGTTCATCTGACCGTAAACGAGAGCGACTTTGGATTCTGAAATATTTTCTTCATTAATCACTCCCAGATTCTTTCATTTCCATGTAAAGATCGTTTCCTTCACGAGTACGTTCACCCACTCCACCAAATACAGATACGCCCCCATGCGCTTTGGCAATATTGTGTAATCAATTCCATAATGAGTACTGTTTTACCCACCCCAGCTCCCCCAAACAGTCCTATTTTTCCGCCACGGCGATAAGGGGCTAAAAGATCTACTACTTTAAATTCCGGTTTCAAAAATGGATAATTTTGTATCTAACTGTATAAAGGCAGGTGCGGATCTATGAATAGGAGATGTTGTACGGGTATCTACCGGACCTAAAATTATCAACAGGCTCCCCAAGCACGTTGAAAATTCGTCCCAGAGTTGCTCCGCCTACCGGAACACTTAGAGGTGCCCCTGTGCCAATCACTTCCATTCCTCTTCGTTAGACCATCTGTAGCACTCATAGCGACAGCTCTAACTCTATTATTTCCTAATAATTGTTGTACTTCACAAGTTACATTAATTGGTTGACCAGCAGTAATCTTTACCTTTAACTACTAGGGCATCATAAATATTAGGCATCTTGCCTGGCGGAAAGGCTACATCTAGTACCGGGCCGATGATTTGGACAATACGCCCCCAGGTTTTTTTTGTCAAGCGCGGAAACCAGAACCAGAAGTAGTAGGATTTGTTCTCATAATATACCAAAGTTGGGTTGCGTTATATATATGAAAGGGTATACAATAATGATGTATTTGGCAAATCATATGGATCAAACATTCTGATTGGTTGATATTGATTGTTGGGAATCTTTGAAGATTCCCGTAAAAATTGCATTAACAACGAATTCGTGTCGACGTAGACCTTGTTGTTGTGAGAATTCTTAATTCATGAGTTGTAGGGAGGGATTATGTCACCACAAACAGAGACTAAAGCAGGTGTTGGATTCAAAGCTGGTTGTTAAAGAGTACAAATTAACTTATTATACTCCTGAATACGAAACCAAAGATACTGATATTTTGGCAGCATTCCGAGTAACTCCTCAACCAGGAGTTCCGACCGGAAGAAGCGGGGGCCGCGGTAGCTGCCGAGTCTTCTACTGGTACATGGACAACTGTATGGACAGATGGACTTACCAGCCTTGATCGTTACAAAGGGCCTGATGCTACCACATTGAGCCAGTTCCTGGAGAAAGAAGAGCATATTTATTGCTATATGTAGCTTTACCCCTTAGACCCTTTTTGAAGAAGGTTCTGATTACTAACATAAGTTTACTTCCGATTGTAGGTAAATGTATTTGGGGTTCAAAGCCACTACGCGCCCTTACGTTTGGATAGATTTGCGAATTCCCGTTGTCTTATGTTAACAACCTTCCAACAGGACCGCCGCTATGGGATTCAGAGTCGAGAGAAGATAAATTGAAACAAATATGGGTCGTCCCCTGTTTGGGATGTATCTATTAAACCAAAAATTAGGTTTATCTGCTACTAAAACTACGGCTAGAGCTGTTCTATGAATGTCATTCGTGGTGGAACTTGATTTTTACCAAAGATGTATGAAAACGTTGAACTCTCAAACCATTTATGCTGTTGGAGAGATTTCGTTTCTTAGTTTTGTGCCGAAAGCAATTTATTAAATCACAGTGCTGAAACAGTGTGAAATCAAGAGGGCATTACCTTGAATGCTAACTGCAGGTACTATGCGAAGAAATATGATCAAAAAGGGCTGTATTATGCTCGAGAACTTGGGAGTTCCCTATCGTAATCGCACGATTACTTTAACAGGGGAGGTTCACTGCGAAATACTAGCATTGTCTCATTATATTGCCGAGATTAATGGCTTACCTTCTTCACATTACACCGTGCTAATGCATGCAGGTTATTGATAGACAGAAGAATCCATGGTATGCCACTTCCGCGCTCCTAGCTAACAGCGTTACGTATGTCTGGCGAGAGACCATGTATCACTCTGGTACTGTAGTAGGTAAACTTGAAGGTGAAAGAGATATAACTTTGGGATTTGTATGATTTACTGAACGTGATGATTTATATTGAAAATAGACCGCTCCACGCGGTGTATATTTCACTCATAGATTGGGTCATCTCTACCGGCGTGTTCTTCCTGTGGCTTCGTGGAGGTATTCTTACGTTTGGCAATATGCCTGCTTCTGACAGAGAATTTTTGGAGACTGATTCGGTATCTACAGTTCGCGTGGAGGAACGTTTGGGACACACCTTGGGGTAGATGCACCAGGGCTGCTGTAGCGTAATCGAGTAGCCTCTAGAAGCCATGCGTAAAAAGCTCGGAACGCAGGGGCGTGACTCTTGCTGCTAGAAGGGGGTGTAGATTATCCGGCGAGGCTGTGAAATGGAGTCACTGAACTAGCCGGCTGCTTGCGAGGTATGGATAGGAGATCCTATTTATTTTTGGCAGTGGTATACTTGGATTCCGACTAGTGTGAGAGAAGATTTTCAATCAACAGTGACGAATTAATCTTTACGATTGCATGCTTGGATCCATCAACGAATACTATGGATTCTATAGGATTGGTCATATTGAGCACCATTCTTGGAAAATGGTGGGATAAAAAAAAGGAATCCACAATCGGATGGGCCTTCAAGTCCGCACGTTGCTATTCTACCACATTCGTTTCAAAACGAGAAAGTTCTAATGGAATGGTGTTAAGGGAAATTATAGAGAGTTTGTGGGTTCTAATGTGAAAAATTGTTATGGAAGTTAAATTATACAGAAATTTTTAGAAATCAAAATATGAATATTTGGTGAACAGTGATGGATATCATCTTGAAAATCAAGCAGTTCTTGCCTCTAATTGTGGATTGGTAATGGAATTGATTTCAATTTGGAAATCAGGAATTAGTCATCGGTTTCAGTGCTCAGCCTGCTAGTGCTAGTTGATGGCAGTTACATTGGGAAAAAAAGTAAAGTCAAATTATTGAGGTATGCTCAAATTACAATAAAATTTAATCGGATTAAGTATGAGTTGGCAATCAGAACATATAATGGATAGAACTTATAACGGGGTCTCGTAAACCAAGTAATTTCTGCTGGGCCTTTATCCTTTTTTTAAGTTCATTAGGATTCCTATTCGTTGGAACTTCGAAGTTATCTTGGTAGAAATTGGATACTTTTTTCCAAGGGCTCGTAATGTCTTTCTACGGAATCTCGGGTCTCTTTATTAGTTCCTATTTGTGGTGCACTAATTTCCTGGAATGTGGGCAGTGGTTATGATCGATTCGATAGAAGGGAAGGCATAGTATGTGTTTTTCGTTGGGGATTCCCTGGAAAAAATCGTCGCATAATTCCTCCAATTCCTTCTAAAAGATATTCAGTCGATTCGAATAGAAGTTAAAGAGGGTATTTTTGCTCGTCGTGTTCTTTATATGGACATCCGCGGACAGGCGGTCCATTCCTTTAACTCTTACTGATGATAATTTGATTCCACGAGAAATTGAGCAAAAGGCTGCTGAATTGGCCTATTTCTTGCGTGTACCGCTTGAAGTAATTTTGAATATCATGAAGTGGGTTGATTAACAATTCACCGACAAAAAATGACAAAAAAGAAAGCATTCCTCCTTTGATATTTCTAGTATTTTTGCCCTGTTACTTTCTCTCTCATTTAATAAAAGCCTGGAATCTTGGGTCACTAAGTGGTGGAATGCTGGGGAATCCGAAATTTTTTTTGAATGATATTCAAGAAAGGGGAATTCTAGAAAAATGCATAAAACTAGAGGAACTCCTTGTCTTGGAGGAAATAATTGAAGAATACTCGGAAACACTATCTACAAAACTGCGTATAGGAATCCAAAAAGAAATGGTTCAATTAATCAAGATACATAATGAAGATGGGATCCATACGATTTTGAACTTATCAACAAAGTATAATCTGTTTTTTTATTCTAAGCGGTTTTTTTCTTTTAGGTAATCAAGAACTTATTAGTCTTAACTCTTCGGCCCAGAAATTCCTATATAACTTAAGCAGACACAGTCAAAGCTTTTTCTATTCTTTTATTAATGGATTTATGTATCGGATTCCACTCACCCCACGGTTGGGAACTAATGGTTGGCTCTGTCTACAAACAATTTTGGATTTGTTCATAATGATGAAATTGTATCTGGTTTGGTTTCCACTTTTCCCGTCATTCTGGATACCATTTTTAAATATTGGATTTTTCGTTATTTAAAATCGCGTATCTCCTTCACTTGTAGTTATTTATCATTCAATGAATGACTGATAGATTGTAGTAACTAGCAGAATCGTGGATAGGAAACTATACTAGCAACTACCCCTTTATTGTAGAAATTTTGGGATGAGATTGGACTATGGAAACTCGAAAGAACTTTTTGTTGGATAAAGGAACAGATTACTCGATCTATTGCCGTATCGCTCATGATATATATCATAACCCGGACAGCCATTTCAAATGCATATCCTATTTTCTGCACAACAGGGGTATGAAAATCCACGAGAAGCCACTGGGCGTATTGTCTGTGCCAACTGCCATTTAGCAAGTAAGCCCGTCGATATTGAGGTTCCACAGCTCAGTACTTCCTGATACTGTATTTGAAGCAGTTGTTCGAATTCCTTATGATATGCAATTGAAACAAGTTCTTGCTAATGGAAAAAGGGGGGGGTTGAATGATAGGGGCTGTTCTTATTTTACCGGAAGGGTTTGAATTAGCCCCTTCCGATCGTATTTCTCCCGAGATTAAAGAAAAGGTAGGCAATTTGTCTTTTCAGAGGCTATCGCCCCAGCAAAAAAAATATTCTTGTGATAGGACCCGTGTCCGGTCAGAAATATAGTGAAATCACCTTTCCTATCCTTTCCCCTGACCCTGCTACTAAAGAAAGATATTCACTTCTTAAAGTATCCTATATACGTGGGCGGGAACCGTGGAAGGGGTCAGATTTATCCCGACGGGAGTAAGAGTAACAATACTGTTTGATAATGCTACAGCAACAGGTATAGTAAGCAAAATCATACGAAAAGAAAAGGGGGTATGAAATAACTATAACAGATACGGGCGGACATCAGGTGGTTGAATGTTATCCCCCCAGGACCAGAACTTCTTGTTTCAGAGGGTGAATCCATCAAATTGGATCAACCATTAACGAGTAATCCGAATGTGGGTGGATTTGGTCAATGGGGATGCAGAAATAGTACTTCAAGACCCATTGCGTGTACAAGGACTTTTGGTCTTCTTGGCATCTGTTATTTTGGCACAAATCTTTTTGGTTCTTAAAATAGAAACAGTTTGAGAAGGTTCAATTGGCTGAAATGAATTTCTAGTTACAGATTTATTCCTAGAGGCGAGTTCTTCGCTTCATAGTCTATAACTCAATTCATTCATTACTAGAGGGATGAACCCAATCCAGAATATGAACCATAAAAGAAAACACCTAGTAAACCGATCACAAGAATACCAGCTTACAGTACCTATTATCCAAAGAGGAATTCTTCCAGTAGTATCGGCCATTACCCACTTCACTCCTCATCAAGTGTTCGTGCTAGAACAATAAACAGTCATGGATAGTTATAGATGAGATCCTTCCGAATGCGCTAAGAAAATATCTAGAATCTTAGATTTTCTTAATTGAAGAAATAATTGCGAAAATAAAACCGCAAGTACAAAAATGAGTAATAACCCCCAGTATAGGCTGGTACGATTCAATTCAACACTTTGTTCGTTCGGGTTTGATTGTGTCATAGCTATAAATTCGGATATGGGTTTATCGTTGGATGAACTGCATTGCTGATATGGATCCCAAAAAGAAGACGGTAGGGACAGCCAGTCCGTGAACAGCCAACACACCGTACTGTAAAAATTGGATAGGTTCGATCTATAGTCATTAGGCCTCCTAAAAGATCTACTAAATTCATCAAGTTGTTCCAAAGAATCAAAACGACTCGGTTATTAATGGAATTCCCTGTCGATTTTCTGTGAAATACTCGTTTGGCCTAGGACTTCCAAATACATCATAAGCTAAGCCGGTGCTGACGAATAGCCACACCCGCAATGAAAAGGGAAGGTATAGTAATGCTATGAATGACCCAGTATCGAATACTGGTAATAATATCCGCAAAAGAACGTTCTCCTGTGCTTCCAGACGATGCTGAGCTCCACATATTCTTGTACAGTCAAGGGTAGATTCCGTAAAAAATGAGACCAGTAAATGAATTCACTGAAATCTAATTTTTGTGAGATCGTCAATATTGTACCGATGGCGTCTTTAGAGTATACCGAATCAGTATAATTATCTTTCTTCTAACACAGCAACGCTATTTAAAAAACTTCCTGTCATTGAGATTTATATTCCATTCGTATTAATATTTAGATATAGATTTTTTTTTCAACAAATTGAAATGATTGAAATTTTTCTATTTGGAATCGTGTTAGGTCTAATTCGCTATTACCTTGGCTGGATTATTTGTAACTGCATATTTACAATACAGACGTGGTGATCAGTTAGACCTTTGATTAAAATACACAGGAGGTTATTTCTATTGCTGTGTACTCACTAAGCCCAGACAAAAAATCACGCTCTGTAGGATTTGAACCTACGACATCGGGTTTTGGAGACCCACGTTCTACCGAACTGAACTAAGAGCGCTTTTTTATGACAAAAAATGACTAGGGATGACAGGATTTGAACCTGTGACATTTTGTACCCAAAACAAACGCGCTACCAAGCTGCGCCACATCCTTCCATTGTTCTACAGTACATTGTATAGAATTACTGTCCTATTTTCCAATTATTATTTCGTCGAAAAGGGGTTTTTCAATGCGAGATTTCAAAACATATGCTCTCCGTGGCACCAGTACTAAGTACACTTTGGTTCGTGGCTTTAGCAGGTCTATTGATAGAGATTAATCGTTTTTTTCCGGATGCGTTAACATTCCCCTATTTTCATTATAGTTAGATCATAAAATCCAAGATCTTTTCGTAGGCGTTTGCCCCCGATTCAATCGGGGGATCGAATTGATTATAGAAACATGAGTTTAATTAGTCGATTTATTAGTGAACGAAGGTAAAATATTATCTAGACGGGTGAATAAATTGACCTTGAAACAACAACGATTAATAACTATTGCTATAAAACAAGCTCGTATTTTATCTTTGTTACCACTTTCTGAATAAGAGAAACAATTTGAAAGAACGAGTCCATTGCTAGAACTACAGGTCTTCGAATCAAAATAATAGGCTTAAATATTTATATAGGAATTTGGATTTACCTTCCCGGGGAAGAAACTCCGGGAAACTCGTTTAAATTGTTTCGGTAGCTTTTTTCTTTTTATATCTCTTAAATCATAGAAAGACAATTCTTATTTGATATAGCTATTTGCTGCAAGTATTTTACGATTAAGAAGTAACTGCCCCTTATGCAAATTATGTATTAATTTACTATAACTATAGGATACGAACCTTTCGCGAATTGCTGCGTTTTATCCGAATGATCCACAAACGACGAAAATTTCTTTTTTTATTATCCCGATCTCGATGAGCCGAAACTAAAGCTCTTATTTTCTGTTGAGTAATAGTTCGAGGTAAGTCTTGAATGTGCCCCCCGAAAGCTTGACGCAAATAAACGAATTTTTGTTCTACGTCTACGAGCTATATATCCCCGTCTAATTCTAGTCATTGAATACGATGAAACTTTGAAATAACTATTGATTTCTTTTCTTTCAGTTAGTCTTTTCCCTTTCCAATAACAAAACGGATGTTCCAATGTATAGAACTAAAAATTCCACTGGCTTTGGCTGATATAACCTTCCCAACCACTGAATAGTGGGTTCCTTCGTTTCTATGGTGACTTTTTAAACGCTGAGGTCTTCTCTTATACACCGGAGCTTTCTTCATGAATCAAGTTATTGGTAACTTGTATAGTTCATCCTTTTGGCTCTACCTATGAATCTAGTAATAGGTCTTTACACAACGAGATTTAGTTATACAGTAACGGTATTTAATTATGAAAATTAGCTGGGTAGCTGACCCTCTTCTTCCGTCTTGCCAGAGTAGGAATCCAATTGTTAGCTTTCCTCCGCTTAATGGTAACCTTTTGTTACCAATGGAAAAGCTCTCATCAGCTTTGTGCCTATCATAATGATCTAAACGAGTCGCGCATACACCCGAGTACAGTGTTCCTCGACGCTGAGGGCATCCCCGAAGAGCGGGGGATTTCGTGACCTTTCTTATTGGCTGTCTTGTATTTCTAATAAGTTGTTTAATAGTTGGCATACCTTATTTATACATAATGGACTGGTTTAGATTGATCCTAACCGGATAATTGAATTTTAAGGCGGAACACTGTGAAATCCGTGTTATTTTCATTCACGCTACAAGATCGACAATTCCATAAACTTGTGCTTCTGTTGCAGACATGAAAATATCTCTTTCCATGTCTTCAGGATACAACCCATAAGGGTTTGCCTGTTCTTTGTACATAAACCCTTGTGAGGGTTTCGCGCAGTTTTAGTAGCTCTTCCGCTTCCAGGATAAATTCTCCCGCTTTGTGCCTCATAAAACGAACTGGCAGGTTGATGGATCATTACCCTGTGAACGGGTATTTCATAGGGCGAAGGCATAGTCTTCTAACAATTGGCGCCAAGCGTGCGGGAATGCTAAACGTTTGGTAATTTCTCCTCCGACCAAGATAAAAGATCCCATTGAGGCGGCTAACCCCATGCATATTGTGTGGGACATCTGGACGCACAAATTGCATAGTATCATAAATAGCTACTCCGGGTATTACCCAGCCCCCAGGAGAGTTTATAAACAAATAAAGATCTTTGTTATCACTCTTCAATACTCAGATATATCATAAGACCAATAAGTTGATTTGAGATCTCGCTATCAACCGCTTGGCCTAAAAAAAGTAATCTTTCTCGATAAAGTCGGTTTGATTAGTCCAGTGTATCCCTTAGAACCGTACATGCACCTTTTGATGCATACGGTTCAAAAATGAATCAATGATAGATTCCTGGTCCTGTTCTTTTGGTCTTTCAATATTTGACTCACGCTCCAAATTTCGTATGATTCACTGAATCTTTCTTGGGCGAAACGGGGGATATCTCGATGGGAGAAAACGGATCCCATACGACCCAATATGTCTGACAAGTCCGCACTATACGTCAACCCAAGATGCATCTTCCTCTCCGGGACTTCGAAAAGGTACTTTTGGAACACCAATAGGCATTAGAAAAAAAACTAAGTAACTATATTTCACTTTGATGGGGAAACGTAACAAAATGATTTATTTAACACCCGAAATAATCCACTGATAGGGGTATATAGAATAGTCTTTTCCAATGCAATAAAGGTTACATAGTGTCTATTTATCTTTGATAAGGGTATTTCCATGGGTTTGCCTTGGTATCGTGTTCATACCGTTGTATTGAATGATCCCGGCCGGTTGCTTCTCTGTTCATATAATGCATACAGCTCTGGTTGCTGGTTGGGCCGGTTCGATGGCTCTGTATGAATTAGCAGTTTTTGATCCTTCTGACCCCGTTCTTGATCACAATGTGGAGACAGGGTATGTTTGTTATACCCTTTATGACTCGTTTAGGAATTACCAATTCGTGGGGTGGTTGGAGTATCACAGGAGGTACTGCAACAAAATCCGGGTATTTGGAGTTATGAAGGTGTAGCTGGTGCACATATTGGGTTTTCTGGTTTATGCTTTTTGGCAGCTATCTGGCATTGGGTATACTGGGATCTATGAAATATTTTCCGACGAACGCACAGGAAAACCTTCTTTGGATTTGCCCAAGATTTTTGGAATTCATTTATTTCTTTCAGGAGTGGCTTGTTTTGGTTTTGCGTGCATTTCATGTAACGGGCTCATATGGTCCTGGAATATGGGTGTCAGATCCCTATGGGCTAACGGGAAAAGTACAACCTGTAAATCCGGCATGGGGTGTCGGAAGGTTTTGATCCTTTTGTTCCGGGAGGAATAGCTTCTCATCACATTGCAGCAGGTACATTGGGCATATTAGCGGGGTTATTCCATCTTAGCGTCCGCACCGCCACAACGTCTATACAAAGGATTGCGTATGGGAAATATTGAAACCGTCCTTTCAAGTAGCATTGCTGCTGTCTTTTTTGCAGCTTTTGTTGTTGCCGAGAACTATGTGGTATGGTTCCGCAACTACTCCGATCGAATTATTTGGGCCCACTCGTTATCAATGGGATCAGGGATACTTTCAGCAAGAGATATATCGAAGGGGTTAGTGCTGGACTAGCCGAAAATCAAAGTTTATCAGAAGTATGGTCTAAAATTCCTGAAAAATTAGCTTTTTATGATTACATTGGAAATAATCCGGCAGAAAGGGGGATTGTTTAGGGCGGGCTCAATGGATAACGGGGATGGGATAGCTGTTGGATGGTTAGGACATCCCATCTTTCGAGATAAAGAAGGGCGGGAGCTTTTTTGTACGTCGTATGCCTACCTTTTTTGAAACATTTCCGGTTGTTTTAGTAGATGGTGAGGGAATTGTTAGAGCGGATGTTCCTTTTAGAAGAGCGGACATCAAAGTATAGTGTTGAACAAGTCGGTGTAACTGTTGAGTTCTACGGTGGCGAACTTAATGGAGTCAGTTATAGTGATCCTGCTACTGTAAAAAAATATGGCTAGACGCGCTCAATTGGGGGAAATTTTTGAACTAGATCGTGCTACGTTGAAATCAGATGGCGTTTTTCGTAGCAGCCCAAGGGGTTGGTTTACTTTTGCGACATGCTTCGTTTGCTTTACTCTTCTTCTTCGGACATATTTGGCATGGTGCTAGAACCTTGTTCAGAGATGTTTTTGCTGGTATTGACCCAGATTTAGAATGCTCAAGTAGAATTTGGAGCATTCCAAAAACTTGGAGATCCAACTACAAAAAGACAAGCAGTCTAATTGAACACCACTTTGTAAGAAACAAACAGGTATGGAAGCTATATTGTAAACCTCGATCGAATCTATGGAAGCACTAGTTTATACATTCCCTCTTAGTCTCGACTCTAGGGATCATTTTTTTCGCTATCTTTTTTCGAGAACCTCCTAAAGTTCCAACTAAAAAATGATTTTCATTATCTCACATGAGTAATAAGCCTCCAGTTTGGAGGCTTATTACTTCATAGTCCCCATGTTCTTCAAACGGATCCCTTAGTTGTTGAGAAGGTTGCCCAAAACGCGGTATATAAGGCATACCCAGTAAAACTGACAAGTAAACCAGATATAAAGATGGCTACTAGGGTTGCTGTTTCCATAAATTATCAAGACCCCAACGGATCTAGCCTAAGATCCTTTACAACGGAATGGTATACAAAGTCAACTAATGTGAGATTTATGGCTACACAAACTGTTGAGAACGACGGTCCAAGACAAACTAATGTAGGTAGTTTATTAAAACCGTTGAATTCGGAATATGGTAAAAGTAGCTCCGGGGTGGGGAACAACTCCTTTAATGGGTATCGCAATGGCTCTATTTGCGATATTTCTATCTATTATTTTAGAGATTTATAATTCTTCCGCTTTTATTGGATGGAATTTTAATGAATTAAATATAAGAACCGTAAGGTTTACAAAAAGAATATTTAGAGCTCATATTTTGACGGGGAGTTCGATCGCGAAATTTCTTTGTTTTTATTTTCGGAATATGAGTGTGTGACTTGTTAGAATTGATCCTATTGATAGTACAGATGGGGGTCTGTACATAGATGGTTCTACTTCGTCGTATTTAATCGAAATAGATTAAGAAATATTTGAAACTATGATTCATACTTAATGTTATTGAATAAGTGATGCGGGGGTTCTTACTCGGAGGAATCCTTGTTAATTAAATTTTTTATTGAATCATCACGGTTATATATGAATCTGAGTTTTATCATTCATAGGGTTCTTAACAAGAGAATTCTCTATAGAAATAGAAAAGAGACGATTCAAGAGGCCTAATGGATCAAATAAAGATGACTGAGCCAACTTGAATTTTGGTATTATCGCCCCAAAAAGAAGAGCTTTGGTTTTCTTCTTTCCTCAGAAGTTTGATTCAAAATAAAAAGTTTCAAATTTCTATCTAACGAGTCTTGGGTGTTTTTGCTTGAGCTATATGAGATGAAAAGTCTCATTTATGGCTCTCAGAGGGGGTTCCGCCTATCTCAATAAAGTCTATGATTGGTTCGAAGAACGTCTCGAGATTCAGGCGATTGCAGATGATAGTAACTAGTAAATATGTCCCGCCACACGTTAATATATTTTATTGTTTAGGGGGAATTACGCTTACTTGTTTTTTAGTACAAGTAGCTACGGGATTTGCTATTGACTTTTTACTATCGTCCGACCGTTACTGAGGCTTTTGCTTCTGTTCAATACATAATGACTGAAGCTAATTTTGGTTGGCTAATCCGCTCAGTTCATCGATTGGTCGGCCAGTATGATGGTTCTAATGATGATTCTTCATGTATTTCGTGTGTATCTCACCGGTGGGTTTAAAAAACCTCGTGAATTAACTTGGGTTACAGCGTGTAGTTCTGGGTGTATTAACCGCATCTTTTGGTGTAACTGGTTATTCCTTACCTTGGGACCAAATTGGTTATTGGGCAGTGAAAATTGTAACAGGTGTCACCTGACGCTATTCCTGTAATAGGATCACCCTTGGTAGAGTTATTGCGCGGAAGTGCTAGTGTGGGACAGTCCACTTTGACTCGTTTTTATAGTTTACACCACTTTTGTGTTGCCGCTTCTTACTGCTGTATTTATGTTAATGCACTTTCTAATGATACGTAAACAGGGCATTTCTGGACCTTTAAAAAGTAAATCATGGAGAAGGAAATAGTATTTCGTTGCTATAAGCATGGATTTTGAAAATATAAGACAGTTTGGATATTTCCCCTTCACATGGAGTTGAAGGGAATTCGCTAAAGCAAATGGATTATGGGAGTGTGTGACTTGAACTCTTGATTTAGTCTATGTAGTATATCCCTGCACATTGGAATTCCAAGAAATGTGTCTTTGTTCCAACCGCCGGAAGCCCACAGGATAGGCTGCTCACTGAAGAAATTATGATCACCCAAATCATTGACGAATTCGTTTGGTCTCTTTGATTCCTACTCGAGCCGGATGATGAAAAATTATCATGTCCGGTTCTTTCGGGGGATGAATCAATAAAAATTCACCTATCCTAATAACAAAAAAACCTCGACTTGAATGATCCTGTATTAAGAGCTAAATTGGCTAAGGGTATGGGTCATAATTATTATGGCGAGCCCGCATGGCCCAATGATCTTTTATATATTTTTCCCAGTAGTAATTCTAGGTACTATTGCATGTAATGTAGGCTTAGCGGTTCTAGAACCATCAATGATTGGTGAACCGGCAGATCCATTTGCAACTCCTTTGGAAAATATTACCGGAATGGTATTTCTTTCCCGTATTTCAAATACTTCGTACAGTACCTAATAAATTGTTGGGTGTTCTTTTAATGGTTTCAGTACCTGCGGGATTTATTAACAGTACCTTTTTTAGAGAATGTTAATAAATTTCAAAACCCATTTCGTCGTCCAGTGGCGACAACTGTCTTTTTAATTGGTACCGCGGTTGCCCGTTTGGTTGGGTATTGGTGCAACATTACCCATTGAAAAATCCTTAACTTTAGGCCTTTAATCTATGTGGAAAAATTACCAAACGTTTTCTAGAATGTCCAATATCTGTTTTATATCTTCTAGGCAAATAATGTTCCATTTTCATAAGATCTTCTTGACTGTTATTCAAAAGGTCGAATAATGTATATATATTAGACCTTTTCAGGCAATTATAGATCCTTGGGGGCAATCTCTGATTGGTCAATAAAAATCGATTTGAATGCTATTTCTTTTTTGTTTTTTCGGAGTTTAGCCAATTTTTCATCAAAGATAAAAGGAGATAAAGGAACCGATGTACTGATTCTTCTCTAAATGTGAGTTTTCTTTTCCATATGTAAAAAGGGAATAAAAAAATCAATTAAATTACGAGAGGCTTCAAGAAGTGCTTCTTTACGGAGTTATACTTCCGTTTGTCCAGATTTCGAGAAAAAGGATCTCTTGTTTTTCATTCCCATTGCCATAAGAATGAATACTGTGATTTGCATTTCGAACAGGGCATGAATACAGCATCTATAGGGTAACTTCCGTCTTGAAAGTTTTGTGGCGTATTTTTAAGATATCCTCTATTTCTCTCAATTTCTAATTCAATATACACAATCAACGGGTTCCATCAGGCTAGCTATATATTGGGCATTATCAACGATTTCGACATAAGGTGGTAAGATGATATCTTGAGCAGTTACATATCTAGGACCTTCTGACACAAATAGATGCGTTGCAAGTTCCATATAGATTACTTTTGAATACAATTTCTTTCAAATTCATTAAGATTTCGTGGATCGATTCTTGAATACCCAGCTATAATAGAATATTCGTGTGAGACTTTCTCAAATTTTACACGTGTGATACGTGTTCCTTCTATTTCTCCAAGTAAAGCTCGGCGTATTGCAATGCCTACTTGTGTCGGCTTGACCTTTTATAAGTGGAGACAGAATAAACCTTCCATAATAAAGACGTTTACTATCTGTTCTTGATTCAACACACTTCCACTGCAGTGTACCGAGTAGATGCTGTTATTTTCTCTCGAACCATAGTAATAATATGTCATGACTCATTTATTTCTCTTGTTTTTGTTGAAAATATTCACTTTTACACACGTCTTTTTTTTGGAGGTCTACAGCCGTTATGTGGCATAGGAGTTACATCGCGTACGAAAGTTAATAATATACCACTTCGACCGAATAGCTCGTAGCGCTGCGTCCCTTCCGAGACCGGGACCTTTTATCATGACTTCGGCTCGTTGCATACCTTGATCTACTGCTGTACGAATAGCATTTGACTGTTGCGGTTTGAGCAGCAAATGGTGTACCTCTTCTCGTACCCTTGAATCCACAAGTCCCGGCAGAGGACCAAGAAAACACGCGTCCCCGTACATCTGTAAACAGTGACAATGGTATTATGGAAGCTTGCTTGAACATGAATAACTCCTTTTGGTATTCTCCGCGTACTCATCGTACATTCTTACGTGAACCAAGTGCTGGGTATAGCTTTTCATATTTTATCATTTCATAAATATGAGTCAGAGATATATGGATATATCCATTTCAGGTTAATTTTATTTTTTATAGTGTGATTATCCCTGCCTTTGCTTATGTCTTGGATTAGAACAAATTACTATAATGCGCCCCCGCCTACGGATTAGACCGGCATTTTTCACAAATTTTACGAACGGAAGCTCTTATTTTCATATTTATTATTCCTTATTAATAGAAGTACCATATATAACACAAAATTTCTCCGCCGATTCCCTCTAACCGAGCCTCCCGGTCTGTCATTATACCTCGAGAAGTAGAAATAATTACAATTCCCCATCCCGCCTAAAATTCGAGGAATTCGTTGAGAGTTGGAATAAATTCGTAGACCGGGTCTACTGATTCGTTTTAAATTTAAAATATTTCTATAGGGGCCTTTTTGTAGTCCTTCTGTGTTGTAATGTTAAAACCAAAAAATTTTTGTTATTTTCTCGATGTGTTCTCACATTTTCGATAAAACCTTCTTGTAAAAGTTATCTTAACAATATTTTCCGTAATATTAGTAAATGTTATTCGAACCACCCTTTTTTTATTCCTATCGGCATTTCGTATAGAGGTTATTATCTCGGCAATAGATATCCCTACCCATGAATTTTTAGTGAATCTAAATTGGATATAATCAACATTTTTTTTATAATAGAATTATATCTGAATCAATGTCTTAAAATCCACATCATTTATAATACCTCGGGAGCTAATGAAACTATTTTAAGTAAAATTTAACTGTCTTAATTCCCGGGCGATCGCGCCAAAAATTCGCGTTCCTTTTGGATTTCCTTCTTGATCAATAACAACCGCAGCGTTGTCATCAATATCGTATTATTATACCGTTGTCACGTTTGAGTTCTTTACAGGTACGCACAATTACAGCTCTGACCACTTCTGATCTTTTTAGGGGCATATTTGGTACTGCCTTCTTTAATCACAGCAACAATAACGTCACCAATATGAGCATATCGACGGTTGCTAGCTCCTATGATTCGAATACACATTAATTCTCGAGCCCCGCTGTTAATCTGCTACATTTAAATAGGTCTGAGGTTGAATCATATCATTTTGAAATCTGTTCTTCAATGCAAGGACAAAAAAGAAATTTTGGTCAAAATAATTGCTTTGATTCATTTTTTATTCCGAAGATAGTGAATTAGAGTCCGTAGTGAGGCATTTTTGGATGCTGCTATTTGAAATTGCACCTTCTAGCTATATTTTCTGATTACTCCGGTACATTTCATAAAAGTATTCGACTCTGGTTTAACTAACAGCTACCTGCAATATTCGGGGGGATCCTTTACCCCGAGCCCGATACGCGTTTGCGGCAGGTCTATACTGTAACATGGTTTATCTGCGAAATATCCGTTACCCATATTATTTCCACCACATGACGTACATTTTCGTGTCATTCGCTCGCCGACTCCGCTTCTATTTGTCTAGATTGTGATCCAGGTCGGGTTCAAGTTGCCCGAAGAGCATATTTACCGAAACATATGTATGATTCCCTCGATATGATAATTCCTTTCATATCTTCCTCTGATGTTGTTTACAGGAATCTGGTTCTTTTGGGGTTATAGTTGATGGTTGTTTCTGAATCCCATTCTCTACTACAAGAACCATACATGAGATTTTCGACCTCATATGAGCTCCTCGCTACTTGTGAGATTTTGTCAATGCTTACTACTCAAACTCTTTTGTTTACACAAGTAGTGATAATTTTTTGTCTGCTCTCTTCATGCTTTGGATTCACTCTCTAATGCATCCCGCGCGCTAATCCTGGGGCGTGAAGACTCGTCTTTTTACGATTTTCTTGTAGGATGAAAGTCAATAAAAAAAAAGTCATTCAACGAAAAACGGAAAGAGAAGGGATTCGAACCCCTCGGTACAATAACTCGATACAACGGATTTAGCAATCCGTACGCTTTAGTCCCACTCAGCCAATCTCTCCTATATAAACAACAGATGCTGCTTCCCATATTGGGTAAAAGTGCAAACCGATAGCTGCAGAGAGTCGGAATATATGGCACCAGCAAATAATATTTGTTTCCGTAATAGTAAGGTTTCAAAATCGTAACATAAATCTTGGATAAATAATGGAACAAATAGCTCACTTAAACGATGACCTGTAGTTTGACTAGAGACAATCAACCTATTAGTAAGCTCAGGTGGAACCAAACCGCTTTATCTCAGGATCGTTGAAATTTAGAGAACGAATGTAACTAGAACAGATTAACTCTCTCTAGAGGGGATCATCTAGAAAAGCTATTATTTTTTCTTATCAGACAAAGCTGACCCATAGATGTTCATGGTTAGAATTGTATTAATATTGTTCCAACCATAAAAGGAGCCGAAATGAAACCAAATGTTTCGGGTTACGGTTTTGAATTTAGAGACGTCCCAATTTGAATTGACGTACGACTATAACCCCCTAGCCTTTCCAAGCTAACGGATGCGGGTTGCGATTCCCGCATACCCGCTGTGAAGCAGCAATG
>MK203877
TAAGGCAATCAAAATAAAAAACAGAAAAGTTCGTCCATTGTACTAATGGATAAGGACAGAGGTACTTCTAAACCTTTTAGTATAGAGTTCAAATCCCTATTGGACGCGAAATTGTTTCGATTATTTCGTAATATAAAGACTTTTTTGATATAAACGGCAAATTCGAATGAATTTTTTATACCCTATTCCTCGAAAGGATAAAACGAGTCCAGTTGCTTCCTGAATAGACTTCTTTCAAAAAGGTTGCAGCTTCCTCAGGTAAATGTCTTTCGTAGAAGAAAATTATTTCTTGGGAACTGAGGTGTTTCTTAGTTGTTTACGTAAGATACGTAACTCTCACAAGAAATCTTCCTTACCTAGTCCAATTTCTTAATGAATCACAGATAGCCATATTGTTCCGGTAAAAAATAGTCAAATTATCTGCTACTTCCACTGCCAAGAGGAGCGAGATTGGGATTCGCTTAAGTAACTTCACGTAATACGTTGACCTCATTGCCAATTGAATTCTGAGTACGCTTTATCCAGCGATCAGAAGCAAAATTGTGCATAAGGCTTCTACATTCTGCGAACTTGCGCCAGTATCCAACTTTAAATTTACCAGCTTACTTGTTTCGATGGCTTTAATTTTGAGCCGCAAAGACCCAACTACTGGAAACGGAAGATACCCACGATTAATAGCGAGGCCTGATTCCCAGCATTGAAGTAGATCGGCCGGATAGGAAAATTTTGGCCATCTCGTAATAGAATTATTACATTCGTTAGGAATATACAGCCGAAACAATCTCCTGATTGGAGTTTCAACTGATTGGTAAGGGCGGTCATACCTACCTTCCCCTTAAACTAGAAACTTAATTTAGGGCGGCTCTTTCTCAAAAGTCGTTGAATGCAAATAAAAAAACATCTCCCTGGGTAACGCTTCGCGACCCCGGCGGTCTATCGTAATAGAGAGAGACATTTTGTCGATAAGCGTTTGGGCTTGTGTTGGAGAGATCCATCATAAATAGATTAACGTAGTGCTGTTTACAGGTACATAAAAAAATTCAGCTAAGAGCTGCTCCCTGTATAAGGGAGCCAGATATAATGTAATGTAGCCAGGGGAATCCCGCCGTTTCGCGCTACGACAACTGGTATATTCACATGGCCCCCTCTTTCGTAATTGTTGCTAGAAACTCCTCTTACCCCATGAGAGATAGTGAATAGAAGGGAGGTCCCTTGTAATACCAACATAAATTTTGAACGCTGAACACCTTAAATGCCCTTGCAAAAGTAAGGTAAATAGATATCGAAACATATTAAAATGCGGTATAATCCCGCGCGTAACCGAAGGTCTATTATTGCAGAAACTGGTTCGAATATAACCCAACTATCAGCTAATAATTTCAGTCTTTTGACCAAAAAACAAGCGCAATGGTGGACATACCACAAACGCGAAAGTGTGAACCTATTAAACAAAGTGCTTTGTGGTAATTGGGTTTATGTTTTAGTTAAACCTCCCCATAAGAGCGCATGTTTTGGACTTTTATCGGTGAGAATAGCCGAACAACTGTTGCCTCCATTGAATTGAATAACGGATACCCGATCCTTAAAAATAATATAGGCTTTTGATATAGGCATGAGGTAATTAAATAGAAATAAAGCCACTTCGATAACGACCCCATACTACCAGAGCTAGCATCATATAACCCAATTGCGACATTGTAGAATAGGCTAAACCTCGCTTAATGTCTTTTTGAGCAAGAGCTAAAGTAGCTCCTAATAATAGTTGTTATTATACCTACCAACGCAATCAAATTCATTATGTAAGGTATAACTATGAAAAGAGGAAGAAGCCGGGCTACAAGAAAAATTCCCGCCGCCACCATGTGTAGCAGCATGTATAAGAGCGGAAATCGGAGTAGGCCCCTCCATAGCATCGGGTAACCATACATGAAGGGGAAATTGTGCAGATTTAGCAACCGCCCCGGCCAAATAATAGAGCAGCACACAAAGTACTAAATCCAAAATTTACTTCATTATCCAGAATCAAGTTATTCAATATTTCGAATAAATCCCGAAATTCGAAACTGGCCCGTTATCCAAAAAAAACCCAAAATTCCTAATAATAAACCAAAATCCCCTATACGATTAGTTACAAAAGCTTTTTGACAAGCATTTGCTGCAAGAGGTCCGTGTAAACCAAAATCCTATTAATAGATAGGAACACACCCCAACCAATTCCCAAAAAACATAAATTTGTATCAAATTAGAACTAGTAACTAATCCCAACATTGGAAGTACTGAAAAAACTCATAGAAGCAAAAAATCGCAAATAGCTGATCATGTGCCATATAATTATCACTATAAATAAGAACCATAATTCCAACAGTTAGTGATTAATATTGACATAATAGAAGTCAGTGGATCGATCAAATAGCCAAATTCTAAAGAAAAATCATTAATAATGACCCAAGACCAGACATATTGATAGTATAGAATCTCGATTTATTTGCTGAATAGATATATATATTGAAAAAAGCATGACTATACTTAACAACAAAACACTCTGAAAAGACCACATACGACGAAGTCCTTTTGTTGCTGTTGGAAAAAGAAGAAGTCCCACCCCTATTAATATAGGGACAAAAAGTGGAATCAAAGGTATGATCCAACCATATTGATATATATGTTCGCAAAATTCGTCTCTCATAAAATTTTAAGTAAGCAAGCCGCGCATGGTGAAATTGGTAGACACGCTGCTCTTAGGAAGCAGTGCTAGAGCATCTCGGTTCGAGTCCGAGTGGCGGCATGCTTTCTAAAAAAAATACGGTCATATAATAATGTCATGGAACATATATAAAAAATTAGATAGAATAACTTCGACCTTATCAACCGATAGTGAAAAAATGAAATCGGGGTACATACCAATACCTAGTATGGGTAAAAAGAGCGTAAATTGAAAGAAATAACTCGCGCGGTCCAGAATCAACAAAAGAACTATTTTGAATATTAAGGAACTTATATCCATAGAAAATTTGTCGTGACATAGATAACTGAATAAATAGGAGTTAATATCATTCCGATTGCCATTACAAAAGTAATTAGTATTTTGGGCATTAAAAGAAATTTTTGGCTGGTAATTAGTCCAAAAAAGTACTACCAATTCCGCAACAAAACCACTCATACCCGGTAATGCGAGGGAAGCCATGGAAAAGGTACTGAACATAGTGAAGATTTTTGGCATTCGGATAGCCATTTCCGCCCATTTGGTCAAGGTAAACAAAGCGCAGTCTCTCATAAGTGGTACCTGCCAAGAAAAAAAGTGCAGCACCAATAAATCCATGTGATATTATTTGGTAAAAGAGCTCCATCGAGTCCTGTATCGGTTATAGATCCGATGCCTATAACTATGAAACCCATATGAGATACGGAAGAATAGGCTATTCTTTTTTTTAAATTCCGTTGACCAAGAGATGTTGAAGCTGCATAGATTATTTGCAGTGTACCTACTATGACTAAACACGGCGAAAAGATAGAATGGGCGTGAGATAATAATTCCATATTGATCCGCACCAACCCATACGCTCCCATTTTTAATAAGATTCCGGCCAAAAGCAGTACAAGTACTAGTAATGTGCTGTCTCCGTGGGCTATCCGGTAAACCATGTGTGTAAGGGGTATAATTCGGCAATTTAGACAGCAAAACGCAATAAAAACATGCAATATAAGAATAGTATTTTCCAAGGCTACGAGGATAAGAGCTGATTTGCTTCGATGTTTCAACAATTTAATGTCTGTGAGAACCATATACAAGCAATACCTCAAAACTCCTTATTAAGAGAAGAAATGGAACCACCCTGCTGTGATACAAAATAAGATTTTGTAGCCTGAGTACAGAACGTTTTTTTCCCTCCCCACATGAGATAGAAGTGATATAAACCGTGAATTAATTCATAACTCCCACCATGATGAAAACAAAGTAAAAGGGTCCCGACAAGGAAAATGATCTCTATTTGACCAACTGTACATTTGCTAACATTATGGAAATGAAATTAATCGAGAAATCTCGAGTAACCTGGCCAAGCATGCTAAAGTCAGCTAAGGTAGCTGATAAATCCCCGTTAGTAAATATAAGTCCTATTAGAAAGTCCTATCGACTCCCAAATCTCCAATCCGAAATCAAATAAAATGTATCTCATTTATAACCCCTCTGCTAGTTTGGATTAGTCGGAGTATCCATTTTGGAAATGAATAACAGAATTGTATAGTATTTAGAAGTAGATTCAAGGGTGTCATATAAATAAAAGTATACTGTTCGAAGACCTTATTTCCTCGTATGGGGAAGTACAAAAGATTTAAGGAACCACCCAAATATTGGACAAAATTACAAATTGTTGTTATACCAAGTAAACATAATTCGTGCGTAAATACAAGGATACACTTGTGACCAGACAATACCCGTGCTCCAACGTTAGAGCACGGCTTGTCGGTAAGAAAGACTTTTTTCATCATATACAATAAGCTATGACCCATACTAGCGGGTTGTTTTCATGAGATATAGTAAACTCGAAACACTCAAGCAACTCGGTTGTGGCAGGCGGATATTCGCATCTTATTACAACCAATCGCAGTCTTCTTGTTCTTGGATGCAGAAGCAACTTTGTTTAGCGTTTACACCCATTCCCAGAGTACTCATTTCTAAATACATCGGTCAGGGGCAGGCTCCGGACACATTGTAGTACAGCCTCATACACGTATGCATAAATCTTATACTGAATGTAGACATTGAATTATGCTTGTGATGTCATGCAATTTTCAAATTCCTAGTAATTAAAAACCATAATCTTAATTTTATTTATTCAACAAATTCGATTGGTTTAATACGAGTTGGATTTTCGGTTACGATAAATTAATGAAAACAATCGCCAGTCCAATAGCTGCTTCAGCGGCCGCAATAGCTATAACAAAAATTGTGAAAATGTCTCCTTTTAATTGACGATTGTCAAAAAAATTAGAAAAATGTTACAAAAATTGATATTAAACTGCATTTAAATATAAGTTCAAAGACACATAAGAGCTCTAACCATATTTCGATCTTGTAATCAAATCCATAGATACCCAATAGAATTAATAAATACGGCACTCAACACCAAGTATATGTCTCAAGCATCATTAACCAACTCCCTTATCAATCTTATTAGTTCAATCTAAACACCAACTCATATCAAATCGACATTGAATACGTATCAAGTATTGATAGTGATGCTTTTCTATGCGGGCTACAACAATTGCACCCTATTAAAGTCAACTAAAAGAAATTATTGAAAAACAAATTCAATATGGAAGAAACAAAATCTGTTAGATAAATGAAGCCCCAATTTGTTTGATTATTATGTTATCAAATACTTGTTCCAGTAATCTGGTTTTGATCTTGTAGTTTCCAAATAATCAGCGTCCCATTGACATATCTATGAATAGTACTTAATTAGTGAACATAAAAAGAGATTGTACAAACTTATTGAAGTAAATCGCATCCCGCAATATTCCACAAAGATTGTCCCTCTTTAGAATCATTCTGAACCCGTTCATGAACTATCACAGCAAAAAATGATTAAAAATATTTATACGCTCCTACATAAAATAAGTAATCTGCGCAGCATAGGCTACAAAGTCAGGAGTTCAACGAGAAGATAGAAATAAGGATAATACAAACAAGTAACTAATCCCAAGCGAAAAAGTCAGAATAAATTTGGATTGGAAGAGTAATACTAGGCCCCGACCCACCTAAAATTAAGACCCGATCCCGAGAAAGACTTAAAAGAAAAATCGTGTATTGAGTCCAGATAATATTCATAAAAGAAATTAAATATTTCATGACATTTATTGACCCGTAGCAGGAGAAGTATCTTTAAATGGTAACTCACTGATTCAAAGAACTTTAGCCCTATTTCGATATAGGTAAATTTCGAAATTGTTTCGAATGGTGCTAATCGTCACATTACGGATGTGTGGTAAACGAACCCAATGAAAATTTGATTGTATATTCAACTCGTTTGACGATCATCAAGCAGAAAGCTTCATATTCTTTCAGTCATTGAATAAACAATTATGTTGGACAAATACTCAACACGAATTCCCACACAAATATACAGTATTCCAAAATCCCAATACTGTATATTAAACAATCCGTTTTTTTCCGAATATCCGTGTTCTAACTTCTCAATCAACAAACAGGTAGATCAGATAGGACATGACACGAACACGATACTTCACACCAGCAATGCATTTTATCAAATTTCAAAGTTGATGTCGGCCTCGGTAAACGCTCAGTGTGTTATCAGGCTTTTCGTAGAGGATATTGAAATAGTTATAGGATAAACGATTCCAGCATGAGATAAAGGAAATCATCGAAACCTTGACCCAATGTACCCTGGCAGCTCGGTACTGTTTGTTTGACCATAATTTTATGAACCCGAGTTACCATATGAAAACATGTAACCGTGATATGAAATATTTATGCTTACTTTCTTTCTCTTTGCTAGATAAACGTGAATATATTTTTACAGTGAAATAGAAGTTGGAAACGAAGTTGTATAATAACAGATTTACCTAGAGCAAATAGGTAAGAAGAAATTTCTCATCCAAGACCTTAATAGTTGCGTCCATTCGGTAGCCTTGGTAGTAAGTCCATCTTTGTTGCAATAGGGAATAAACACAGAACAAATATCGTTTTAGCTGAATGTAATAATGTATACTGATTTATTGTTCCACAAGACTTTACACCGCTTTATTCAGATTCAAAAAAGCTTAGGAACTAAACTCGTATTGTGATAGAAGAGATTCCAACACGCCTAAGTAAAAGAACTGTTTACAAATAATGAAAGAAACTAGGTAGATTTAGAATTACGAAGCAATTGTAAAATAATACCAAATTTGCATACCTGAATAATTCCGTTTGTATAACCTGCTTACTAATTCTTTCTTCTGCTTCTTGGTAAATCATAAGGGTAATCCATCTCACACTCTGGCTAGAGAAAGAACTTAAAAAAAATGATAAATCCCTACAGGTTTGACGCCATATAATTCCAGCCTCCAAAAACCACTATTTTGATTTGGGCTTCAACAATATATCAACTAGTACTTGGACTTATTAGATAATTCATAGTCGAGCGAGAACACCTAACGTTCACATTCGCTATTACCAGAACCGTACCATGAAATTTTACACCTCATACCAGGCTCCTCAGAAGGTCACAAAGTAAATTTCTTATAGAGTTGAATTAAATTAAATTCAGAATTTTTCTCGTCTCTATTTCATGAGTATCCATTTGACTCGGAATTTGATCTGCTCTCTTTTTCCATCTTGCTGTAAGCGAGCCCGATGCCTTCATGCGAATCACATCGTAGAGATATTTGATAATACCACACAGAGTTCAGTGGTATTTACATAACTAATAATGATTGAGCACGTAGCTCTTATGACCACCTAAGAAAGGAATATTTTATTATTGGTAACCATATCCCCGACATAAGAAAGTCCTATAGAGAGCAACGCTTTGAAATAGCGCAGATCCATAAAAGAAACGCCAATCAGTAAGATCTCGATAAAATAACGGTGATCACCCAAAGGGAATTTATTGAATAACCTTAGTAAAATCGGATATGACTCGCTATGGGTGCCGTCCGATACTGGAATAAACGCGGCATCTCCTCATAGAAGGAAGGAAGGTTTTCTTTTGAAAAGTATGTTTTACACCCATCTGCTAGATGCTTGCAGAATTTCCTAAAGGTCACCAGCGTATTTCCGGTCCAAGTACGTTGTTGATATCCCTGCAAGATATTTCTCTTTTCTAACCATAACAATCACGTAGTACACCTACTTATGATTGCGTAATACAAGACACTAAAAATAGAGGACAAGTATTCCATAACATCACCATAGAGTTTCCAATCTGAGAAAAGGGATTTAATAGCCTGTATCTTTGTTCGAACCGGATCCACTTCTACCCATAATGATTATCTATACTCACCTAGTATTCGTCATAATATTCAGCCAATTTCCATTCTTTTATACTAACTGAGGGAAGAATTTGTCAAATTGATATAATCCCGGTGTGACGAATTTTTCCATCTCCATCGGAAAAACGCGCCGCATCTCCAGATCAAAAAATATTCCCAATTTCGCCTTTTGGGGGCTTCAACTTCTAACATAAACGTTCTTGTTTTAGATAATTCAAAAGCCTGGAGAAAGGTTTTTTTACTAATAAACACGATATTCAAAAATCACTCCAATTCGGGATCTATTTTCCTTTCTCCAAAACGACGAGATTTCCAAACTTTTCATAGGTGTCCCCCTGGTAATTCCTTCCAAGAGCCTGTTAGTATAATTTTTTATTGATTCGGTCATTTCGCACGATTCTTACTAAATAACGAGCTAATGAATCGCCCTCTTTTTGCCATTGAACTTCCCAATCCAGTTCGTAATAACACTCATACTGATCAACTTTACGAAGTATCCCATCGTATTCCGGAAGCTCGTAGCATTGGTCCGGATAAACCCCAATTTAGTGCTTCTTCTCCCCCAACAACTCCTACGCCCTCAACGCGTTTTAAAAGAAAATAGGATTACGTGTAATAAGCTTTTGATATTCAGTAACCCCTGTTAAAAAGTAATCGCAAAAATCCAAACATTTATCTATCCATCCATAAGGAAGATTCGGCAGCTACTCCTCCGATACGAAAAAAATTATGCATCATTCGCATACCGGTAGCAGCTTCGAATAGGTCATATATTAATTCTCGTTCTCGAAAAATATAAGAAGAAAGGCGTCTGTGCGCCAATATCGGCCATAAAGGGTCCAAGCCATAACAAATGGGAAGCTATCCGACTCAACTCCAACATAATGATTCGGATATAAACTAGCTCTTTTAGGTACTTGAATATTGCCTAATTGTTCAGGCCCATTTACGGTTATTGCTTCTGTAAACATAGTAGCTAAATAATCCCATCGGGTTACATGAGGGTAAATATTGTATAATTGTTCGATTTTCAGCAATTTTCTCCATCCCTCTGTGTAAATAACCTAATATTGGTTCACAGTCAATAACATCTTCACCATCGTAGAGTAACGATAAGTCGAAGAACACCGTGCAGGGTGGTGAGGTCCCATATTGACTCTCATTAAGTCTTTTCGTGTAGCTGGTACATTCATAAGTCTTTTTTTGGTTATTCGAAGTTGAAACAAATTAGAATTCTGAACTCTCTACGACGTCGGGGATAAAATATTTTCAGGAACAAATAAATTTAAATGATTCGTATCAACATTTCATTCCATATCTTTGATTGTTTTCTGTATGAATCAAGGAAATGTTTAAGGTTTTATACATAAGAAATTGACCATCATTTTTTACAGACAGACCGGGCGGGTTCGATAACCAATACTCCTCTTTTGATCACTTCTGGAAGACTTAAATTCTTCTGAATGAGCATTATATCCAAACTCATTTCTCTTCTTTGAAATCGAAGATATAGTAATTTTTCTTGGATTTTTCAGTCTAAGCAAGAGACAATATATTTTGACATTATTGATGATTTTTTGATTGAGATCGCCCCACCGCGTAATTAAAAGGAATAACGTTTCAGAAATAAATCGAGTTCTGCTTCTGTTTGACTATAACATGTCCTTATACACATGGTGTCAACGCATAGATACCAAACTCCCTTTTCCAAAAAAGATTAATACACCAAGCACGACACTTAGATTTATTAGATTTTGTTGATAAAATTATCGATATTAAACCCGAAACTCCCGCGGATGGCCATCGCGCTCAAAAAAGACGAAAGAATACGGTTAGATTATTTCATAGGATCTCCTAATATGTATAGACTACAAATACATTTTGAGTTAAACAAAGGGATTCGCAAACAAAAGTGCTAATGCTACAACCAGTCCATAAAATTGTTAAAGCTTCCATAAAAGCTAGACTAAGTAATAGAGTACCTCGTATTTTTGCCCTCGTGCCTCAGGCGTGTCTCGCAAGTACCCTCTACTAGCTTGACCCGTGCAGCAGTTCGCTTGACCAACCCCCTGGTCCACATCGAAGCAACGCCCTACGGCGCAAACCAGCAGGCAATAACGGGAAGCGGCAGAAAATCAGTGGATTTCATATAAGTGTCCCTCGTCACAAAAAAGATGGTTAATAGATACAACAAACGACTAACCGGGAACTAGTCGGAATGGAGTCGAATAATTTTCTTGGTAATAAGTAAACTACCTCTCCCCAAAGCCGTGCTTTGCATTTTTCGATTGCACACGAGCTTTTTTATTTAACTGATGGCCCTTCCATGGATTCCGCCTATATAGTGCCGCGGCTAAAAGTTGCAAAGTAATAAGAGCTGTGAATACCGCTTTGTAAATAAATCCAAGGAACTATAACAGGTATAGGAATCACTGAAGGGACTAAAGAAACAAAGAACAACAACAAACTAATTCACTCAGCTAAGATATTTCCGAAAAGTCGAAAACTCAGCGATAAAGGGTTTTGTAGAAATCTTCTCAAAATGTTAATGGGTAAAAGGATTGGAGTTGGTTGAATATAATTTCCCGAAATAACTTAATCCCTTTTTGCTAAGACCTGCATAGAAATAAGCGGTTGACGTGAGTAAAGCCAAAGCAACTGTAGTATTTATATCATTCGTTGGGTGCAGCTAACTCCCCATGAGGTAGTTGTATGATTTTCCAAGGTAAAAGCGCTCCTGACCAATTTGAAACAAAAATAAATAGAAACATAGTTCCAATATCAAAGGAACCCAAGGGCCATATTCTTCTCCAATTTGGGTTTTACTGATATCGCGAATAAATTCAAGAACGTATTCAAAGAAATTCTGACCCCCAGTCGGAAATGGTTTGTGGATTTCGAACAAGCTAAAGCAGCCCGAACCTAATAAGATAGCAATTACAACCCAAGAAGTAATAAGGACTTGGCCATGGACTTGGAAACCCCCCTATTTTCCAATAGAAATGTTGGCCTACTTCCACACCAGATCACATCGTATAAACCCTTTTAGGTGTGTTTGTTGAGAACATTCATATACCTGAAAAACGAGAATTACCATCGTCTTTGCCTACTTGAATCGAGATACATTTTCCCACAGATAACTTATTAAAATATTATTTATTCTATATTATCAGAGTTTCTTATATAGCAGAACGAACCCTCACAAAATCGCGAACACGAGTTTGTTAAGAATTAATCGGATTGAAGCTATAGCGTCACTCATTCGAGGGAATCGAAATATCTGCTAAATTCGGGGTCACTAATTTGTATCTGATTAAACAAGATTGTTGGAAGTTCCTAAAGTTAATACACTCCATGTAACGTCGATATATTCTTCGTGCTGATCAAAGATGATTACAATATCGGGTAACCGTGTCTATATATTTTACTCCCGCCGAGAATATCTTTGCTAAATGAGCTAATTGTCTTTTTTAACACAGCTGCATCCCTTTTGGAGACGATTAAGTATCCCTGTTTTTTGTTCCATTCTCAAGTCCCTAAACTTCTGAAGTCTCGTTTCTGTAGTAGACGCAATTCGTTAGACATACCGCCTAAGCCATTTTAGTATTAACATCAATGACATCGAGGACCTTATTAGCAGCCCATGTCTACTGAATCGGCGGCTTTTTTTTTTAGTACCCAACAATTAATGAATTGTTTTACTTCGACTTGCTGCCTCAAATAACCAAATCATCAAGCTTCTGATAAAAAACGGAGCGGTTCTAGTAAGATTTGTAATATGAATAACCCTTACGCTTTGCGGAGACTATAGGGTGCCCATTCTAGGATTTCCATTTCCCTAATACCATGAGCCAAAATGAGACCCCCGCCTACCATCATTTCATTCTAAATTGTTATGCTCCAATGATCGTCGTGTACATACCTCCAAAAAAAAGACGCATACCCTAACTTGAAATAGAAAGATTGTTCCGAAATGGAACCTTCTGGCCTGTGGATTGTCTGGTAGATACACTGACCCACGCATCTATTCTCTAAAAATAAGAAAAACACTTCTTAGCGAACTATCTCTGGCACTCTGAAAGAAAAAGAATCCACTTATTTTCTTTAGGTGAAATAAAAATATCTCTCGATATCCCTCTCCGAATAGATTACTTTTTTTTTAGTTTCCAAGGTGAATTTTATTTAATGTTGTTTTTGAAAGATGCACCTAATCCTTTCGACCCCAGTCACCAACGGGTAATCATTCCTCCACAAAACAACGTTTTTCTTTCAAGACCTTTCAACCCAATCGATATCCGCCCCCGAAAGAGCAGCTTTAGGCTAAAACGACGAGAAGTTTCTTGAAAACTTCGCTTCAGATCATGAAACTTTGAGTATTGAGAAGATGCCTTTCGTTATTCCCACTATAAGACGGCTTCGGTAACTGCATCACTTCTTTCGAAAGCGCGAACCCATTCGTTTCGGCTCGTAAACAATCCAATTTAGTTCTCCGAGGTAAAAAAACCGTTAGACATCCTCCGTCTTCCGAAATCAATACCTTTGATGTTATTTGACGTCACAATAATTTGCTAGATGTTTAATTATGAATCATGCACCCCCTAGGGATCGATAAACCTTTTGGAATTTTGTTAATCCAAAGAGATCACGACTTTGAAACTATAGTTAAGCTTAGCACCAAATTAAGAATGCCCCAAGGAAATTCCAAGAATATTTTGTTATAGCATTTGTTCCTCAACCCCAAATTCCTCTTTTCTCAGATTCATCGTATATTGACTCTAATGGAACGAGACTTCTAATAACCTGTTCTACGCTTTGGAAGAACCCTGCGTTAATATCACCAGAAATCTCGATTTTGTCATATATAATATGTAACTAACTATATCTCCCATCGTAACGGAATTTCCCCATAAATGGCCATGAGACAGTTGCTCACTGGGGTGGCACAAATAAGGCCATTAGCTGACCGGTATTACTACGGGAGTCGACTTTGAACAAATACTAACTTCCGCGCCTTTAGGTTGGGGTCTATCTTTTGGATATTACATACATTTTGCACAAATAACCACTGTCCAAGTACTTATATTTTAGATGTCTCCTTCCACATAATTGGTGACCGAAAAATACCAATTCCAAATTCAATGGGGTAGATGGGATATATAAATTTTGCCCATTTTCAATCCATTGAATAAGTATTTAATTTATTTGAAAATTCCTTTTACAATTGTCAAGTTTGCAAATAGATTTAGTTACCACAAATAGGATTCATGATTATTAAAATGAGAAAAACGAATAAAAAATTCAATTAGGTAGATGAAGCCTAAAGGTGCCCAGCGAATTTCGCCTTTGTTGTTGATTCTTATTATTCTATTTGTGAGATTTTCGCAACGGCGACATGGATCCGTTTCGAGAACAAATTGGATGATAAACAAAATTATATCAATGATTGGCAATTCCTATTTTCTATTCAATCAATGTCTGATATAGTTCCTTTGGCTTGGATTCAAAGAATTGTTGAATTCTTAACTTTAGAATAAAAGGTAGAATAAAACGAATTGCTATTAGGTGCAATCTGATCCATTATTCAGAGAGCAAATCCCGAACCTTAAGGGCTTATGTCCTTTTTCCTGATATCCGCAAATAGAAGATTTCTCGTCAAGTCAGATTCTTAGGGAAATGTCGAATTCAAACCATTTTGTACTTATTGTCAATAAAAGTAGGCACGGATTTCCTTTGTCTAAGATTTTTTTCCGGTTATCCCAATTCTAATACTAGAACAAGTACGTGACTAATTGATATACTTGTATTCCCGGTTTGCCAATTTCCATAAGGAGGATATAATCTTACAACTCGCAATTTCCACAATTGTCCCTTTACCTGCAACAGAATCGGGGGGGGAAAAGTGTTTCTACATTTAGTACCGTCCATTTAGTTCATATACTTAACGACAGGAGCGAACCAAAGACAAAATACCCCCTTTTTGCTACGGTGTAATCCCGTTGGACATAAGATCCAATTAGTGTATAGAATCTAATTTTGCGTTACTGGCGGTATCAATAACGCCGCTACTGTCGGGATAGTCTTTTCTGTACTCTCCGGGAAAAATGGATATGCTCCAGAAAATGATTTTCAGTCATCAATTCTTTTTTTTTTTCCTAATCGACCCGATACACCCCACCCCCGGCTCTCTTATATTTTAAAGTGATTTTGTGTATCTACTCCCAATGATAACTATTGTTTCGTGTACCATTATTGGAAGAGGATCCCAGGTAAGAGTATGTACTTCATTCGGGAATGTAAAAAAAATCAGATCTACTTTTCATTTGGGATATTTGACTTAAAATTCCTTAAGATCGATACCTCAATCAAATTCTTCCTTTTTCGACGATTGACTTGCATTTCCATTGTCCATATTTTAGTAATTTCCCGAGCTGTTTTCTTCGATATTCGAGGATCATTTCAAAATAAGTAAAGAATACTTATTTCTACGAGAAAATACCATATTAAGGGAATATTCAATCGAGCATCCTAAAGATGGTATTAACTTCGTTTTCGCCATCCGGTTGAAGGTGGCATAAGACAATCTATTTCTTTCGCCTCTTATGACAATAAATTCCGAATTCTACCGAGAATAGCAGATATTAGGGGATTACAGGTAAAATAATTTCGAAGCTAAATAAACGCTCGTCTAAAATGTGTGTTATCCTGAGAGGTTTAGGTATCTTTGCCTTGCAAGAAATGAGATGCCGGCTCATTTGACTCTTGATCCTATGTGAAGCGATAAGGGAGACTAAGGCTCGACTTTTACACGGAATCCAATAATTATCCATAAATAGACTTGTTTTCTGGTAATAGACTGGACATTCCCCATATGTAAAATTCAGGTGCAATGATACACATACGGTACTCCAACGTGCATTTCGCCCGTCTGCGTGCAGAATAAATAATGTTTTCGATACTTTCTCTTCTAAAATTCAAAGGTGGATGTTACCTGCCCGAATTCTCAGCAATCCACTTGTTCTAAGATTCTACATTATTGATCGTTATTGAATTAAATAGAAAACTTTCTTGATGGAATAATTCACATTAGTGGATAATATACTTCACTCTCAAATAGTTACATTACAAATCCGTCTAGAGCATAGTAAAAGCAGGAGTGTCCATGACAGTGTACGTGTTCGGATGAACTAAAATCCTTATATGAATTTTATATTTTCCATTATTAAGGAGTTCCTCACACGTTCAATGCAGTACCTGCCTGTGAAGATCTCCGCCGGTCATGAAACGTTCCTTAATGTTAAATTGAGTACCCGGTTCGCCAGATGGATTGACCCCGCAATAATCCCTACAGCTTGTCTCCCAATTCCAACCAGGTCCGCCATGCGTATGGACTCTGGCTCATAACAAAAATCGGCAGATCCCAAGATGTACTTCCTACAAGTAAAAGGGGGTGACGAATAAGTACTGTGTTTCTGCTACGCAAAGTTGATAAATCGATGTGACAAGCCCAAATCCCAACGTTCTTGATTTCGTAGTGGCAATTACACCGGACCCCATATATACTCATCTGCATTAATACACGAACCAATTAATGATTTGAATAAAAAACCGTTCGGGGCATCGTGCGCATTCCTAGGACTCAGAGAATATCCCCCGGGTTGGTGCCACAAATCGGTTCGGGGCGTACAACAAATGTGTTGAACATACTTCAACAAAGTCTGCGTGATGAGATATCCTGGCATCTGATTGTTCGTACAGGCAGTATCCACAACCCCCTTAGCGGGCTCCGTCCAGCAAGAGATTGATATATTCGTGTTAAGAGATGCCCTTCCCGATAAATTGCTTGTGAATAGGTAAAATCAATCATCTTGTCCTTGGAGGATCACTCTCTCATACCTACTGAATTGATGTAACCTGAGATACTATTTCCTCTACGCACCTGAAAGAAGACATTATAATGCACGGGAATTAAAAGGGTTCAGTCATCCAGGACATTCATCTCCTGGTCGCAAATAATTCACTTGTAAGCATACCAGAGTTTCAATGGAATTGACGTAGTATTTTCTACTGTCGTGTACATTACCCAGAATGGATGGTGTTTTTATCAAAAATAAATACTTTGTTGTGTCAGCATCTTGGAACTAGGCAATCCCTTTGAAAGGTATTGTTACAAAGATCATCAATTCCTAATAGAAATCGATGGTAGCAGTAGCATTGTTGAAAAGCCCAGGGTTTTTTACTTGATCACAGGATGTGTTGATGTATATGCCCATTCCAAACGTGATCTATTAAATCGACTAAATAAGTCGTTTTCATGGCAGTTGTCCATCGATCGTCTTTATTGTGCAAAGACCAGATTTGGCCCGTTTCTGCCATAAGTACCTCCATAATTGGGCTGATGTAGGATTCGAACAAGGTTGAGGGTCAGTGTAATTGAAAAACATTCTGTTTTTTGATTCGCATTCAATCCGGAATCTCTAATACCTGTAGGTCATATGTATCATATTCGTAACCATATGAAGCAGGCACGAGAAAAACCCCTGATATTGATTCTATCCATTTTTCTGATAAAGAAAGAATCTGACCATACAGTGGTTCAGAATGTATAGTTAAAAATAATTTTCTTTTTTTTATACTTCGTTACTATTAGACTAGTGTCCATTAAATCTCATAAAAAAGTCCCCGAAACATTCATCAGTGAATTTCAGACGGGAATCTTTCTCTTGAAGTCGATAACGCGTTCGGTCCAGCGCGCCACCGGAAGCCACAAAGGCACTATCTAAACTGGATTCGTTCTCCGGCGGTACAGCCCCGATTGGCATCATAAGATAATTACAAAAAAAAAGGTTCTCTTCATATACTCCATAATTCAACTTTCTTTCAGCTTCGGATTTATATTTAATAGTACACAAATCGCCTCGACGATTCCCGCTGGTTTAATACATAGAGCCCCATAATGCATATCTTGAGGTTGGTACGGGAAATGGGATTCCCCAATAGCCCGGAGACAAATGAGATTCTGATCGAGAAAACATAAAGTAAACGCCGCCTCCGCTTAGAGCTTCCAACCGATAAAGGTTACATGAACAGTCCATTTGATCGCCCATCAAAAATCCGCATTGATAATCCCTTACAAAACTAATGGAGTGTAAACAAAATAGCACGCCCTTTCCACTAAAAACAGGCTGAAGATGCTTGTATCGCCTAATCTGCTGCAAAGTAGCGTGCTCTATTAACAGCAATACATGGATGTCCCTAGCATAACTTCACTGAAGTATTATCCCATACAAGCCGTTTCTTTTTTCCCGAATTCTTATTCTTAGACAACTCCTATAATTCGAAGCACTAGATGTTGTCTCAATTAGACCGACGAATTACAAAATGTCTGGAAAAAGTTCTATTTGCTATTTCTGCGAGGCAATCGCACATCGATGTTAATGAAAGTGAAGGCCCCAACAACAATAACGGGAACGTCCTGAATAATCGACCTCGTTTGCCAAAGCAGAGTTTCTCGAAATCTTTCCTTCTTTTACCTTCAATTTACATCTGAAAAATGACTTGTACTAACTTATTATTACCGTCCTTTCGTTGGTTGAACCCGATATTCCATTATACAAGAAGTGTGATCGACAGCTATCTTGTACTAAATTTCTCCTGAACACATTACCGCAATTCTCCTGCGTGTAGATCTCATTTGTTGTTTAATAGATCGATTAAGAGTGTTCGTTCCGGTAGCATAACTCTTCCTATAGAGTTCGATTAATATCCAGAACTCATTAAGGTTTACCCCCTATCTATCTGAGATGATTGGTCATCAATTCAGGACGGAAGAACTAGGTAATAGACCACAAAACCATCCCACTCGGGGATCTATATTTGCTTCGAATAAACAATGCTTAATCGAGTTCCATACAGTCGAACCAATAAAATCCTTTCCTTCTTCCAAACTTTTCGATCATTCCCATTCAATTCCCTGTGGGGACCTTCTTCTCCCTAATTCTCGTTCCATTCAAACTAACGAATTTTTCTAGAATAAATTCGTAAATTCTAGATCAGCTTAATTGTTCTGCTGATAGCAACTCGCACCAGTCAGACATTTCTACGATTTCGAATAATGTATAGAAAGCCCTGGGTAAGTAAAAAAAAAGCGGTATGCTTGTATTTCCAATGATTGGATTTGCATATTCGAAATAAACCTCGTCAATCGTAAGAAAAGTGGGTTTTATTTAGTTATGGGGCCTAGCAAAAAGAAAAATTTGGGATAGGATAACCCCGAATCGGAACGTGAAAATTTTCCCCTCATCTCGGCTCAAGTGTAGGTCAGCGGAGTCTCTATTTCTTACATCAAAAGCGTGTATCCTTTTGAAACCAGCAAAGAAAAAGTATTTTTTTACGTAGGTACAAATAGATCTCTTCTATTACTGAAACCGACCTATAGATCAATTTGCCTTTTGGGGTTCTGACATACCCTAATCTTGAGCTTCATTGTTACTCTAGCCAACAACGATGTCAGATCCTAGGGCATCCCAAATTAGATTCAGGATGACCAGTTTCTCACTTTCGGAATCTAGTAAATCAGACATTTCGATCCAAATCACACAATCGCAGTAGATCTAGGCCTTCATAATTCTTTAAAGGGATTTATTCTAAAAAATTGCGCAATATAAACCTAGGAAGACAGTTTTAAATATCCATACATGGGGTTACTGGGCAATGCGAGTTTAGATGTAACCCAATTTGATACCGTTCGTATACGGAGAATCAATAAAATTCGACGCATCGCATTTCTCCACAAAATTTTCGGGTCGTCTTGTTTCCTCTCCTGATTACGCGAGTAATTTCCACAAAGCACAAATATCCACTTTTACATAGGTCCAAAAAATTCTTTCCGACAAAATAACACCATCCTTTTCCCGGTTTATTAAGTTTTGTAATTGAAAAGTATAAGGGTTTTATGCACCTCTCCGAACTATCTCTCCCATTAGGAAGTTATTTTAGTGTAGCCCAAGCACTTTATTTGTTGCAGGCGAAACTGGATCCAATTTCGGAGCTGTTGGATGTTTATACCCTATCGATCAATAGAAGAGAAAATGCTGATTCAATTCCGATTAATAGCTTCCTTCCCTCTGAATCTCGGAAGTTTTTTCTCAGATACATAGGAAATGATCTCAGTTCCAGTAGCTAAAGATCCGTAGTTCTCAGAACGAGTAAACCGAAAAGATCCTCGGGAGTACCCTCGGGTTTAGGTATTGTTTCTCCAACGATTGTAGTACCAAGTACTTGCTGTCGAGCTCTAATATGATCCGATTTATAAGTAAGCATTTACTTGTAAAATATGAGCAACACCAAACCCTTCTAGAGCCCAAACCTCCATTTCTCCTACCCGCTGTCCCCCCCGCTTTGCCCTTCCTCTAAGGGGTTGTTGGTGTAACAAGTGCATAATGTCCACTTGAACGGCCGTGGATTTTATCATCAACTTGATGAATTAATTTTAAGATATAAGGCTTTCCTATTAAAACGGGTTGTATCAAAAGGATTACCCGCCCTTCCGTCAAATATTCTGCTTTTGCCCGGATATTCAGCTTCAAATACCCATGGATTCGCTGTTTGCTTACTAGCTTGATATATATTCCGAAAATACCAGTTTTCTCGAAGCTTCTTGTTCATAGCGCTCATCAAAGGGCGCTATTCGATAATGCCTGTCTAGCAGGCTTCCGGCTAACCCAAGTGGAACATTCAAAAATCTGTCCCACATTCATCCTTGAAGGTACTCCTAGAGGGTTAAACACCATATCAACAGGCCTTCCATCTTCCAAATAAGGCATATCTGTGTCGAGGCAAAATTTTGGAAATAATACCCTTATTTCCGTGTCTTCCAGCTACTTTATCGCCGACTTTAATGTCACGTTTCTGTGAAATATATACACGAAGTCGTTTCTGGATTATAACTAGAACCCCCCTTCTTATGGATCCATCTGACATCAATAACCCGACCCCTACCGCCTATAGGTAGTTTTAGACACGTTTCTTTTTGAAGTAGATACCTGAATCCCAAGGATAGCTCGTAACAATCTATCTTCTGGAGCATACGACGACTCCTTCAACACCTGGGGCGTTAATTTACCTACTAAATATATCACCCGTCTCTACCCAAGATCCCAACATCACAATTCCATTTTTGTCTAAATTACGGAGTAAATGGGCTTCTAAATGGGGTATTTCGTTAGTGACCCGTTTCAGGACCTTGGTTTGTGACATGGGTCTGAATTTCATATTTCCGTATGTGAAAAGAAGTATAAATATCATCATATACCAAACGTTCACTAATGAGTACATGCATCTTCATAATTGTACCCTTCCCACGGCATATAAGCTACTAATACACTTTTTCCCAAAGAAAGTTCCCCACCAACCGTAGCAGCACCGTCAGCTAAAAATTTGCCCCTTTTTAATGCATTTACCCCGCTGAGCCTGTGCTTTTTGGTGCATACAAGTATTTTTATTCGAGCGTTGATACCGACCTAATGGAATGCTTAAGAGTACCCCCATTCCCGATAAAACAATTTTGTCCGTATCGGTATAAATGACCCTTCCTTCGCGTTCGGCTATATAAAGAGCCCCTGAATCTAGAGCTGCTTTGTCGTTCCAACCCGGTTCCAACAATGCATTTCTCGGACCTGGAAAGTGGAACTGCTTGACGTTGCATATTCGAACTCATTAAAGCCCGATTCGCATCATTTATGTTCGATAAAAGGAATGAGGGAAGCTCCAATAGAAAAATATTGGAAGGGAAAAATACTTCGAAGATGAACCTTTTCCCACGCAATAGTCAAGAAGTACTTGACGGTATCGAGCTGGAACAACCTGTTCTTCCTGAAGATCCCCATTCAAAGCCAACGAATTTCCCGCTGCTACCATAAAGTATTCATCTCTACCCGGACGATAAAAAAAGCATTCGTACCCCGTGATCTCTCAGAAATTTCATAAAACGGGCTTTCTAGAGATCCCCAACGACCGATCTTCGCATGAATTGATAAGAGATCCAATAAGTCCAACATTGATTCCTTCAGATGTATCAATTGGACAAATACGCCCATAGTGACTGGAATGGATATCTCGTATCCGAAAACTAGCAGTTCTGGCCTGTTAGGCCCCCAGGACCCAAATAGCTCAACTTTCGCCCATGAACTATTTGTGTCAATGGATTGGTTCGATCCAAAACTTGGGATAGTGGGTGTAACACCGAAAAAAGAATCAAAAGTAGTTGTTAATGCAGTTGAAGTTACCAAATTTTGGGTTCGGTATCAATTTATGTCGAATTGCGCCACCGATAGTTCCGCCGAACCGCATTTTCTAAACGAACCAGAGCTAACCCAAATTGATCTTGTAAAAGATCGGCTACAGAACGAATACGTTTATTTTTCAAATGATTCATATCGTGCAACTGTGCCCATTCCAAATTTCAGCCCAATCAAATGATCTGCGACTTCCAATATATCTCGTGGTAACAAAAATGTATTGTTTGGTATATCAAGGTTTTAGCCTTCGGTTCATATTTCGTCGACCAATTCTTCCTAATTCACATCTTTGTTGAAAGAATTTTTTTTGTAATTCTTACATAAGGATTCAGAAAATACCTGGATCTCCACCTACACAAGCAAATTGTTCATAAAACGCTAAAATGGCATTTTCTTTTGACCCAATTTTTTTTCTCTCCTTATCGTTCAGAAAAGACAAAATAAATTTCAGGATACGAAACATTCTCTAGAATTTCTCTTAGATTCGAACCCATAGCTGATGATAGAACTAGAATAGATATTTTTTGTTTCCTACTTACGCGAAGCCCAGATCCTTGCTTTTATATCAATCTCTAATTCTGATCTTCCTCCCCAATCTGATATTATAGTACCAGTATACACTGAAATTCCGTTATAGTCCAATGTCTGACCGGTAATAAATACCGGGGCTTTGCAATATTTGATTGATCAAAATTCTATATATTCCATTTACTATAAAAGTCCCTAAGGAATTCATTAGAGGAAGTGTTTCCAATTAAAATTGTTTGTTCTTGCATATCCCTGCCGGTTTTCCAAATTAATCCCGCGGATACATATACTTCAGAGGAATACGTGAGTAATTCATATTACAGCATCTCTTTCCTTTATCAAGGGTTCTATCAATTGGTATGTCTCCACAAATAATTGAAATTCGATTTCTTGATCTGTATCTTCGATTTTGGGAAACTTTCGAGAGTTCGTCCGTCAAACCCTGATCAATAAACCTACAAAACCCTTCAAATTGTATCTGATTCAATCCAGGTATTGTAGATATTCCCTGGCCCCTAGCATTTCGATTCCATATCAAAAATCCCACTAAAGCCATGGTTTTGGCGGCATGGCTCGAGTGGTAAGGCGGGGGACTGCAAATCCTTTTTCCCCAGTTCAAATCCGGGTGTCGCCTGATCGCTAATACCTAAAGCATTTATTTATCACTGACTGTTTTTACGTAAATTATAAGTAGAAAGGCCGTAGGAACTAGAATGAATAGCGCAGTAGCAATAAATGCAAGAATATTTTACTTCCATAAGTAAAAATTGGGTTTTATCTGGAGCCGCCGGGACTGACGGGGCTCGAACCCGCAGCTTCCGCCTTGACAGGGCGGTGCTCTGACCAATTGAACTACAATCCCTGAAACGGAGCTTTTTTATTTTTATTCGTATCGAGGGTATTTGACGAAATTGTTGGGCCGAGCTGGATTTGAACCAGCGTAGGCATATTGCCAACGAATTTACAGTCCGTCCCCATTAACCGCTCGGGCATCGACCCAAGACGAATCGACAAACTATTGGAATCCATGATTACCTTCACCCAGGGGAATTCGAATCCCCGCTGCCTCCTTGAAAGAGAGAATGTCCTGAACCACTAGACGATGGGGGCCACTTGTCCAACCGCATCATACTATGATAGTATCCGTTTTTGAAATTGTCAATATACCTACTACAGGCCACGCAGGGATTGTTATCTTCGAAACCCATCTGGGGGTAGTGCAAGAAAATCATGCCGAAATGATGAACTTCGAACACCCCAATGTATGAGGTGTTCGGAAATGGTCGAAGTAGTTTGAATGGGAGGATCACTATGACTATAGCCCTTGGTAAATTTACCAAAGACGAAAATGATTTATTTGATATTATGGATGACTGGTTACGTAGGGACCGTTTACGTTTTTGTAGGCTGGTCCGGTCTATTGCTCTTTCCTTGTGCTTATTTCGCTCTAGGGGGTTGGTTCACAGGTACAACCTTTGTAACTTCATGGTATACTGCATGGATTGGCTAGTTCCTATTTGGAAGGCTGTAATTTCTTAACTGCCGCAGTTTCGACTCCTGCTAATAGTTTAGCACATTCTTTGTTGTTACTATGGGGGTCCTGAAGCACAAGGGGATTTTACTCGTTGGTGTCAATTAGGTGGTCTGTGGACTTTTGTTGCTCTCCATGGCGCTTTCGGATTAATCGGCTTCATGTTAACGTCAATTCGAACTTGCCCGATCTGTTCAATTGCGACCTTATAATGCAATTGCATTCTCTGGACCCATTGCTGTTTTTGTTTCTGTCTTCCTGATTTATACCATTAGGTCAGTCCGGTTGGTTCTTTGCACCTAGTTTTGGTGTAGCAGCTATATTTCGCTTTATCCTTTTTTTTCAAGGGTTTCATAATTGGACATTGAGACCCGTTTCATATGATGGGGGTTGCTGGTGTATTAGGCGCTGCTTTGCTATGTGCTATTCATGGTGCTACCGTAGAAAATACTTTATTTGAAGATGGTGAATGGCGCAAATACATTCCGGGCTTTTAACCCAACCCAAGCGGAAGAAACTTATTCAATGGTCACGGCTAACCGCTTTTGGTCCCAAATCTTTGGGGTTGCTATTTTCCAATAAACGTTGGTTACATTTCTTTATGTTATTTGTACCGGTAACCGGTTTATGGATGAGTGCTCTTGGCGTAGTTGGTTTAGCTCTCAATTTACGGTGCCTATGACTTCGTTTCTCAGGAAATTCGCGCAGCGGAAGATCCAGAGTTTGAAACTTTCTACACCAAAAATATTCTCTTAAACGAAGGTATTCGTGCTTTGGATGGCGGCTCAAGATCAGCCTCATGAAAACCTTATATTCCCTGAGGAGGTTCTACCACGTGGAAACGCTCTTTAATGGAACTTTAGCTTTAGCGGGGTCGTGATCAAGAAACCACCGGTTTCGCTTGGTGGGCCGGAAATGCCCGACTTATCAATTTATCCGGTAAATTACTAGGAGCTCATGTAGCACATGCTGGTCTTAATCGTATTTTGGGCTGGAGCAATGAACCTATTTGAAGTGGCTCATTTCATACCAGAGAAGCCTATGTACGAACAAGGATTAATTTTACTTCCCCACCATCGCTACTCTAGGTTGGGGGGTAGGTCCTGGGGGAGAAGTTATAGATACCTTTCCATACTTTGTATCGGGAGTACTTCATTTAATTTCCTCTGCGGTTTTAGGGCTTTGGCGGTATTTATCATGCACTTCTGGGTCCTGAGACGCTTGAAGAATCTTTTTCATTCTTTGGTTATGTATGGAAAGATAGAAATAAAATGACCTACAATTTTAGGGATTCACTTAATTTTGTTAGGTCTGGGTGCCTTTCTTCTAGTATTCAAGGCTCTATATTTTGGGGGCGTGTATGATACCTGGGCTCCGGGGAGGGGGGGATGTAAGAAAGATTACCAACTTGACCCTTAGCCCAGGCATCCTATTTGGGTATTTACTAAAATCGCCCTTTGGAGGGGAGGGGTGGATTGTATAGTGTGGACGATTTAGAAGATATAATTGGAGGGCATGTATGGTTAGGTTCCATTTGTATACTGGGTGGAATCTGGCATATTTTAACCAAACCCTTTGCGATGGGCTCGGCGCGCACTTGTATGGTCTGGAGAGGCTTACTTATCTTATAGTTTAGGGGCTTTAGCCGTCTTTGGTTTCATTGCTTGTTGTTTCGTCTGGTCTCAATAATACCGCTTATCCTAGTGAGTTTTACGGACCCACTGGACCAGAAGCTTCTCAAGCTCAAGCCTTTACTTTTCTAGTTAGAGACCAACGGCTTGGGGGCTAATGTGGGCTCTGCACAAGGGCCTACTGGTTTAGGTAAATATCTAATGCGTTCCCCAACCGGAGAAGTCATTTTTGGAGGCGAAACGATGCGTTTTGTGGGATCTGCGTGCTCCTTGGTTAGAACCTTTAAGGGGTCCAAATGGGTTGGACTTGAGTAGGTTGAAAAAGGACATACAGCCTTGGCAAGAGCGACGTTGCTGCAGAATATATGACTCATGCTCCTTTAGGTTCTTTAAATTCCGTGGGCGGCGTAGCTACTGAGATCAATGCAGTCAATTATGTCTCTCCTAGAAGTTGAGTTAGCTACCTCTCATTTTGTTCTAGGGTTCTTTTTCTTCGTAGGTCATTTGTGGCACGCGGGAAGGGCTCGTGCAGCTGCAGCAGGGTTTGAAAAAGGAGATTGATCGTGATTTTGAACCTGTCCTTTCCATGACTCCTCTTAATTAATAATTAGGAGAGGAGAGGGATTCGAACCCTCGATAGTTCTTTGTTTGAAACTATACCGGTTTTCAAGACCGGGGCTATCAACCACTCAGCCACCTCTCCGAAAGACAATTTTTTATTTTATTCCTCCGAATAAAACATGACCATAGGTTTGTTTGCTGATAGGGGGATCAAATGGTAGTTAATTTGTTGTTAGAGTGGAGGATAAAGTATAGACTCTTGCTTTCCAATTGGCTGTTTTTGCATTAATTGCTACTTCGTCAATCTTATTGATTAGTGTGCCCGTTGTCTTTGCTTCTCCCGACGGTTGGTCAAAGTAACAAAAATGTTATATTTTCCGGCACATCATTATGGATTGGGTTAGTTTTTCTAGTCGGTATCCTTAATTCTCTCATCTCTGAACCTACCGTTCCAAGCTTAGTATACAAGAAAAATGCGGATATGGTCGAATGGTAAAATTTCTCTTTGCCAAGGAGAAGACGCGGGTTCGATTCCCGCTATCCGCAAGCTTAAAAAATCAAAATTTTGACAAAAGATGTTGCGGAGACAGGATTTGAACCCGTGACCTCAAGGTTATGAGCCTTGCGAGCTACCAAAACTGCTCTACCCCGCGAGAGAAGAACCAAAAACCAAGGGTTGAATGTCCCCTTCTACCATATCTGTACAATAGAATAGCCGATTTTATACAGAATGGTAAAGGGGATAATCAAAGCTTAATGCTTACCAACTAGATCTTGTTGCTCCTGGCAAATAAACACGCATGAACCATTTCCCGAAGTATATGTCCGGATAGTCCAAAGTCGCGATAATTCGCTCTTGGTCTTCCGGTCGCAAAACAACGTCGATGAATGACGTGTAGGTGCGCTATTCCGCGGTAGTGATTGTAACTTTCTATAAATTTGCCATTTGTCAGTCAACGACTGAACTTTGCGTATTTCTGTTTTTAAGGATTCGACGAATCAAATGATATTTTTGTTCCAATTTTTGCCTTTTCTTCTCCCGCTGAATCCAACCTTTCCTTGCCATAATGGTTTAGTTCCTCTTAGTATCGGCTGATACAAGTCGAATCCTAGATGTAGAAATAGAGACGGCTCTTCCATTCAAAGAAATGCACTTTTCGAAAAATTAACCAAATTTGCCCGACGTAGAGGCAATTAAGAAAGCCGCATAAGTAAATATATAACCTACAGAAAAGTGGGCTAATCCAACACAATCTTGCTTGCACAATGGAAAGGGCGACTGGCTTATCTCTCCAGCGAATTAAATTGGCTAAAGGTGTTCGTTCATGAGCCCATGCTAAGGTTTCAATCAAATTCCTGCCAATACCCCCGCCAAGAAATTAAGAACATAAATCCAGTAGCCCAAACAAGGTGTCCAAATAAGAACATCCATGCCCAGACTGATAAACTATGTCATACCAAAAGGGTTATATCCATTAATAAGTTGTGAAGAGTTTAACCATAAATAATCTCTTAACCAGCCCATCAAATAGGTAGAAGATTCATTAAATTGATGAAACGTTACCCTGCCATAATGTGATGTGTTTCCAATGCCAATAAAAAGTAACCCATCCAATAGTATTTAGCATCCAAAAAACGGCTAAATAAAATGCGTTCCCATGCGGAAATATCGCAAGTACCGCCTCGTCCCGGGCCGTCGCACGGAAAACTATAACCAAAATCCTTTTTATCTGGCATTAACTTGGACCCGCGGGCCATCTAAAGCACCTTTTACTAGGATCAATGTAGTTGTATGTAAACCCAGCGCAATAGCATGATGAACCAAAAAGTCTCCGGGTCCTATTGTTAAGAATAAATGAATTACTATTTTCATTAACAGCATTTAACCAACCAGGCAACCAGATACTTCGACCCGCATTGAATGCCGGTCCACTCGTTGAAGATAAAAGTACATCGAAACCCGTATGACGTTTTACCATGAGCAGATTGTATCCATTGAGCAAATATAGGCTCGATCAAGATTTGCTTCTCCGGAGTACCAAAGGCAAGCATGACATTCATTATGAACATAAAGTCCCAAAGTATGGAATCCCAGAAATAGGCTGGCCCAACTTAAATGAGATATAATCGCTTCTTTATGGTCTAACACTCTTGCCAACTACATTATCTTCATTTTGCTCTGGATTGTAATCTCTAATGAAAAATATAGCTCCATGAGCAAAAGCTCCCGTCATGATGAATCCTGCAATATATTGGTGAGTGAGTATATAATGCAGCTTGAGTAGTAAAGTCTTGTGCTATGAATGCATAAGCAGGTAAAGAGTACATGTGTTGAGCTACCAAGGAAGTAATAACCCCTAGAAGAAGCTAGAGCAAGGCCTAATTGAAAATGAAGCGAATTGTTGATTGTATCATAAAGACCCCTATGCCCACGTCCTAATCGCCCACCGGGAGGAATATGCTGCATCTAAAAGATCTTTCATGCTGTGCCCAATTCCGAAATTCGTTCTATACATATGACCGGCAACGAGAAAAATGAATGCAATAGCTAAATGATGATGACGCAATATCAGTCAGCCACAAACTTTGCGTTTGTGGATGAAAGCCCCCGAGAAGAGTTAGAATGGCAGTTCCTGCTCCTTGGGAGGTACCAAATAAATGACATACCTGAATCGGGGTTTTGAGCATAAAGATTCCACTGCCCTGTAAAAAGTGGGCCTAAACCTTGGGGATGCGGTAATACATCTAAGAAATTATTCCACCGAAACATATTCTCCTCGGGATCCGGGAATAGCGACATGCACTAAATGTCCTGTCCAAGCCAAAGAACTTACGCCGAAAAGCCCTGACAAATGGTGATTCAGAACGAGATTCCGCATTTTTAAACCACGAAACGCTCGGTTTCCATTTCGGTTGTAGGTGTAACCAACCTGCTATTAAAAATATGGCAGAAAGAAATAATAGAAAAAAGAGCTCCAGTATAAAGGTCTTCATTAGTGCGTAACCCGATTGTATACCACCACTGATAAACACCAGAATAGGCGATATTCACTGGACCAAGAGCACCTCCCTCGAGTAAAAGCTTCCACAGCCGGTTGACCAAAATGAGGATCCCAAATTGCATGCGCAATAGGTCTTACGTGTAAGGGGTCCTGTACCCATGATTCAAAAATTTCCTTGCCAAGCTACATGAAACAGATTTCCGGAAGTCCACAGAAAAATTATTGCTAATTGACCAAAGTGAGAAGCAAAAATATTCTGATAAAGACAGTTCCTCAGTAATATCATCATGACTCTCGAAGTCATGTGCGGTAGCAATACCAAACCAAATACGACGAGTAGTGGGGTCCTGAGCTAAGCCTTGGCTAAACCCTTGGAAATCTTAATGCCATAATGCTTTTCAAATCCTCCTAGCCATTATCCTACTGCAATAATTCTTGCTAAGAAGAATGCCCATGTTGTGGCAATTCCCACCCAGAAGGTAATGGGTTACTCCTACAGCACGTCCTTGTACAATGCTCAAGGCTCTAGGCTGAGTAGCAGGAGCAACTTTTAATTTATTATGAGCCCAAAACGATGGATTCAATAAGTTCTTGCCAATAACCACGGCCACTGAATAGAAACATTAAACTAAAAGCCCATACAAAATGAGCACCTAGGAAAAAAAGGCCATTATGCAGATAATGACGAACCATAAGACTGAATTACTTGGGATGCCTGAGCCCATAAGAAATCGCGTAGCCATCCATTAATAGTAATAGAACTTTGCGCAAAGGTTTCCTCCCGTGATATGAGTTACTACCCCTTGATCACTTATGCTGCCCCAAACATCTGACTGCATTTTCCAACTGAAATGGAATATCACTACCGAAATGAGAATTGTACATCCAGAATAGTCCTAAGAAGACATGATCCCAAGCCGATACTTGACATGTACCCCCTCTTCCAGGTCCATCACAAGGAAAACGAAAACCAAGGATTTGCTTTATCCGGTATCAACCGGGAGCTACGGGCAAATAGAACACCTTTCAAGAGTATCAATACCGTCACATGAATCGTAAATGCATGAATGTGATGCGACCAAAAAATCTGCGGTTCCTAATGGAATAGGTAACAAAGCCACTTTGCCACCCACTGCTACTAAATCACCGCCTCCCCACGTTAAACTGGTGCTTGCTAGTTGCACCAGGAGCTGTTGCACCAGGTGCTAAAGCGTGGGTGTTTTGTATCCATTGAGCAAAAACGGGTTGTAATTGAATAGCGGTATCTGAAAACATATGCTTGAGGACGCCCTAAAGCACTCATGGTATCATTATGAATATATAAACCAAAACTGTGAAATCCTAGAAATATACATGCCCAGTTCAGATGTGATATGATCTGCATCACGATGTCTAAGAACACGATCTAATAGATCGTTGTACCGAGTAGTTGGATCATAATCTCGTACCATAAAAATGGCTGCATGCGCAGCAGCACCATACCACGAGAAATCCACCAATCCACATGTGATGTGTAAACAAGGACAGTTGTGTACCATAGTCAGTAGCTAGATATGGATAAGGGGGCATAGAATACATATAGGTGCGCTACAACAATGGTTAAAGAGCCTAACATAGCTAGGTTAAGAGATAATTGAGCATGCCATGATGTTGTTAGGATCTCATATAGCCCTTTATGACCCTTGTCCTGTAAATGGACCTTTGTGAGCTTCTAAAATATCTTTCAGGCTATGACCAATACCCCAGTTGGTCCTATACATGTGACCCGCTATCAGGAAAAGAGATTGCAATAGCTAAATGGTGGTGTGCAATATCGGTCAGCCATAGACCCCCAGTTACTGGATCTAATCCTCCCCGAAAAGTAAGAAAGTCTGCATATTTTGAACCAATTCAAGGTAAAAAACGGGGTTGCCCCTTCCGCAAAACTCGGATAAAGTTGGGCCAAAAGATCCCGATTCAAGATAAATTCGTGAGGAAGTGGTATTCTCTTTCGGATCTACTCCAGCATTTAGAAATTGGTTAATCGGTAAAGAAACATGTACTTGATGTCCCGCCCAAGAGAGAGACCCAAGTCCTAGTAGCCCCAGCTAAATGGTGATTCAACATAGATTCTACATCTTGAAACCAAGCCAATTTTGGAGCTGCTTTATGATAATGAAACCAACCAGCAAAAAGCATTAACCCTGTCAAAGATCAATGCACCAATTGCAGTACAATAGAGTTGTAATTCATTGGTTATTCCAGACGCTCTCCACAGTTGAAAAAACCCAGAGGTTATTTGTATTCCTTCGAAAACCTCCGCCCACATCACCATTCAATATTTCTTGGCCCACTACTGGCCAAACTACCTGGGCACTAGGACTAATGTGAGTTGGATCACTTAGCCACAGCTTCATAATTGGAAAAACGAGCACCGTGGAAATACATTCCGCTCAGCCAAAGAAAGATGATGGAGAGTTGGCCGAAATGGGCACTAAAGACTTTTCGAGTAAATTTCCTCCAAATCACTAGTATGGCTATCAAAATCGTGAGCATCAGCATGTAGATTCCAGATCCAAGTGGTAGTATCAGGTCCTTTCGCTATTATTCTATGAGAAATGGCCTGGTTTAGCCCATTGCTCAAACGAAGTTTTTACGTGATCCCTATCTACCAAAATTTTAACTTCTGGTTCCGGCGAACTAATAATCATTAGAGTCCTCCTCTTCCGGACAACACATACAAAGAAACCTGCCAACAGTAAAATAGAAGATAGTTATTTTTCTTTGTTTTTATTTCTTTATATTCACTAGATCAATTATGATCGGTAAGTCGATTCGGGGCAAGTGTTCGGATCTATTATGACATATGTTCTTCCTCTCTTGAATTTCTGAAAAGTAACTATCTCGGTTTCATAGAAATCTAGAATTTTTGAAAAAGACTTTCCTTCATAAGAAAGCTTACTATCTTTGGGATTTGATCCTACACCGCTGCGCAAAACTTTAGGGGATCAACTCTATTACATAAGTCGATTCCTATTTTTCTGCTCACATCAATATCTTAGCCTGAATAGTACGCAGTTATTATTCTATCGCCTAAACCGGGGAATTGATCTTTACGCTATCTATCAATTAGATTTTTATCCATAGACAACTAGGTTCGACTATGAAGTTACTACACGCTAAGATAAATCGTTTTTAGACGATGCATATGTAGAAAGCCTTTTGAGTTTACAGGTTTTTTTTGTTTCTATAGTGCGAGATAGCCGCACGTAATGACAGATCACGGCCATATTATTAAAAGCTTGTGGTAAGAATGGGTTTCGTTCTAGTGCTCGAAAATAATATTCTAAAGCTTTGCGTATGTTCTCCATTACTTGTGTGGATAAGGCCTATATTATAGAGTATATAACTTCGATCATAAGGATCAATTTCTAATCGCATAGCTTCATAATAATTTATGTAAAGCTTCCGCATAATTTCCTTCGGATTGAGCTGACATCCGTTACGGTCGTCGTCAATTTAAAACCCTCCGTTTCAGAACCGTACGTGAGATTTGACATCTCATACAGCTCACCCTGTGCATAAGGAAATATAATGTAATTAATTCAAATTCTCATTATAACTGGCCGGGGCTAGTGTTTTTTACAAGAAATCTCTAGCCCTGCAAGAGATCTCAATATGGACTTAAAACTCCAACAATTTCTTTGTTCTTAAGCTTTCTAATTTCCAGAATTAGTCACTTCAACCCCCTTCGACGGTTATACGGATATCCAAAGTACAAACGAGATGGGTGCTTGTTATCCCAACTCATTCTTTTAGTCCCGACATACGGTATTTCGAACAAAGTTTTCGTGTTGTTGATTCCTAAATGTAGTGCGTCTTCCCCTATGCTGCCAGTAGAGGAGTTGTATCCTAAAACCAGGTGTAACCTTTCGCTGAATACTAGAATCCACAAGAAACATAGCATATTGAGGTTGCATTAATCGAGGATACGCGACAGAAGGAATTGTTCTATTTCCAAGTTTCACCTTCAAACCTTCTTGCCTATAATTAGGAGAGATGGCCGAGTGGTTCAAGGCGTAGCATTGGAACTGCTATGTAGGCTTCTTGTTTACCGAGGGTTCGAATCCCTCTCTTTCCGTATTATTAATTTAAGTTTGATCGAGAATAATATTCTACGACTAGCAATTCATTTATTTTCACGCCGATCCATTTACTATCTATTATTTGATTGACCAATCCTTTGGAATGGGTGAAAGATCAAATGAGTTGGTAATTCTTCCCGGGGGGGCAAATCCAGATTTTTGAATCAAAGCTCTGGATTTTTGTTCATCTGCTGTAATAATATCTCGGGGGTTTGCAGCGATAACTTGGAATATCCACTATACGACCATTAACTAAAATATGTCTATGGTTAACTAATTGGCGGGCGGCAGGAATAGTCGAAGCCATACCCCAATCGAAAAAGTATGTTATCCAAACGCATTTCAAGTAATTGGAGTAAAACCCGACCTGTTGACCCCTTAGCTTTTCCGGCGATGCGAACATATTTTAACTAATTGTCGTTCTGTAAGACCATAATGAAAACGCAACTTTTGTTTTTCTTCTAGGCGAATACGATATTGAGATTTTTTCCCCGAATACGTTTGGTTTCTGAAGATCATTTCCGGTTCTAGTCTTTTTATTAGTTAATCCTGGCAAAGCCCCTAGGCGATGTATTTTTTTGAAACGAGGTCCTCGGTAACGCGACATAAAGAACTCCTTTTAATATTCGAAAAAATTCTCAATTACGTAAACAATGATAAATAGAAAGCCAGCTATCGGAATCGAACCGATGACCATCGCATTACAAATGCGATGCTCTAACCTCTGAGCTAAGCAGGCTCATATAAACTTATTTTTCTGAAAACGGGATATGGCGAAATTGGTAGACGCTACGGACTTAATTGGATTGGGCCTTGGTATTGGAAACCCGCTGAGTGAGAACTTTCAAATTCAGAGAAACCCTGGAAGTAATAAAAGGCAATCCTGAAGCCAAATCCTTTTTTCTAATAACAGGAGGATGAGGTGCAGAGGACTCAATGGACAGCTGTTCTAGACAAATGGAGATTGGATAGTGAGAAAGTCTTTCCGGGAAAAGTCCTTAAAATTCACACGCCTTTTTTCAAAAGATTCCTGAACGGCTTCCTGTAAGCTTGAGCGCCCCCTTTCATAAAAATGAGGATGCGTACATTAGCGGTCGGGAATAGCTCAGCTTAGGTAGAGCAGAAGGACTGAAATATCCTCGTGTACACCAGTTCATAATCTGGTTCACTGGCGAATGAGCAGGAATAATTTAAATAAGTTTTGATTCTTCTATCGGATCAATAAAAACCCAACGTTTTGAAGAAGCTTTTTTTTTAAATTCAATGGGCCATCTTGTATTCTCATAAAAATTTGGGGGCAATCTATAATCCTTGCCGTAAAGGCCTAGCCTATCCACACTTTCAGGCTATTAAGATACTGTTTCAAGCGCTGGATGATTTGTCATAAGAGAGTTCCCAACATGATCATAGGATTATCTCGTTCTTTGAAAATCCACCACTTTTCCAAGACCCAGAAGAACGGACGGAATACCTAGGATTCCTTTCGTGAGAACAAATACTTTTTATGCATACCCTCTTCCGGTTAAGATCTACACCAATACTCTATTTCTCGTAAGATTGATAAACACTGAGCTAATAGCCCCGCCTGGCGACTACATCATAAGGCGCATTGACGAGCGTAGATGAATTGTAACCGAATATACATATTAAAATAACAGTCAATGGAATACCCAATCCTGGGGGCTTTATTTAGTAAAGTCTCTTGTGCCTTGGATAATCAAAGCGCTAAAGATCTAATGACTTAGTATCCATGCTTGAACTAGCCAAGCGAGACAAACGACCCCTGCATCTTTGTTTATATCCCCCCATTTTGTTAAGCGATTTGACCTTAATATGATAAAAGTTTCTGATGTAGTTGTCAAAAGAAATACTGTCCTATTTTGCAATTCGTGATGAAAAGGCTGGAAACTCTTGTAATTTAAAAAATAGTTTCAGTAGTGTATTTCTGAGCGTTGCCGTAATAGTCTTTAGATAAAGGAATTCCTTATATTTCCAAATACCAATATTTGCGCCGAATATGAAACTTATCGATTGGAAGTCAAAACAGCGGCTTCACTCGTTCGAGACCTAATTTCTATCTTCGCGAGATTTCTCGAGATATTTTTCTTACGAAGTTATTTGTTATAGGCCTCTATAACATGCTTCTGGGATTAGGTGGGCAAGCCTGGCAACATAGACATCCGACAGGAATTATGTTTATCAACATCCCCGAACATGTACTATACGAAAATCAGTACTGGAACATCCCTGCCTGTAATTGATACATGCTCCACATTGCAATAGACATATTTTGTGTTCAGGCATTTTGCTCATACTAGTCTCACTATAAGAAGGGGCCCCATTTTCATTTGTTACTGTTCCCAGCCGTTAATAATTAGATCCTGCCTGTCTAGCGACTCGATCTATGGTACTAGATCCGTAACGATACAAAGTCGAACTCGTGACCCTCGAGTAAGGAAGGCAAATTCAATCGAAGCAACAATCTGGTACCATCAGAGAAGCGGGCCATAAACTAAGAGAGTCTTGGACCAATTTGAAAAGATCATTTAAATGTAGTTGAAAATAACCGAAATTTTGGGCTGTTCGTTCAAAGTAAAGGAAAACTCAAGAATTCATAACAGTCTCATTTTTCTATTGTCTAAAATATTAAGGAGCTAAGACCATTCCAACGCTCCCTTTCGCCATGCAAAAACTAAACCAATAATTAAGATAAGTACAAAAATTACAGCTTCCACAAATACAGGATACACCCAATATATCGAAACTCATTGCCCATGGATAAAGAAAAACCGTTTCAACATCAAAAACAACAAAAACTAAAGCAAACATATAATAACGGATTCGGAAACTGTAACCAAGCGTCGCCCATTGGTTCTATACCCGATTCATAACTAGAAAGTTTCTCCGGCCCTTTGCTAATCGGTGCTAAAACTCCCGAAATGAAAAAAGGTCAAACTAGGAATAAGACTCGCTATTAGTAGAAATATCCAAAAAATATCATATTCGTAAAGCAGAAACATAGAAAGACTCCTCTGGACGTGGAAAAATATACCGGATTGCTCCCATGCTATACGGACTCGAACCGTAGACCTTCTCGGTAAAACAGATCAAACTTTTTATTATCCAAAATGATCTGAACTGTTTCAAAGACCCAACATGCTTTTTTGCATTGGGCTCTTTCATTAACTGATGAAAATATCAGCTAGTCTGCCATCTTTCTATGATAAAAAAATGGCTCCACGTGCTGATTACTTTGTTCTATCCACTACCAAAGTCTTTCAAAGGTATTGGTTATCTTGACGTAGGTCTGCCTATGGCCCTTCAACTAAGTTAAATGAAGTCTCTATCGTTCCTTAAAATGAATATGAAATTAATACACACTTAAAGTTCAAGGACGAAAAGAGTTGTTTGAGTTCCTATACTATGCCTAGCATTGAGTAGACAACTATTCACCCTATCAATATTCAACTTGCAGGATCGGGTCTATTTGGCACCTATACGGCACTTCCGAACCTGTCAGGCTATTGTTCCTTTGGGTAAACCTTTAAGATGCCCATTTTTTTATGATGGGTTCCCTTGAAAAACATTGGCGCACGTGTAAACGAGGCGCTCTACCAACTGAGCTATAAGCCCTTATTGATACATATTTTATCATGTAGCTAATTTGTTGTCAAGATGAAATGAGATAACCCATAAATTTGATCCTCGTATTGCTAAAGATTTCTTTTATAACCATCAGAAGGTCCTTTTGTTCTCTTTGGGACGAGAATGGCCTACTTAACTCAGTGGTTTAGAGTATCGCTTTCATACGGCGAGAGTCATTGGTTCAAATCCAATAGTAGGTAGAACTTATTAGATAGTATCTAATAAGTTTTTGACCCGAGTTTGAAATCAAACCGATAGCCTCTACTCGTGTCCTAAGCTCGACGGAGCGCTAGATTTGCTTCAATTATTTGTCTCTTGCCTTCAGCCTTTTTCAAATTAGCTTCCGCTATTTCCAGAGTTTGCTGAGCTTCTTGTTGCATCAATGTCACTACCCTTCTCCGCATCATTTACTAAAACGGTTATGTCATTATTGCCTATTCTAGCAAAACCGCCCATCAGAGCCATTGTTAACCATTAGGTCTTAGCGTATTCTTAAAATACCTATATCTACAGCTGTGGCAATAGGGGCATGGTTGGGTAATACGCCAATTTGACCACTATTAGTAGATAAAATGTATTTCTTTCACTTCTGCATCCCAAACAATTCTATTAGGGGTCAGTACACAAAGATTTAAGGTCATTTCCTCCATTTCAGGTTCATAGGCCTTCGCGGTAGCTTCATCGATATTACCTACTAAATAAAACGCTTGTTCAGGAAGACCATCTAACTCGCCGGAAAGAATCAATTGAAATCCTCTAATTGTGTTCTGCCAGACCAACATATTTCCCTGGAGAGCCAGTAAATACTTCGGCTACAAAGAAAGGTTGTGATAAGAAACGTTCAATTTTTCGCGCCCGTGCTACGAATTAAACGATCCTCTTCGGATAATTCGTCTAACCCAAGGATAGCTATAATATCCTGAAGTTCTTTGTAACGTTGTAAAGTTTGTTTCACTTTTTGCGCGGGTTTCATAATGTTCCTCACCAACGATCCGAGGTTGAAGCATAGTTGATGTTGAATCTAAAGGATCAACTGCTGGATAGATACCTTTGGCAGCTAATCCTCTCTGATAGTACGGTAGTAGCATCTAAATGTGCAAATGTCGTAGCAGGCGCGGGGTCGGTTAAATCGTCTGCAGGCACATAAACTGCTTGAATAGAAGTAATGCGACCCCTCCTTGGTAGAAGTAATCCTTTCTTGTAAAGAACCCATTTCAGTACTCAGTGTAGGTTGGTAGCCCACAGCAGAAGGCATTCGACCCAATAAGGGCCGAGACTTCGGACCCTGCTTGGACGAAACGGAATATATTGTCGATAAATAGAAGTACGTCTTGTTCATTAACATCTCGAAAATATTCGGCCATAGTTAGCGGCAGTCAAACCAACTCTCATACGAGCTCCTGGCGGTTCGTTCATCTGACCGTAAACGAGAGCCACTTTTGATTCTGCAATATTTTCTTCATTAATCACTCCCAGATTCTTTCATTTCCATGTAAAGATCGTTTCCTTCACGAGTACGTTCGCCCACTCCGCCAAATACGGATACGCCCCCGTGCGCTTTGGCAATATTGTGTAATCAATTCCATAATGAGTACTGTTTTACCCACCCCGGCTCCTCCAAATAGTCCTATTTTTCCCCCACGGCGATAAGGGGCTAAAAGATCTACTACTTTAAATTCCGGTTTCAAAAATAGATAATTTTGTATCTAACTGTATAAAGGCGGGTGCGGATCTATGAATCGGAGCTGTTGTACGGGTATCTACCGGACCTAAAATTATCAACAGGCTCTCCAAGCACGTTGAAAATTCGTCCCAAAGTTGCTCCACCTACCGGAACACTTAGAGGGGCCCCTGTGCCGCTCACTTCCATTCCTCTTCGTTAGACCATCTGTGGCACTCATAGCTACAGCTCTAACTCGATTATTTCCTAATAATTGTTGTACTTCACAAGTTACATTAATTGGTTGACCAACAGTAATCTTTCCCTTTAACTACTAGGGCGTCATAAATATTAGGCATCTTGCCGGGCGGAAAGGCTACATCTAGTACCGGTCCGATGATTTGGACAATACGCCCCCAAGTTTTTTTTGTCAAGCGCTGAAACCAGAACCAGAAGTAGTAGGATTTATTCTCATAATATCCCAAAATTGGGTTGCGTTATATATATGAAAGGGTATACAATAATGATGTATTTGGCAAATCTTATGGATCAAATATTGGGATTAGTTGATATTTATTGTTGGGAATTTTTGAAGATTCCTGTAAAAATTGCATTAACAACGCATTCATGTCGACGTAGACCTTGTTGTTGTGAAAATTCTTAATTGATGAGTTGTAGGGAGGGATTATGTCACCACAAACAGAGACTAAAGCAAGTGTTGGATTCAAAGCTGGTTGTTAAAGATTACAAATTAACTTATTATACTCCTGAATACGAAACCAAAGATACTGATATCTTGGCAGCATTCCGAGTAACTGCTCAACCCGGAGTTCCAACCGGAAGAAGCAGGGGCCGCAGTAGCTGCCGAGTCTTCTACTGGTACATGGACAACTGTATGGACGGATGGACTTACCAGTCTTGACCGTTACAAAGGACCTGCTGCTACCACATCGAGCCAGTTCCTGGAGAAAGAAGAGCATATTTATTGCTATATGTAGCTTTACCCTTTAGACCCTTTTTGAAGAAGGTTCTGATTACTAACATGAGTTTACTTCCGATCGTAGGTAAATGTATTTGGGGTTCAAAGCCACTTCGCGCCCTTACGTCTGGAAAGATTTGCGAATTCCCATTGTCTTATGTTAACAACCTTCGAACAGGGCCACCTCCATGGCATTCAGGGTCGAGAGAAGATAAATTGAAACAAGTATGGGTCGTCCCCTGTTTGGGATGTATCTATTAAACCGTAAATTAGGTTTATCCGCTACTAAAACTACGGCTAGAGCATGTCTATGAATGTCATTCGTGGTGGAACTTGATTTTTACCAAAGATGTATGAAAACGTTGAACTCCCAAACCGTTTATGCTGTTGGAGAGATTTCGTTTCTTAGTTTTGTGCCGAAAGCACTTTATTAAAGCGCAGTGCTGAAACTGTGTGAAATCAAGGGGGCATTACCTTGAATGCTAACTGCAGGTAATCTGCGAAGAAATATGATCAAAAAGGGCTGTATTATGCTCGCGAACTTGGGAGTTCCCTATCGTAATCGCATGATTACTTTAACAGGGGAGATTCACTGCGAAATACTACCATTGTCTCATTATATTGCCGAGATTAATGGATTACCTTCTTCACATTTCACCGTGCTAATGCATGCAGGTTATTGATAGGCAGAAGAATTCATGGTATGCCACTTCCGCGCTACTAGCTAACAGCGTTACGTATGTCTGGCGAGAGATCATATATCACGCCGGTACTGTAGTAGGTAAACTTGAAGGTGAAAGAGATATAACTTTGGGCTTTGTATGATTTACTGAACGCGATGATTTATATTGAAAATAGATCGCTTCACGCGGTATTTATTTCACTCATAGATTGGGTCATCTATGCCGGCGTGTTCTGCCTGTGGCTTCATGGAGGTATTCTTACGTTTGGCACTATGCCTGCTGTTGACGGAAAATTTTTGGAGACTGATTCCGTATCTACAGTTCGCGTGGAGGAACGTTTGGGACACACCTTGGGGTAGATGCGCCAGGGCTGCTGTAGCGTAATCGAGTAGCCTCTAGAAGCCATGTGTAAAAAGCCAGGAACGCAGGGACGTGACTCTTGCTTCTAGAGGGTAATGTAAATTATCCGGCGAGGCTGTGAAATGGAGTCGCTGAACTAGCCGGCTGCTTGCGAGGTATGGAAAAGCGATCATATTTTTTTTTGGCAGTGGTATACTTCGATTCCAACTGATGTGAGAGAAGATTTGTAATCAACAGTGACGAATTAATCTTTACTAGTACATGCTTGGATCCATCAACGAATACTATGGATTCTATAGGGTTGGTTATATTGAGCACCATTCTTGGAAAATGGTGGGATAAAAGGAAGGAATCCACACTCGGATGGGACTTCAAGTCCGCACGTTGCTATTCTACCACATTCGTTTCAAAACGAGAAAGTTATAATGGAACGATGTTAAGTCAAATTATAGGGATTTTGTGGGTTCTAATGCGAAAAATTGTTATGGAAGTTAAATTATACAAAAATTTTTAGAAATCAAAATATGAATATTTAGTGAACAATGATGGATTTCATCTTGAAAATGAAATAGTTTTTGCCTCTGATTGTGGATTGGTAATGGAATTGATTTCAATTTGGAAATCATGAATTAGTCATTGGTTTCAGTGCTCAGCCTGCGAGTACTAGTTGATGAGAGTTACGTTGGGAAAAAAAGTAAAGTCAAATTATTGAGGGATGCTCAAATTCTAATAAAATTTAATCGGATCAAGTATGAGTTGGCGATCAGAACATATAATGGATAGAACTTATAATGGGGTCTCGCAAAATAAGTAATTTCTGCTGGGCCTTTATCCTTTTTTTAGGTTCATTAGGATTCCTATTGGTTGGAACTTCAAAGTTATTTTGGAAAAAATTGGATACTTTTTTCCAGGGGCTCGTGATGTCTTTCTACGGAATCTCGGGTCTCTTTATTAGCTCCTATTTGTGGTGCACTAATTTCTTGGAATGTAGGCAGTGGTTATGATCGATTCGATAGAAGAGAAGGCATAGTGTGTATTTTTCGTTGGGGATTTCCTGGAAAAAATCGTCGCATAATTCCTGCGCTTCGTTATAAAAGATATTCAGGCCATTCGAATAGAAGTTAAAGAGGGTATTTATGCTCGTCGTGTTCTTTATATGGACATCCGCGGACAGGCGGGCCATCCCTTTAACTCTTACTGATGATAATTTGATGCCACGAGAAATTGAACAAAAGGCTGCCGAATTGGCCTATTTCTTGCGTGTACCGCTTGAAGTAATTTTGAATATCATGAAGTGGGTTGATTAACAATTCACCGACAAAAAATGACAAAAAAGAAAGCATTACTCCGTTGGTATTTATAGTATTTTTTCCCTGGTGCTTTCCCTCTCATTTAATAAAAGCCTGGAATCTTGGGTCACTAAGTGGTGGAATGCTGGGCAATCCGAAATTTTTTTTGAATGATATTCAAGAAAGGGGAATTCTAGCAAAATTCATAAAATTAGAGGAACTCCTCGTCTTCGAGGAAATGATCGGGGAATACTCGGAGACACTATCTACAAAACTTCGTATAGGAATCCAAAAAGAAATAATTCAATTAATCAAGATACACAATGAGGATGGAATCCATACAATTTTGCACTTCTCAACAAAGTATAATCTGTTTTTTTCTTCTAAGTGGTTATTCTATTTTGGGTAATCAAGAACTTGTTATTCTTAACTCTTGGGCCCAGAAATTCCTATATAACTTAAGCAGACACAGTCAAAGCTTTTTCTATTCTTTTATTAACGGATTTATGTATCGGATTCCACTCACCCCACGGTTGGGAACTAATGGTTGGCTCTGTCTACAAACAATTTTGGATTTGTTCATAATGATGAAATTATATCGGGTCTAGTTTCCACCTTTCCAGTCATTCTGGATACGATTTTAAAATATTGGATTTTTCGTTATTTAAAATCGCGTATCCCCTTCGCTTGTAGTTATTTATCATTCAATGAATGACTGATAGATTGTAGTAACTAGCAGAATCGTGGATAGGAAACTATACTAGCGACTACCCCTTTATTGTAGAAATTTTGGGATCAGATTGGACCATGGAAACTAGAAAGAACTTTTTATTGGATAAAGGAACAGATTACTCGAGCTATTTCCGTATCGCTCATGGTATATATGATAACTCGGACAGCCATTTCAAATGCATATCCTATTTTCTGCACAACAGGGTTATGAAAATCCACGAGAAGCGACTGGGCGGATTGTCTGTGCTAATTGCCATTTAGCAAGTAAGCCCGTCGATATTGAGGTTCCACAGCGCAGTACTTCCCGATACTGTATTTGAAGCGGTTGTTCGAATTCCTTATGATATGCAACTGAAACAAGTTCTTGCTAATGGTAAAAAGGGTGGTTTGAATGATAGGGGCTGTTCTTATTTTACCCGAAGGGTTTGAATTAGCCCCTTCCGATCGTATTTCTCCCGAGATTAAAGAAAAGATAGGCAATTTGTCTTTTCAGAGGCTATCGCCCCAATAAAAAAAATATTCTTGTGATAGGGCCCGTATCCGGTCAGAAATATAGTGAAATCACCTTTCCTATACTTTCCCCTGACCCTGCTACGAAAGAAAGATATTCACTTCTTAAAGTATCCTATATACGTGGGCGGGAACCGAGGAAGGGGTCAGATTTATCCTGACGGGAGTAAGAGTAACAATACAGTTTGATAATGCTACAGCAGCAGGTATAGTAAGCAAAATCTTACGAAAAGAAAAGGGGGTATGAAATAACCATAACAGATCCGGGTGGACGAGAAGTGGTTGAATATTATCCCTCGAGGACCAGAACTTCTTGTTTCAGAGGGCGAATCCATCAAATTTGATCAACCATTAACGAGTAATCCTAATGTGGGCGGATTTGGTCAATGGGGATGCAGAAATAGTACTTCAAGACCCATCGCGTCTCCAAGGCCTTTTGGTCTTCTTGGCATCTGTTATTTTGGCACAAATCTTTTTGGTTCTTAAAATAGAAACAGTTCGAGAAGGTTCAATTAGCTGAAATGAATTTCTAGTTGCGGATTTATTCCTAAAGGCGAGTTCTTCGCTTCATAGTCTAGAACTCAATTCATTCATTACTATAGGGATGAACCCAATCCGGAATATGAACCATAAAAGAAAACACCTATTAACCCGATCACAAGAATACCAGTTTACAGTACCTATTATCCAAAGAGGAATTCTTCCAGTAGTATCGGCCATTACCCACTTCACTCCTCATCAAGTGTTCGTGCTAGAACAATAAACAGTCATGGATAATTATAGATGAGATCCTTCCGAATGCGCTAAGAGAATACCTAGAATCTTATATTTTCTTAATTGAAGAAATAATTGCGAAAATAAAACCGCAAGTACAAAAATGAGTAATAGCCCCCAGTATAGACTGGTACGGTTCAATTCAACATTTTGTTCGTTCGGGTTTGATTGTGTCATAGCTATAAATTCGGATATAGGTTTATCGTTGGATGAACTGCATTGCTGATATGGATCCCAAAAAGAAGACGGTAGGGACCGCCAGTCCGTGAACAGCCAACACATCGTACTGTAAAAATTGGATAGGTTCGATCTATAGTCATTAGGCCTCCTAAAAGATCTACTAAATTCATCAAGTTGTTCCAAAGAATCAAAACGCCTCGGTTATTAATGGAATTCCCTGTCGATTTTCTGTGAAATACTCGTTTGGCCTAGGGCTTCCAAACACATCATAAGCTAAACCGGTGCTGACGAATAGCCACACCCGCAATGAAAAGGGAAGGTATAGTAATGCTATGAATGACCCAGTATCGAATACTGGTAATAATATCCGCAAACGAACGTTCTCCTGTGCTTCCAGACTATGCTGAGCTCCACATATTCTTGTACAGTCAAGGGTTGATTCCGTCAAAAAGTAGATCAGTAAATAAATTCACTGAACTCTAATTTTGGTGAGATCGTCAATATTGTACCGATGGCGTCTTTAGAGTATACCGAATCAGTATAATTATCTTTCTTCTGACACAGCAACGCAATTTAAAAAACTTCCTGTCATTGAGATTCATATTCAATTCGGATTAATATTTAGGTATAGATTTTTTTTTCAACAAATTGAAATGATTGAAGTTTTTCTATTTGGAATCGTGTTAGGTCTAATTCGCTATTACTTTGGCTGGATTATTTGTAACTGCATATTTACAATACAGACGCGGTGATCAGTTAGACCTTTGATTAAAATAGACAGGAGGTAAACTCTATTGTTGTGTACTCGCTAAGCCCAGACAAAGAATCACGCTCTGTAGGATTTGAACCTACGACATCGGGTTTTGGAGACCCGCGTTCTACCGAACTGAACTAAGAGCGCTTTTTTATGACAAAAAATGACTAGGGATGACAGGATTTGAACCTGTGACATTTTGTACCCAAAACAAACGCGCTACCAAGCTGCGCTACATCCTTGCATTGTTCTACAGTACATTGTATAGAATTACTTTTTTATTTTCCAATGGTTGTTTCGTTGAAAAGGGGTTTTTCAATGCGAGATTTCAAAACATATGCTCTCCGTGGCACCAGTACTAAGTACACTTTGGTTCGGGGCTTTAGCAGGTCTATTGATAGAGATTAATCGTTTTTTTCCGGATGCGTTAACATTCCCCTATTTTCATTATAGTTAGATCATAAAATCCAAGACCTTTTCGTAGGCGTTTGCCCCCGATTCAATCGGGGGATCGAATTGATTATAGAAACATGAGTTTAATTAGTCGATTTATTAGTGAACGAAGGAAAAATATTATCTAGACGGGTGAATAAATTGACCTTGAAACAACAACGATTAATAACTATTGCTATAAAACAAGCTCGTATTTTATCTTTGTTACCATTTTCTGAATAAGAGAAACAATTTGAAAGAACGAGTCGATTGCTAGACCTACTGGTCTTCGAACCAAAATAATCGGCTTAAATATTTATATAGGAATTTTGATTTACCTTCCCGGGGAAGAAACTCCGGGAAACTCGTTTTAATTCTTTCGGTAGATTTTTGCTTTTTATATCTCTTAAATCATGGAAAGACAATTCCTATTTGATATAGCTATTTGCTGCAAGTATTTTACGATTAATAAGTAACTGCCTCTTGTGGAGATTATGTATTAATTTACTATAACTATAGGATACGAACCCTTCGCGAATTGCTGCGTTTTATCCGAACGATCCATAAACGACGAAAATTTCTTTTTTTACTATCCCGATCCCGATGAGCCGAAACTAAAGCTCTTATTTTCTGTTGAGTAATAGTTCGCGGTAAGTCTTGAATGGGCGCCCCGAAAGCTTGACGCAAATAAACGAATTTTTGTTCTACGTCTCCGAGCTATATATCCCCGTCTAATTCTAGTCATTGAATACGATGAAACTTTGAAATAACTATTGAGTTCTTTTCTTTCAGTTAGTCTTTTCCCTTGCCAATAACAAAACGGATGTTCCAATGTATAGAACTCAAAATTCCACTGGCTTTGGCTGCTATAACCTTCCCAACCACTGAATCGTGGGTTCCATCGTTTCTATGGTGACTTCTTAAACGCTGAGGTCTTCTCCTATACACCGGAGCTTTCTTTATTCATCAAATTATCGGTAACTTGTATAGTTCATCCTTTTGGCTCTACCTATGAATCTAGTAATAGGTCTTTACACAACGAGATCTAGCTATACAGTAACGGTATTTAATTATGAAAATTAGCTGGGTAGCTGACCCTCTTATTCCGTCTTGCCAGAGTGGGAACCCAATTGTTAGCTTTCCTCCGCTTAATGGTAACTATTTGTTACCAATGGAAAAGCTCTCAGCAGCTTTGTGCCGATCATAATGATCTAAACGAGTCGCGCATACACCCGAGTACAGTGTTCCTCGACGCTGAGGGCATCCCCGAAGAGCGGGGGATTTCGTGACCTTTCTGATTGGCTGTCTTGTATTTCTAATAAGTTGTTTAATAGTTGGCATACCTGATTTATACAAAATGGACTGGTTTAGATTGATCCTAACCGGAGGATTCAATTTTAACTGGGAACACTGTGAAATTCATGTTATTTTCATTCACGCTACAAGATCCACAATTCCATAAACTTGTGCTTCTGTTGCAGACATAAAAACATCTCTTTCCATGTCTTCAGGATACAACCCATAAGGGTTTGCCTGTTCTTTGTACATAAACCCTTGCGAGGGTTTCACGCAGTTTTAGCAGTTCTTCCGCTTCCAGGATAAATTCTCCCGCTTTGTGCCTCATAAAACGAACTGGCAGGTTGATGGATCATTACCCTGTGAACAGGTATTTTATAGGGCGAAGGCATAGTGTTCTAACAATTGGCGCCAAGCGTGCGGGAATGCTAAACGTTTGGTAATTTCTCCCCCGACCAGGATAAAAGATCCCATTGAGGCGGCTAACCCCATGCATATTGTGTGGGACATCTGGGCGTACAAATTGCATAGTATCATAAATAGCTACTCCAGGTATTACCCAGCCACCGGGAGAGTTTATAAACAAATATAGATCTTTGGTATCACTCTTCGATACTGAGATATATCATAAGACCAATAAGTTGATTCGAGATCTCGCTATCAACCGCTTGTCCTAAAAAAAGTAATCGTTCTCGATAAAGTCGGTTTGATTAGTCCAGTCTATCCCTTAGAACCGTACATGCACCTTTTGATGCATACGGTTCAAACATGAATCAATGATAGATTCCAGGCCCTCTTCTTTTGATTTTTCAATATTTGACTCACGCTCCAAATTTCGTATGATTTGCTGAATCTTTCTTGGGCGAAACGGAGGATATCTCGATGGGAGAAAACGGATCCCATATGACCCAAGATGTCTGCCAAGTCCGCACTATACGTCAACCCAAGATGCATCTTCCTCTCCAGGACTTCGAAAGGGTACTTTTGGAACACCAATAGGCATTAGAAAGAAAACTAAGTAACTGTATTTCACTTTGATGGGGAAACGTACCAAAATGAGTTATTTAACACCCGAAATAATCCACTGACAGGGGTATAGAAAAGATTCTTTCCCATTGCAATAAAGGTTACATAGTGTCTATTTATCTTTGATAAGGGTATTTCCATGGGTTTGCCTTGGTATCGTGTTCATACCGTTGTATTGAATGATCCCGGCCGATTGCTTCGCTGTTCATATAATGCATACAGCTCTGGTTGCTGGTTGGGCTGGTTCGATGGCTCTGTATGAATTAGCAGTTTTTGATCCTTCTGACCCTGTTCTTGATCACAATGTGGAGACAGGGTATGTTTGTTATACCATTCATGACTCGTTTAGGAATTACCAATTCGTGGGGTGGTTGGAGTATCACAGGGGGTACTGCAACAAAATCCGGGTATTTGGAGTTATGAAGGTGTGGCTGGTGCACATATTGTGTTTTCTGGTTTATGCTTTTTGGCAGCTATCTGGCATTGGGTATACTGGGATCTATGAAATATTTTCCGATGAACGCACAGGAAAACCTTCCTTGGATTTGCCCAAGATCTTTGGAATTCATTTATTTCTTTCAGGAGTGGCTTGTTTTGGTTTTGCGTGCATTTCATGTAACGGGCTCATATGGTCCTGGAATATGGGTGTCTGATCCCTATGGGCTAACCGGAAAAGTACAACCTGTAAATCCAGCATGGGGTGTCGGAAGGTTTTGATCCTTTTGTTCCTGGAGGAATAGCCTCTCATCACATTGCAGCAGGTACGTTGGGCATATTAGCGGGGTTATTCCATCTTAGCGTCCGCACCGCCACAACGTCTATACAAAGGATTACGTATGGGAAATATTGAAACCGTCCTTTCGAGTAGTATTGCTGCTGTCTTTTTTGCAGCTTTTGTTGTTGCCGAGAACGATGTGGTATGGTTCAGCAACTACTCCAATCGAATTGTTTGGGCCCACTCGTTATCAATGGGATCAGGGGTACTTTCAGCAAGAGATATATCGAAGGGGTTAGTGCGGGCCTAGCCGAAAATCAAAGTTTATCAGAGGTGTGGTCTAAAATTCCTGAAAAATTAGCTTTTTATGATTACATTGGAAATAATCCCGCAGAAGGGGGGATTATTCAGGGCGGGCTCAATGGATAACGGCGATGGAATAGCGGTTGGATGGTTAGGACACCCCATCTTTCGAGATAAAGAAGGGCGGGAGCTTTTTTGTACGTCGTATGCCTACTTTTTTTGAAACATTTCCAGTTGTTTTAGTAGACGGTGAGGGAATTGTTCGAGCGGATGTTCCTTTTAGAAGGGCGGACATCGAAGTATAGTGTTGAACAAGTCGGCGTAACTGTTGAGTTATATGGCGGCGAACTCAATGGAGTCAGTTATAGCGATCCTGCTACTGTGAAAAAATATGGCTAGACGCGCTCAATTGGGTGAAATTTTTGAACTAGATCGTGCTACGTTGAAATCCGATGGTGTTTTTCGTAGCAGCCCAAGGGGTTGGTTTACTTTTGCGACATGCCTCATTTGCTTTACTCTTCTTCTTCGGGCACATTTGGCATGGGGCTAGAACCTTATTCAGAGATGTTTTTGCTGGTATTGACCCAGATTTGGAATGCTCAAGTAGAATTTGGAGCATTCCAAAAACTTGGAGATCCAACTACAAGAAGACTACCAATCTGATACAACACCGCTTTGTAAGAAACAAACAGGTATGGAAGCTATATTGTAAACCTCGATCGAATCTATGGAAGCACTAGTTTATACATTCCCTCTTAGTCTCGACTCTAGGGATAATTTTTTTCGCTATCTTTTTTCGAGAACCTCCTAAAGTTCCAACTAAAAAATGATTTTCATTATCTCACATGAGTAAAAAGCCTCCAATTTGGAGGCTTTTTACTTCATAGTCCCCATGTTCTTCAAACGGATCTCTTAGTTGTTGAGAAGGTTGCCCAAAACGCGGTATATAAGGCGTACCCAGTAAAACTTACAAGTAAACCAGATATAAAGATGGCTACTAGGGTTGCTGTTTCCATAAATTATCAAGACCCCAACGGATCTAGCATAAGATCCTTTACAACGGAATGGTATACAAAGTCAACCAATTTGAGATTTATGGCTACACAAACTGTTGAGAATGACCGTCCAAGACAAACTAGTGTAGGTAGTTTATTAAAACCATTGAATTCGGAATATGGTAAAAGTAGCTCCAGGGTGGGGAACAACCCCTTTAATGGGTGTCGCAATGGCTCTATTTGCGATATTTCTATCTATTATTTTGGAGATTTATAATTCTTCCGCTTTTATTGGATGGAATTTTAATGAATTAGATATAAGAACCGTAAGGTTTACAAAACGAATATTTAGAGCTCGTATTTTGAAGGGGAGTTCGATCGCGAAATTTCTTTGTTTTTATTTCCGGAATATGAGTGTGTGACTTGTTAGAATTGATCCTATTGATAGTACAGATAGGGGTCTGTACACAGATGGTTCTCCTTCGTCGTATTTAATCGAAATAGATTACGAACTGTTTGAAACTATGATTCATACTTAATGTTATTGAATAAGTGATGGCGGGGTTCTTACTCGTAAGAATCCTTGTTAATTAAATTTGTTATTGAATCATCGCGGTTCTATATGAATCTGAGTTTTATCATTCATAGGGTTCTTAACAAGAGAATTCTCTATAGAAATAGAAAAGAGACGATTCAAGAGGCCTAATGGATCAAATAAAGATGACTGAGCCAACTTGAATTTTGGTATTATCACCACAAAAAGAAGAGCTTTCGTTTTCTTCCTTCCTCAGAAATTTGATTCAAAATAAACAGTTTCAAATTTCTATCTGACCAGTCTTGGGTGTTTTTGCTTGAGCTATACGAGATGAAAAGTCTCATCTATAGTTCTTAGAGGGGGTTACGCCTATCTCAATAAAGTCTATGATTGGTTCGAAGAGCGTCTCGAGATTCAGGCGATCGCAGATGATAGTAACTAGTAAATACGTCCCTCCGCACGTTAATATATTTTATTGTTTAGGGGGAATTACGCTTACTTGTTTTTTAGTACAAGTAGCGACGGGATTTGCTATTGACTTTTTACTATCGTCCGACCGTTACTGATGCTTTTGCTTCTGTTCAATACATAATGACTGAAGCTAATTTTGGTTGGCTAATCCGCTCAGTTCATCGATTGGTCGGCTAGTATGATGGTCTTAATGATGATTCTTCATGTATTTCGTGTGTATCTTACTGGTGGATTTAAAAAACCTCGCGAATTAACTTGGGTTACAGCGTGTGGTTCTGGCTGTATTAACCGCATCTTTTGGTGTAACTGGTTATTCCTTACCTTGGGACCAAATTGGTTATTGGGCAGTGAAAATTGTAACAGGTGTCACCTGAAGCTATTCCTGTAATAGGATCGCCTTTGGTAGAGTTATTGAGGGGAAGTGCTAGTGTGGGACAGTCCACTTTGACTCGTTTTTATAGTTTACATCACTTTTGTATTGCCGCTTCTTACTGCCGTATTTATGTTAATGCACTTTCTAATGATACGTAAACAGGGTATTTCTGGCCCTTTAAAAATTAAATCATGGAGGAGGACGGAGTATTTCATTGCTATAAGCATGGATTATGAAAAAATAAGACAATTTGGATATTTTCCCTTCACATGGAGTTGAAGGGAATTCTCTGAAGAAAAGGGATTATGGGAGTGTGTGACTTGAACTCTTGATTTAGTCTATGTACTCTATGCCTGCGCATTGGAATTCCAAGAAATGTGTCTTTGTTCCAACCGCCGGACGCCCAAAGGATAGGCTGCTCGCTGAAGACACTATGATCATCCAAATCATTGACGAATTCGTTTAGTGTCTTTGATTCCTACTTGAGCCGGATGATGAAAAATTATCATGTCCGGCTCCTTCGGGGGATGAATCGACAAAAATTCACCTATCCTAATAACAAAAAAACCTCGACTTGAATGATCCTGTATTAAGAGCCAAATTGGCTAAGGGTATGGGTCATAATTATTACGGAGAGCCCGCATGGCCCAACGATCTTTTATATATTTTTCCCAGTAGTAATTCTAGGTACTATTGCATGTAATGTAGGCTTAGCGGTTCTAGAACCATCAATGATTGGTGAGCCAGCAGATCCATTTGCAACTCCTTTAGAAAATATTACCTGAATGGTATTTCTTTCCCGTATTTCAAATACTTCGTACAGTACCCAATAAATTGTTGGGTGTTCTTTTAATGGTTTCAGTACCTGCGGGATTTATTAACAGTACCTTTTTTAGAGAATGTTAATAAATTTCAAAACCCATTTCGTCGTCCAGTCGCAACAACTGTCTTTTTGATTGGTACCGTGGTTGCACGTTTGGTTGGGGATTGGCGCAACATTACCTATTGAAAAATCCTTAACCTTAGGCCTTTAATCTATGTGGAAAAATTACCAAACGTTTTCTAGAATGTCCAATATCTGTTTTATATCTTCTATGCAAACAATGCTCCATTTTCATAAGATCTTCTTGACTGTTATTCAAAAGGTCGAATAATGTATATATATTGGACCTTTTGAGGCAATTATAGATCCTTGGGGGCAATCTCTGATTGGTCAATAAAAATCGATTTTAATGCTATTTCTTTTTTGTTTTTTCGGAGTTTAGCCAATTTATCATGAAAGATAAAAGGGGATAAAGGAACTCAGGTGTTGATTGTTCTCGAAATGTGAGTTTTCTTTTCCATATGTAAAAAAGGAATAAAAAAATCAATCAAATTACGAGAGGCTTCAAGAAGCGCTTCTTTACGGAGTTAAACTTCCGTTTGTCCATATTTCGAGAAAAAGCATTTCTTGTTTTTCATTCCCATTGCCATAAGAATGAATACTATGATTTGCATTTCGAACAGGGCATGAATACAGCATCTATAGGATAACTTCCATCTTGAAAGTTCTGTGGCGTGTTTTTAAGATATCCTCGATTTCTCTCGATTTCTAATTCAATACACACAATCAATTGGTTCGATCAGGCTAGCTATATATTGCTCATTATCAACGATTTGGACATAAGGTGGTAAGACGATATCTTGAGCAGTTACATATCTAGGACCTTTTGACACAAATAGATGCGTCGCAAGTTCCATATAGATTACTTCTGAATACAATTTCTTTTAAATTCATTAAGATTTCATGGACCGATTCTTGAATACCCAGCTATGATAGAATATTCATGTGATACTTTATCAGACTTTACACGTGTGATACATGTTCCTTCGATTTCTCCAAGTAAAGCTCGTCGTATTGCAATGCCTACTTGTGTCGGCTTGACCTTTTATAAGTGGAGATAGAATAAACCGTCCATAATAAAGACGTTTACTATCTGTTCTTGATTCAACACACTTCCACTGTAGTGTACCGAGTAGATACTGTTATTTTCTCTCGAACCATAGTAATAATATGTCATGAATCATTTATTTCTCTTGTTTTTCTTGAAAATATTCACTTTTACACACGTCTTTTTTTGGGAGGTCTACAGCCATTATGTGGCATAGGGGTTACATCTCGTACGAAAGTTAATAATAGACCACTTCTACCGAATAGCTCGTAGCGCTGCGTCCCTTCCGAGACCGGGACCCTTTATCATGACTTCTGCTCGTTGCATACCTTGCTCTACTGCCGTACGAATAGCATTTGTCTGTTGCGGTTTGAGCAGCAAAGGGTGTGCCTCTTCTCGTCCCTTTGAATCCACAAGTCCCGGCAGAAGACCAAGAAAACACGCGTCCCCGTACATCTGTAAACAGCGACAATGGTATTATGGAAGCTTGCTTGAACATGAATAACTCCTTTTGGTATTCTCCGTGTACTCATCGTCCATTCTTACGGGAACCTGTTGTTGGGTATAGCTTTTCATATTTTATCATTTCATAAATATTAGTCAGAGATATATGGATATATCCATTTCATGTTAATTTTATTTTTTACAGCCTGATTACCCCTGCCTTTGTTTATGTCTTGGGTTAGAACAAATTACTATAATTCGCCCCCGCCTACGGATTAGACCGGCATTTTTCACAAATTTTACGAACCGAAGCTCTTATTTTCATATTTGTTATTCCTTGTTAATAGAAGTACCATATATAACACAAAATTTCTCCGCCGATTCCCTCGAGCCGAGCTTCCCGGTCTGTCATTATACCTCGAGAAGTAGAAATAATTACAATTCCCCATCCCGCCTAAAATTCGAGGAATTCGTTGAGAGTTGGAATAAATTCGTAGACCGGGTCGACTGATCCGTTTTAAATTTAAAATATTTCTATCGGGGTCTTTTTGTAGTCCTTCTGTGTTGTAATGTTAAAACCAAAAAATGTTTGTTATTTTCTCGATGTGTTCTCACATTTTCAATAAAACCTTCTTGTAAAAGTTATTTTAACAATCTTTTCCGTAATATTAGTAAAGGTTATTCGAACTACCCTTTTTTTATCCCTATCAGCATTTCGTATAGAGGTTATTATCTCGGCAATAGATATCCCTACCCATGAATTTTTAGTGAATATAAATTTGATATAATCAACATTTTTTTTATAATAGAATTATATCTGAATCAATTTCTTCAAATCCACATTATTTATAATACCTCGGGAGCTAACGAAACTATTTTAAGTAAAATTTAATTGTCTCAACTCCCGGGCGATCGCGCCAAAAATTCGCGTTCCTTTTGGATTTCCTTCTTGATCAATAACAACCGCAGCGTTGTCATCAATATCGTATTATCATACCGTTGTCGCGCTTGAGCTCTTTACGGGTACGTACAATTACAGCTCTAACCACTTCGGATCTTTTTAGGGGCATATTTGGTACTGCCTTCTTTAATAACAGCAACAATAACGTCACCAATATGAGCATATCGACGGTTGCTAGCTCCTATGATTCGAATACACATCAATTCTCGAGCCCCGCTATTAATCGGCTACATTTAAATGGGTCTGAGGTTGAATCATATCATTTTGTAATCTGTTCTTCAATGCAAGGACAAAAAAGAAATTTGCGTCAAAATAAAAGTTTTGATTGATTTTTTATCCCGAAGATAATGAATTCGAGTCCGCAGTGAGGCATTTTTGGATGCTGCTATTTGAAATTGCATCTTCTCGCTATATTTTCTGATTACTCCGGTACATTTCATAAAAGTATTCGACTCTGGTTTAACTAACAGCTACCTACAATATTCGGGGGGATCCTTTACCCCGAGCCCGATACGCGTTTGCAGCAGGCCTATACTGTAACTTGGTTTGTCTGCGAAATATCCTTTACCCATATTATTGCCACCACATGACGTACATTTTCGTGTCATTCGCTCGCCGCCTCGGCTTCTATTTGTCTAGATTGTGATCCAAGTCGGGTTCAAGTTGCCCGAAGAGCATATTTACCGAAACATATGTATGATTCCCTCGATACGATAATTCCTTTCATATCTTCCTCGGATGTTGTTTACAGGAATCTGGTTCTTTTGGGGTCATAGTTGATGGTTGCTTCTGAATTCCATTCTCTACTACAAGAACCATACGTGAGAATTTCTTTCTCATATGAGCTCCTCGCTACTTGTGAGATTGTGTCAATGCTTACTACTCAAACTCTTTCGTTTACACAAGTAGTGATAATTTTTTGTCTGCTCTCTTCATGCTTTGGATTCACTCTCTAATGCATCCCGCGCGCTAATCCTGGGACGTGAAGAATCTTCTTTTTACGATTTTCTTGTATGATTAAAGACAATAAAAAAAAAGTCATTCAACAAAAAACGGAAAGAGAAGGGATTCGAACCCCTCGGTACAAAAACTCAATACAACGGATTTAGCAATCCGTACGCTTTAGTCCCACTCAGCCAATCTCTCCTATATACACAACGGATGCCGCTTCCCAGATTGGGTAAAAGTGCAAACCGATAGCTGCAGAGAGTCGGAATATATGGCACCCGCAAATAATATTTGTTTCCGTAATAGTAAGGTTTCAGAATCGTAACATAAATCTTCGATAAATAATGGAACAAATAGCTCACTTAAACGATGAACTGTAGTTTGACTAGAGTCAATCAACCTATTAGTTAGCTCAGGTGGAAACAAATCTCTTTACCTCAGGATCGTTGAAATTTAGAGAACGAATGTAACTAGAACAGATTAACTCTCTCTAAAGGGGATCATCTATAAAAGCGATCATTTTTTCTTCTCAGACAAAGCTGACCCATAGATGTTCATGGTTAGAATTTTGCTAATAGTGTTCCAACCATAAAAGGAGCCGAAATGAAACAAAATGTTTCGGGTTACGGTTTTGAATTTAGAGACGTCCGAATTTGAATCGACGTACGACTATAACCCCCTAGCCTTCCCAAGCTAACGGATGCGGGTTGCGATTCCCGCATACCCGCTGTGAAGCAGCAATG
>MK203879
[truncated: 2,105,858 more chars]
