# Supplementary material for: Decoding Evolution of Rubioideae: Plastomes Reveal Sweet Secrets of Codon Usage, Diagnostides, and Superbarcoding
Source: Genes (Basel). 2024 Apr 27;15(5):562. doi: 10.3390/genes15050562 (PMC11121115; doi:10.3390/genes15050562)
Supplement: Supplementary file 1 [file genes-15-00562-s001.zip › supplementary/Table S1.xlsx]

## Sheet: Arkusz1
Species name + number of an isolate	Family	Tribe	Country	Chloroplast genome length	GB accession number	Voucher	National Center of Biotechnology Information link
Exacum affine	Gentianaceae	Exaceae	China	153311 bp	NC_056993	Exacum affine	https://www.ncbi.nlm.nih.gov/nuccore/NC_056993
Gynochthodes nanlingensis	Rubiaceae	Morindeae	China	154086 bp	NC_028614	Gynochthodes nanlingensis	https://www.ncbi.nlm.nih.gov/nuccore/NC_028614
Ophiorrhiza pumila	Rubiaceae	Ophiorrhizeae	China	154385 bp	NC_057496	Ophiorrhiza pumila	https://www.ncbi.nlm.nih.gov/nuccore/NC_057496
Ophiorrhiza densa	Rubiaceae	Ophiorrhizeae	China	154079 bp	NC_058252	Ophiorrhiza densa	https://www.ncbi.nlm.nih.gov/nuccore/NC_058252
Lasianthus japonicus	Rubiaceae	Lasiantheae	China	159694 bp	MW801127	Lasianthus japonicus	https://www.ncbi.nlm.nih.gov/nuccore/MW801127
Saprosma merrillii	Rubiaceae	Spermacoceae	China	155820 bp	MK203879	Saprosma merrillii	https://www.ncbi.nlm.nih.gov/nuccore/MK203879
Psychotria asiatica	Rubiaceae	Psychotrieae	China	154653 bp	MW801248	Psychotria asiatica	https://www.ncbi.nlm.nih.gov/nuccore/MW801248
Damnacanthus indicus	Rubiaceae	Morindeae	China	153997 bp	MW548283	Damnacanthus indicus voucher LS201904803	https://www.ncbi.nlm.nih.gov/nuccore/MW548283
Morinda officinalis (Gynochthodes)	Rubiaceae	Morindeae	China	153398 bp	NC_028009	Gynochthodes officinalis	https://www.ncbi.nlm.nih.gov/nuccore/NC_028009
Gynochthodes cochinchinensis	Rubiaceae	Morindeae	China	153022 bp	NC_053818	Gynochthodes cochinchinensis voucher SZG20181208014	https://www.ncbi.nlm.nih.gov/nuccore/NC_053818
Gynochthodes parvifolia	Rubiaceae	Morindeae	China	153069 bp	NC_054151	Gynochthodes parvifolia	https://www.ncbi.nlm.nih.gov/nuccore/NC_054151
Morinda citrifolia	Rubiaceae	Morindeae	China	153113 bp	NC_047302	Morinda citrifolia	https://www.ncbi.nlm.nih.gov/nuccore/NC_047302
Hedyotis ovata	Rubiaceae	Spermacoceae	China	154560 bp	MK203877	Hedyotis ovata	https://www.ncbi.nlm.nih.gov/nuccore/MK203877
Diodia virginiana	Rubiaceae	Spermacoceae	China	154387 bp	MN276038	Diodia virginiana voucher 12198	https://www.ncbi.nlm.nih.gov/nuccore/MN276038
Oldenlandia corymbosa	Rubiaceae	Spermacoceae	Hong Kong	152327 bp	NC_057983	Oldenlandia corymbosa voucher H2106	https://www.ncbi.nlm.nih.gov/nuccore/NC_057983
Oldenlandia brachypoda	Rubiaceae	Spermacoceae	Hong Kong	153617 bp	NC_057984	Oldenlandia brachypoda voucher H2174	https://www.ncbi.nlm.nih.gov/nuccore/NC_057984
Oldenlandia diffusa	Rubiaceae	Spermacoceae	Hong Kong	153653 bp	NC_057985	Oldenlandia diffusa voucher H2200	https://www.ncbi.nlm.nih.gov/nuccore/NC_057985
Dunnia sinensis	Rubiaceae	Dunnieae	China	154909 bp	MN883829	Dunnia sinensis voucher 4395	https://www.ncbi.nlm.nih.gov/nuccore/MN883829
Foonchewia coriacea	Rubiaceae	Foonchewieae	China	153114 bp	NC_053762	Foonchewia guangdongensis voucher 5858	https://www.ncbi.nlm.nih.gov/nuccore/NC_053762
Leptodermis kumaonensis	Rubiaceae	Paederieae	China	154797 bp	MT674513	Leptodermis kumaonensis voucher 934	https://www.ncbi.nlm.nih.gov/nuccore/MT674513
Leptodermis gracilis	Rubiaceae	Paederieae	China	154783 bp	MT674515	Leptodermis gracilis voucher 891	https://www.ncbi.nlm.nih.gov/nuccore/MT674515
Leptodermis scabrida 1	Rubiaceae	Paederieae	China	154783 bp	NC_049160	Leptodermis scabrida voucher 888	https://www.ncbi.nlm.nih.gov/nuccore/NC_049160
Leptodermis scabrida 2	Rubiaceae	Paederieae	China	154885 bp	MT674518	Leptodermis scabrida voucher 604	https://www.ncbi.nlm.nih.gov/nuccore/MT674518
Leptodermis hirsutiflora 1	Rubiaceae	Paederieae	China	154639 bp	MT674514	Leptodermis hirsutiflora voucher 913	https://www.ncbi.nlm.nih.gov/nuccore/MT674514
Leptodermis hirsutiflora 2	Rubiaceae	Paederieae	China	154619 bp	MT674516	Leptodermis hirsutiflora var. ciliata voucher 614	https://www.ncbi.nlm.nih.gov/nuccore/MT674516
Leptodermis ludlowii	Rubiaceae	Paederieae	China	154403 bp	MT674521	Leptodermis ludlowii voucher 595	https://www.ncbi.nlm.nih.gov/nuccore/MT674521
Leptodermis forrestii	Rubiaceae	Paederieae	China	154369 bp	MT674522	Leptodermis forrestii voucher 594	https://www.ncbi.nlm.nih.gov/nuccore/MT674522
Leptodermis oblonga	Rubiaceae	Paederieae	China	155100 bp	NC_057533	Leptodermis oblonga	https://www.ncbi.nlm.nih.gov/nuccore/NC_057533
Paederia scandens	Rubiaceae	Paederieae	China	153626 bp	NC_049155	Paederia scandens voucher ZH026	https://www.ncbi.nlm.nih.gov/nuccore/NC_049155
Saprosma ternata	Rubiaceae	Spermacoceae	China	154254 bp	ON881681	Saprosma ternata	https://www.ncbi.nlm.nih.gov/nuccore/ON881681
Kelloggia chinensis	Rubiaceae	Rubieae	China	155665 bp	OK236359	Kelloggia chinensis voucher YangLE649	https://www.ncbi.nlm.nih.gov/nuccore/OK236359
Rubia cordifolia	Rubiaceae	Rubieae	China	153555 bp	NC_047470	Rubia cordifolia	https://www.ncbi.nlm.nih.gov/nuccore/NC_047470
Rubia podantha	Rubiaceae	Rubieae	China	154866 bp	NC_061256	Rubia podantha	https://www.ncbi.nlm.nih.gov/nuccore/NC_061256
Rubia yunnanensis	Rubiaceae	Rubieae	China	155108 bp	NC_061257	Rubia yunnanensis	https://www.ncbi.nlm.nih.gov/nuccore/NC_061257
Pseudogalium paradoxum	Rubiaceae	Rubieae	China	153093 bp	OK236360	Pseudogalium paradoxum voucher YangLE701	https://www.ncbi.nlm.nih.gov/nuccore/OK236360
Galium palustre 1	Rubiaceae	Rubieae	Poland	154770 bp	NC_082336	Galium palustre 31-8	https://www.ncbi.nlm.nih.gov/nuccore/NC_082336
Galium palustre 2	Rubiaceae	Rubieae	Poland	154770 bp	OQ434191	Galium palustre 31-2	https://www.ncbi.nlm.nih.gov/nuccore/OQ434191
Galium trifidum 1	Rubiaceae	Rubieae	Finland	154611 bp	NC_082337	Galium trifidum glua2	https://www.ncbi.nlm.nih.gov/nuccore/NC_082337
Galium trifidum 2	Rubiaceae	Rubieae	Finland	154795 bp	OQ434193	Galium trifidum glu125	https://www.ncbi.nlm.nih.gov/nuccore/OQ434193
Galium boreale	Rubiaceae	Rubieae	Brazil	154449 bp	MT579976	Galium boreale	https://www.ncbi.nlm.nih.gov/nuccore/MT579976
Galium verum	Rubiaceae	Rubieae	Norway	153524 bp	NC_082338	Galium verum	https://www.ncbi.nlm.nih.gov/nuccore/NC_082338
Galium mollugo	Rubiaceae	Rubieae	Germany	153677 bp	NC_036970	Galium mollugo	https://www.ncbi.nlm.nih.gov/nuccore/NC_036970
Galium odoratum	Rubiaceae	Rubieae	Norway	152624 bp	NC_082335	Galium odoratum	https://www.ncbi.nlm.nih.gov/nuccore/NC_082335
Galium aparine	Rubiaceae	Rubieae	Germany	152712 bp	NC_036969	Galium aparine	https://www.ncbi.nlm.nih.gov/nuccore/NC_036969
Galium spurium	Rubiaceae	Rubieae	China	153481 bp	NC_065832	Galium spurium	https://www.ncbi.nlm.nih.gov/nuccore/NC_065832
