# Supplementary material for: Decoding Evolution of Rubioideae: Plastomes Reveal Sweet Secrets of Codon Usage, Diagnostides, and Superbarcoding
Source: Genes (Basel). 2024 Apr 27;15(5):562. doi: 10.3390/genes15050562 (PMC11121115; doi:10.3390/genes15050562)
Supplement: Supplementary file 1 [file genes-15-00562-s001.zip › supplementary/Table S10.xlsx]

## Sheet: Sheet 1
Beginning	End	Percentage (%)	Gene name
1704	4279	0.466019	trnK-UUU
10534	11319	1.28655	trnG-GCC
18329	22510	0.0956709	rpoC2
22680	25506	0.0486381	rpoC1
39384	39454	1.28655	trnG-GCC
50953	51591	1.25392	trnL-UAA
53381	54070	0.145138	ndhK
55019	55685	0.900901	trnV-UAC
58592	60050	0.274348	rbcL
60732	62246	0.198151	accD
74092	76479	0.170068	clpP
86039	87521	0.2457	rpl16
88302	88742	0.227273	rpl22
91227	98093	0.0728226	ycf2
106750	107777	0.097371	trnI-GAU
113568	115484	0.530012	ycf1
115461	117713	0.26643	ndhF
123032	123341	0.323625	ndhE
129355	134986	0.530012	ycf1
