# Supplementary material for: Decoding Evolution of Rubioideae: Plastomes Reveal Sweet Secrets of Codon Usage, Diagnostides, and Superbarcoding
Source: Genes (Basel). 2024 Apr 27;15(5):562. doi: 10.3390/genes15050562 (PMC11121115; doi:10.3390/genes15050562)
Supplement: Supplementary file 1 [file genes-15-00562-s001.zip › supplementary/Table S11.xlsx]

## Sheet: Sheet 1
Beginning	End	Percentage (%)
1	86	2.32558
162	438	14.0794
1501	1703	6.40394
4280	5206	12.4056
6629	8337	10.1814
8410	8732	3.40557
8919	9381	8.63931
9493	9590	6.12245
9679	10533	5.96491
11320	11549	2.6087
11622	11762	4.25532
13281	13335	5.45455
14615	14936	7.14286
15183	16394	3.63036
17130	17358	2.62009
18070	18328	6.56371
22511	22679	4.73373
25507	25532	3.84615
28746	29796	8.27783
29878	30579	10.114
30670	31534	18.8439
31640	32282	9.02022
32357	32464	23.1481
32549	32612	3.125
32686	33940	5.41833
34013	35695	2.19846
38127	38400	1.09489
38493	38875	3.13316
39065	39383	4.38871
39455	39630	1.70455
39705	39864	3.125
40168	40297	2.30769
44781	45678	9.35412
48022	48329	5.19481
48417	48753	9.49555
49360	49733	7.21925
49807	50952	3.4904
51592	51996	2.96296
52070	52761	4.33526
53239	53380	3.52113
54071	54127	1.75439
54491	55018	4.92424
55686	55860	3.42857
55933	56135	5.91133
58022	58591	7.01754
60051	60731	3.52423
62247	62999	4.38247
63111	63609	5.61122
64141	64992	3.99061
65686	65976	5.84192
66937	68075	8.42845
68199	68333	1.48148
68594	68602	11.1111
68855	69755	2.77469
69852	70048	0.507614
70163	70302	2.85714
70377	70514	5.07246
70589	71034	3.58744
71170	72114	8.99471
72424	72667	5.7377
73055	73842	3.17259
73957	74091	4.44444
76480	76950	4.67091
78478	78734	4.66926
78837	78902	1.51515
79035	79155	2.47934
79378	79968	5.07614
80966	81147	3.84615
82292	82460	7.10059
83472	83545	2.7027
83954	84103	4
84218	84943	1.23967
85903	86038	0.735294
87522	87660	0.719424
88743	88808	1.51515
90591	90608	5.55556
90891	91055	1.21212
91130	91226	3.09278
98094	98712	0.969305
98794	99338	1.83486
101556	101855	1.33333
102324	102375	3.84615
103160	104662	0.598802
104735	104968	0.42735
107778	107840	1.5873
108733	108894	0.617284
111704	111802	5.05051
111906	112130	4.88889
112252	112480	4.36681
112555	113141	11.0733
113215	113567	8.2153
117714	118545	2.64423
118708	119422	7.27273
119503	119600	3.06122
120576	120861	8.04196
122320	122471	6.57895
122718	123031	3.82166
123342	123450	6.42202
123982	124416	8.96552
124921	125007	4.5977
127333	127348	18.75
128531	128660	4.61538
128916	129354	0.683371
