# Supplementary material for: Decoding Evolution of Rubioideae: Plastomes Reveal Sweet Secrets of Codon Usage, Diagnostides, and Superbarcoding
Source: Genes (Basel). 2024 Apr 27;15(5):562. doi: 10.3390/genes15050562 (PMC11121115; doi:10.3390/genes15050562)
Supplement: Supplementary file 1 [file genes-15-00562-s001.zip › supplementary/Table S12.xlsx]

## Sheet: Sheet 1
Beginning	End	Percentage (%)
1	86	3.48837
162	438	3.61011
1501	1703	1.97044
4280	5206	6.58037
6629	8337	4.73961
8410	8732	0.309598
8919	9381	4.53564
9493	9590	1.02041
9679	10533	4.79532
11320	11549	3.91304
11622	11762	1.41844
14615	14936	2.17391
15183	16394	3.13531
18070	18328	3.861
22511	22679	3.5503
28746	29796	2.75928
29878	30579	2.849
30670	31534	4.27746
31640	32282	4.04355
32357	32464	1.85185
32549	32612	1.5625
32686	33940	5.33865
34013	35695	3.44623
38127	38400	4.74453
38493	38875	2.08877
39065	39383	1.88088
39455	39630	1.70455
39705	39864	0.625
40168	40297	1.53846
44781	45678	3.11804
48022	48329	1.94805
48417	48753	2.07715
49360	49733	2.6738
49807	50952	6.63176
51592	51996	2.46914
52070	52761	3.17919
53239	53380	4.92958
54071	54127	3.50877
54491	55018	2.84091
55933	56135	0.492611
58022	58591	2.98246
60051	60731	3.0837
62247	62999	5.04648
63111	63609	2.80561
64141	64992	1.52582
65686	65976	3.43643
66937	68075	3.51185
68855	69755	4.10655
69852	70048	2.03046
70163	70302	5.71429
70377	70514	1.44928
70589	71034	2.46637
71170	72114	2.53968
72424	72667	2.04918
73055	73842	1.39594
73957	74091	1.48148
76480	76950	2.12314
78478	78734	3.11284
78837	78902	1.51515
79378	79968	1.35364
80966	81147	1.0989
82292	82460	1.77515
83954	84103	2
84218	84943	4.13223
85349	85533	2.7027
85903	86038	0.735294
87522	87660	2.15827
88743	88808	4.54545
91130	91226	1.03093
98094	98712	0.323102
101556	101855	1
103160	104662	0.399202
106460	106749	0.344828
108733	108894	0.617284
111704	111802	1.0101
112252	112480	1.74672
112555	113141	1.02215
113215	113567	0.849858
117714	118545	3.48558
118708	119422	3.91608
119503	119600	1.02041
120576	120861	3.14685
122718	123031	1.59236
123342	123450	1.83486
123982	124416	5.97701
124921	125007	1.14943
128531	128660	1.53846
128916	129354	2.2779
