# Supplementary material for: Decoding Evolution of Rubioideae: Plastomes Reveal Sweet Secrets of Codon Usage, Diagnostides, and Superbarcoding
Source: Genes (Basel). 2024 Apr 27;15(5):562. doi: 10.3390/genes15050562 (PMC11121115; doi:10.3390/genes15050562)
Supplement: Supplementary file 1 [file genes-15-00562-s001.zip › supplementary/Table S13.xlsx]

## Sheet: Sheet 1
Beginning	End	Number of calculated diagnostic nucleotides per 100 bp
		Galium	Rubia	Leptodermis
1	101	2	0	0
101	201	1	0	0
201	301	1	1	0
301	401	1	1	1
401	501	1	1	1
501	601	1	1	0
601	701	1	0	0
701	801	1	0	0
801	901	5	0	1
901	1001	5	1	1
1001	1101	7	5	1
1101	1201	9	5	1
1201	1301	10	5	1
1301	1401	6	6	1
1401	1501	7	5	1
1501	1601	6	2	1
1601	1701	5	2	1
1701	1801	5	1	1
1801	1901	4	1	1
1901	2001	4	1	2
2001	2101	4	0	2
2101	2201	4	1	2
2201	2301	5	1	2
2301	2401	5	1	2
2401	2501	5	1	1
2501	2601	6	1	1
2601	2701	6	0	1
2701	2801	5	1	1
2801	2901	5	1	1
2901	3001	5	2	1
3001	3101	4	2	1
3101	3201	4	2	1
3201	3301	5	1	2
3301	3401	4	1	2
3401	3501	4	0	2
3501	3601	4	1	2
3601	3701	10	0	2
3701	3801	13	0	2
3801	3901	17	0	3
3901	4001	17	1	3
4001	4101	28	1	4
4101	4201	32	1	5
4201	4301	32	5	6
4301	4401	32	6	5
4401	4501	34	11	5
4501	4601	23	11	5
4601	4701	14	11	3
4701	4801	9	7	2
4801	4901	10	6	1
4901	5001	10	0	2
5001	5101	12	0	1
5101	5201	14	0	1
5201	5301	14	0	3
5301	5401	12	4	3
5401	5501	12	4	2
5501	5601	10	4	3
5601	5701	17	4	3
5701	5801	28	7	2
5801	5901	31	8	2
5901	6001	28	8	2
6001	6101	31	8	3
6101	6201	29	9	15
6201	6301	26	5	29
6301	6401	29	1	34
6401	6501	37	1	36
6501	6601	42	18	34
6601	6701	47	43	22
6701	6801	50	56	9
6801	6901	51	89	4
6901	7001	46	113	7
7001	7101	45	127	7
7101	7201	40	124	8
7201	7301	34	139	9
7301	7401	31	137	10
7401	7501	32	124	5
7501	7601	29	92	5
7601	7701	31	70	3
7701	7801	35	43	2
7801	7901	33	12	1
7901	8001	31	1	1
8001	8101	27	1	0
8101	8201	18	2	2
8201	8301	9	1	2
8301	8401	5	1	2
8401	8501	3	1	3
8501	8601	3	1	2
8601	8701	3	1	3
8701	8801	3	1	4
8801	8901	7	0	4
8901	9001	18	0	9
9001	9101	20	0	9
9101	9201	20	0	8
9201	9301	20	0	6
9301	9401	17	1	7
9401	9501	6	1	2
9501	9601	9	1	2
9601	9701	11	1	2
9701	9801	12	1	2
9801	9901	13	14	5
9901	10001	14	46	17
10001	10101	15	71	22
10101	10201	24	103	26
10201	10301	32	129	37
10301	10401	36	116	37
10401	10501	35	84	27
10501	10601	30	59	21
10601	10701	20	27	16
10701	10801	11	1	6
10801	10901	6	1	3
10901	11001	5	1	2
11001	11101	6	1	2
11101	11201	5	1	2
11201	11301	5	1	2
11301	11401	5	1	1
11401	11501	11	1	3
11501	11601	13	4	5
11601	11701	12	3	5
11701	11801	11	4	5
11801	11901	12	3	5
11901	12001	6	3	3
12001	12101	4	0	0
12101	12201	4	0	1
12201	12301	4	0	1
12301	12401	3	0	1
12401	12501	3	0	1
12501	12601	3	0	0
12601	12701	3	0	1
12701	12801	3	0	1
12801	12901	3	0	1
12901	13001	2	1	1
13001	13101	3	1	1
13101	13201	2	1	0
13201	13301	2	1	0
13301	13401	2	1	1
13401	13501	2	1	1
13501	13601	2	1	1
13601	13701	2	1	1
13701	13801	2	0	0
13801	13901	2	0	0
13901	14001	4	0	0
14001	14101	5	0	1
14101	14201	6	1	1
14201	14301	8	1	1
14301	14401	10	1	1
14401	14501	8	1	1
14501	14601	8	1	1
14601	14701	7	1	1
14701	14801	6	0	3
14801	14901	5	0	4
14901	15001	6	0	4
15001	15101	7	0	4
15101	15201	7	0	4
15201	15301	6	0	2
15301	15401	5	0	0
15401	15501	6	0	1
15501	15601	6	0	5
15601	15701	7	0	5
15701	15801	12	2	6
15801	15901	13	2	6
15901	16001	12	2	5
16001	16101	13	2	1
16101	16201	13	2	3
16201	16301	10	1	2
16301	16401	10	1	6
16401	16501	10	1	5
16501	16601	11	1	6
16601	16701	12	1	5
16701	16801	11	0	5
16801	16901	10	0	1
16901	17001	8	0	1
17001	17101	4	0	0
17101	17201	2	0	0
17201	17301	2	0	0
17301	17401	2	0	0
17401	17501	2	1	0
17501	17601	3	1	2
17601	17701	3	0	2
17701	17801	3	0	2
17801	17901	3	0	2
17901	18001	3	0	2
18001	18101	2	0	0
18101	18201	2	0	0
18201	18301	2	0	1
18301	18401	5	1	3
18401	18501	7	1	3
18501	18601	14	1	3
18601	18701	14	1	3
18701	18801	14	1	3
18801	18901	12	0	0
18901	19001	10	0	1
19001	19101	3	0	1
19101	19201	2	0	1
19201	19301	2	1	1
19301	19401	2	1	1
19401	19501	2	1	1
19501	19601	3	1	1
19601	19701	3	1	1
19701	19801	4	0	1
19801	19901	5	0	1
19901	20001	5	0	1
20001	20101	6	0	1
20101	20201	5	0	1
20201	20301	6	0	1
20301	20401	5	0	1
20401	20501	4	0	2
20501	20601	4	0	2
20601	20701	4	0	2
20701	20801	3	0	1
20801	20901	3	0	1
20901	21001	3	0	1
21001	21101	3	0	1
21101	21201	4	0	1
21201	21301	4	0	1
21301	21401	4	0	1
21401	21501	4	0	1
21501	21601	4	0	1
21601	21701	4	0	1
21701	21801	2	0	1
21801	21901	2	0	1
21901	22001	2	0	1
22001	22101	2	0	1
22101	22201	2	0	1
22201	22301	2	0	1
22301	22401	2	0	1
22401	22501	2	0	1
22501	22601	2	0	0
22601	22701	1	0	0
22701	22801	1	0	0
22801	22901	2	1	0
22901	23001	2	1	1
23001	23101	3	1	1
23101	23201	4	1	2
23201	23301	4	1	1
23301	23401	5	0	2
23401	23501	4	0	2
23501	23601	4	0	2
23601	23701	4	0	1
23701	23801	3	0	1
23801	23901	2	1	0
23901	24001	2	1	0
24001	24101	1	1	0
24101	24201	1	1	0
24201	24301	2	0	0
24301	24401	2	0	1
24401	24501	2	0	1
24501	24601	3	0	0
24601	24701	3	0	1
24701	24801	3	0	1
24801	24901	7	0	1
24901	25001	8	0	2
25001	25101	10	0	2
25101	25201	11	0	3
25201	25301	10	0	3
25301	25401	7	0	3
25401	25501	6	0	2
25501	25601	3	0	2
25601	25701	2	0	0
25701	25801	2	0	0
25801	25901	1	0	0
25901	26001	1	0	0
26001	26101	1	0	0
26101	26201	1	0	0
26201	26301	2	0	0
26301	26401	2	0	0
26401	26501	2	0	0
26501	26601	2	0	0
26601	26701	2	0	0
26701	26801	2	0	0
26801	26901	2	0	0
26901	27001	2	0	0
27001	27101	2	0	0
27101	27201	2	0	0
27201	27301	2	0	1
27301	27401	2	0	0
27401	27501	2	0	0
27501	27601	2	0	0
27601	27701	2	0	0
27701	27801	2	1	0
27801	27901	2	1	0
27901	28001	2	1	0
28001	28101	2	1	0
28101	28201	2	0	0
28201	28301	2	0	0
28301	28401	1	0	0
28401	28501	2	0	0
28501	28601	2	0	0
28601	28701	2	0	1
28701	28801	2	0	1
28801	28901	2	0	1
28901	29001	3	0	1
29001	29101	4	0	1
29101	29201	3	0	0
29201	29301	3	0	1
29301	29401	4	1	1
29401	29501	4	3	2
29501	29601	4	3	4
29601	29701	9	3	4
29701	29801	19	3	4
29801	29901	20	3	4
29901	30001	22	2	3
30001	30101	22	2	1
30101	30201	19	2	1
30201	30301	9	2	4
30301	30401	7	3	4
30401	30501	7	1	4
30501	30601	8	1	4
30601	30701	8	1	5
30701	30801	10	3	2
30801	30901	11	3	2
30901	31001	12	3	2
31001	31101	12	3	4
31101	31201	10	3	4
31201	31301	6	1	5
31301	31401	6	0	5
31401	31501	6	0	4
31501	31601	9	0	4
31601	31701	12	4	3
31701	31801	14	5	3
31801	31901	18	5	8
31901	32001	26	5	8
32001	32101	23	5	7
32101	32201	22	1	6
32201	32301	21	0	6
32301	32401	16	0	1
32401	32501	10	1	1
32501	32601	12	1	1
32601	32701	12	6	1
32701	32801	14	17	2
32801	32901	16	19	2
32901	33001	13	19	3
33001	33101	13	19	4
33101	33201	10	14	4
33201	33301	10	3	3
33301	33401	9	1	3
33401	33501	7	1	1
33501	33601	8	1	0
33601	33701	16	1	2
33701	33801	26	1	5
33801	33901	36	1	9
33901	34001	47	1	9
34001	34101	52	10	9
34101	34201	48	9	7
34201	34301	40	9	4
34301	34401	30	9	1
34401	34501	20	9	5
34501	34601	13	0	4
34601	34701	15	0	6
34701	34801	14	1	13
34801	34901	13	1	13
34901	35001	12	1	9
35001	35101	14	0	10
35101	35201	13	1	8
35201	35301	13	0	2
35301	35401	14	0	1
35401	35501	18	0	1
35501	35601	23	3	2
35601	35701	28	10	2
35701	35801	31	12	2
35801	35901	32	12	5
35901	36001	31	12	5
36001	36101	25	10	7
36101	36201	19	2	7
36201	36301	13	1	7
36301	36401	16	1	5
36401	36501	13	1	4
36501	36601	14	1	2
36601	36701	12	1	1
36701	36801	12	0	0
36801	36901	8	0	0
36901	37001	6	0	0
37001	37101	3	0	0
37101	37201	2	0	0
37201	37301	2	0	1
37301	37401	2	0	1
37401	37501	2	0	1
37501	37601	1	0	1
37601	37701	1	0	1
37701	37801	1	0	0
37801	37901	1	0	0
37901	38001	1	0	0
38001	38101	1	0	0
38101	38201	1	1	0
38201	38301	2	1	0
38301	38401	2	1	1
38401	38501	2	1	1
38501	38601	2	1	0
38601	38701	2	0	0
38701	38801	2	0	0
38801	38901	2	0	0
38901	39001	1	0	0
39001	39101	1	0	0
39101	39201	1	0	0
39201	39301	3	1	2
39301	39401	4	1	2
39401	39501	7	2	2
39501	39601	7	2	2
39601	39701	10	2	2
39701	39801	10	1	0
39801	39901	12	1	0
39901	40001	9	1	0
40001	40101	9	1	1
40101	40201	7	2	1
40201	40301	6	1	1
40301	40401	4	1	2
40401	40501	6	4	2
40501	40601	8	7	2
40601	40701	9	7	5
40701	40801	8	7	5
40801	40901	8	7	4
40901	41001	5	3	4
41001	41101	4	0	4
41101	41201	2	1	1
41201	41301	2	1	1
41301	41401	2	1	1
41401	41501	3	1	1
41501	41601	4	1	1
41601	41701	3	0	1
41701	41801	3	0	1
41801	41901	3	0	0
41901	42001	1	0	0
42001	42101	1	0	0
42101	42201	1	0	1
42201	42301	1	0	0
42301	42401	2	0	0
42401	42501	2	0	0
42501	42601	2	0	0
42601	42701	2	0	0
42701	42801	2	0	0
42801	42901	2	0	0
42901	43001	2	0	0
43001	43101	2	0	0
43101	43201	2	0	0
43201	43301	2	0	1
43301	43401	2	0	1
43401	43501	2	0	1
43501	43601	1	0	1
43601	43701	1	0	1
43701	43801	1	0	0
43801	43901	1	0	0
43901	44001	1	0	0
44001	44101	1	0	0
44101	44201	1	0	0
44201	44301	2	0	0
44301	44401	2	0	0
44401	44501	1	0	0
44501	44601	1	0	0
44601	44701	1	0	0
44701	44801	1	0	0
44801	44901	1	0	0
44901	45001	1	0	0
45001	45101	1	0	0
45101	45201	1	0	0
45201	45301	2	0	1
45301	45401	2	0	1
45401	45501	1	0	0
45501	45601	1	0	1
45601	45701	1	0	0
45701	45801	1	0	0
45801	45901	1	0	0
45901	46001	1	0	0
46001	46101	3	3	0
46101	46201	5	3	0
46201	46301	7	4	1
46301	46401	11	4	2
46401	46501	13	4	4
46501	46601	16	1	5
46601	46701	15	7	6
46701	46801	14	8	5
46801	46901	16	8	6
46901	47001	14	8	4
47001	47101	10	8	3
47101	47201	10	2	4
47201	47301	9	0	4
47301	47401	6	1	4
47401	47501	10	1	4
47501	47601	10	1	4
47601	47701	11	1	2
47701	47801	10	1	2
47801	47901	9	0	1
47901	48001	3	0	1
48001	48101	2	0	1
48101	48201	2	0	1
48201	48301	4	0	1
48301	48401	4	0	1
48401	48501	4	0	0
48501	48601	5	0	1
48601	48701	7	1	0
48701	48801	6	1	1
48801	48901	8	8	1
48901	49001	16	20	2
49001	49101	21	50	2
49101	49201	30	51	4
49201	49301	37	52	8
49301	49401	34	45	7
49401	49501	27	32	6
49501	49601	23	3	7
49601	49701	13	2	7
49701	49801	5	1	4
49801	49901	5	1	6
49901	50001	8	1	6
50001	50101	8	0	5
50101	50201	9	1	6
50201	50301	8	0	4
50301	50401	8	0	3
50401	50501	6	0	3
50501	50601	4	0	3
50601	50701	2	0	1
50701	50801	2	0	1
50801	50901	3	4	1
50901	51001	4	4	1
51001	51101	5	4	1
51101	51201	11	5	1
51201	51301	11	5	1
51301	51401	14	1	2
51401	51501	19	1	2
51501	51601	28	10	2
51601	51701	30	10	2
51701	51801	40	15	2
51801	51901	49	14	0
51901	52001	44	15	3
52001	52101	34	6	5
52101	52201	28	6	5
52201	52301	19	1	5
52301	52401	8	2	8
52401	52501	11	3	6
52501	52601	10	3	4
52601	52701	9	2	5
52701	52801	10	2	5
52801	52901	11	1	2
52901	53001	9	0	1
53001	53101	9	0	1
53101	53201	8	0	1
53201	53301	9	0	1
53301	53401	12	0	1
53401	53501	14	1	1
53501	53601	15	1	1
53601	53701	18	1	2
53701	53801	17	1	3
53801	53901	13	1	3
53901	54001	11	0	3
54001	54101	14	0	2
54101	54201	12	0	2
54201	54301	14	0	1
54301	54401	19	1	1
54401	54501	19	1	1
54501	54601	15	1	1
54601	54701	14	1	1
54701	54801	10	1	1
54801	54901	2	0	2
54901	55001	6	5	3
55001	55101	6	5	3
55101	55201	7	6	3
55201	55301	7	6	3
55301	55401	6	6	2
55401	55501	3	1	1
55501	55601	2	1	1
55601	55701	1	0	0
55701	55801	2	0	0
55801	55901	3	0	0
55901	56001	2	0	0
56001	56101	2	0	0
56101	56201	2	0	0
56201	56301	2	0	1
56301	56401	5	0	1
56401	56501	15	0	3
56501	56601	25	0	4
56601	56701	29	2	7
56701	56801	29	3	9
56801	56901	25	3	8
56901	57001	16	3	7
57001	57101	6	3	6
57101	57201	2	1	3
57201	57301	2	0	1
57301	57401	4	0	1
57401	57501	4	0	2
57501	57601	4	0	1
57601	57701	4	0	1
57701	57801	4	0	1
57801	57901	4	0	2
57901	58001	4	0	2
58001	58101	4	0	2
58101	58201	4	0	2
58201	58301	4	0	2
58301	58401	3	0	1
58401	58501	3	0	1
58501	58601	2	0	0
58601	58701	3	0	1
58701	58801	2	0	1
58801	58901	2	0	1
58901	59001	2	0	1
59001	59101	2	0	1
59101	59201	2	0	1
59201	59301	2	0	0
59301	59401	2	0	0
59401	59501	2	0	0
59501	59601	2	0	0
59601	59701	2	0	0
59701	59801	2	0	0
59801	59901	3	0	1
59901	60001	7	1	1
60001	60101	14	1	1
60101	60201	19	1	1
60201	60301	19	1	1
60301	60401	18	1	1
60401	60501	15	1	1
60501	60601	8	0	0
60601	60701	2	0	0
60701	60801	2	0	0
60801	60901	2	1	0
60901	61001	1	1	0
61001	61101	1	1	0
61101	61201	2	1	0
61201	61301	2	1	0
61301	61401	2	0	1
61401	61501	3	1	1
61501	61601	4	1	1
61601	61701	3	1	0
61701	61801	3	1	0
61801	61901	7	1	0
61901	62001	7	1	0
62001	62101	9	0	1
62101	62201	10	0	2
62201	62301	11	1	3
62301	62401	12	2	3
62401	62501	14	3	5
62501	62601	13	3	5
62601	62701	13	3	4
62701	62801	12	3	3
62801	62901	8	2	3
62901	63001	6	1	1
63001	63101	5	1	1
63101	63201	4	1	1
63201	63301	4	0	1
63301	63401	5	0	1
63401	63501	6	0	1
63501	63601	5	0	1
63601	63701	5	0	1
63701	63801	5	0	1
63801	63901	4	1	0
63901	64001	3	0	1
64001	64101	3	0	1
64101	64201	4	1	1
64201	64301	4	1	3
64301	64401	4	1	3
64401	64501	15	2	4
64501	64601	27	3	4
64601	64701	36	3	5
64701	64801	38	2	3
64801	64901	41	2	8
64901	65001	30	2	10
65001	65101	18	1	11
65101	65201	7	1	10
65201	65301	8	1	10
65301	65401	6	1	7
65401	65501	7	8	4
65501	65601	10	18	3
65601	65701	10	18	3
65701	65801	7	18	3
65801	65901	6	18	2
65901	66001	5	10	1
66001	66101	3	0	1
66101	66201	3	0	1
66201	66301	4	1	1
66301	66401	4	1	1
66401	66501	4	1	1
66501	66601	9	1	1
66601	66701	11	1	1
66701	66801	12	1	1
66801	66901	12	2	1
66901	67001	13	1	3
67001	67101	8	1	3
67101	67201	6	1	3
67201	67301	5	1	3
67301	67401	4	0	2
67401	67501	2	0	1
67501	67601	3	0	1
67601	67701	2	0	0
67701	67801	2	0	0
67801	67901	2	0	0
67901	68001	8	0	1
68001	68101	10	0	1
68101	68201	10	0	1
68201	68301	9	0	1
68301	68401	9	0	1
68401	68501	4	0	0
68501	68601	2	1	0
68601	68701	2	1	0
68701	68801	2	1	1
68801	68901	2	1	1
68901	69001	2	1	1
69001	69101	2	0	1
69101	69201	4	1	1
69201	69301	6	1	1
69301	69401	12	1	1
69401	69501	17	1	0
69501	69601	18	1	1
69601	69701	19	1	9
69701	69801	25	0	11
69801	69901	30	0	11
69901	70001	24	0	16
70001	70101	25	0	16
70101	70201	23	0	8
70201	70301	15	0	6
70301	70401	4	1	5
70401	70501	4	1	1
70501	70601	3	1	0
70601	70701	2	1	0
70701	70801	1	1	0
70801	70901	1	0	0
70901	71001	1	0	0
71001	71101	0	0	0
71101	71201	0	0	1
71201	71301	0	1	1
71301	71401	1	1	1
71401	71501	2	1	5
71501	71601	9	1	6
71601	71701	21	1	7
71701	71801	32	2	7
71801	71901	34	2	7
71901	72001	32	2	3
72001	72101	26	2	2
72101	72201	14	1	2
72201	72301	4	3	1
72301	72401	2	2	1
72401	72501	5	2	1
72501	72601	7	5	1
72601	72701	6	5	1
72701	72801	10	3	7
72801	72901	11	3	9
72901	73001	10	3	11
73001	73101	9	1	20
73101	73201	9	1	20
73201	73301	8	0	14
73301	73401	14	0	13
73401	73501	13	0	13
73501	73601	14	0	3
73601	73701	14	1	3
73701	73801	13	4	4
73801	73901	12	13	4
73901	74001	15	13	2
74001	74101	14	13	2
74101	74201	19	13	2
74201	74301	21	10	2
74301	74401	19	1	1
74401	74501	19	0	1
74501	74601	20	0	1
74601	74701	17	1	3
74701	74801	12	1	2
74801	74901	8	0	2
74901	75001	5	0	1
75001	75101	4	0	1
75101	75201	5	1	0
75201	75301	6	1	1
75301	75401	7	1	1
75401	75501	7	1	1
75501	75601	6	2	1
75601	75701	3	1	1
75701	75801	2	1	1
75801	75901	3	1	1
75901	76001	6	1	1
76001	76101	7	1	1
76101	76201	7	1	1
76201	76301	8	1	1
76301	76401	8	1	1
76401	76501	6	1	4
76501	76601	5	1	4
76601	76701	6	1	4
76701	76801	7	1	4
76801	76901	5	1	4
76901	77001	4	1	1
77001	77101	4	0	2
77101	77201	5	0	2
77201	77301	5	0	2
77301	77401	8	0	1
77401	77501	8	0	3
77501	77601	9	0	2
77601	77701	8	1	2
77701	77801	6	1	2
77801	77901	4	1	2
77901	78001	5	0	0
78001	78101	4	1	1
78101	78201	5	0	1
78201	78301	13	2	1
78301	78401	17	21	1
78401	78501	24	54	1
78501	78601	34	58	2
78601	78701	39	58	3
78701	78801	32	57	3
78801	78901	28	38	5
78901	79001	21	4	9
79001	79101	13	3	7
79101	79201	6	3	7
79201	79301	7	3	7
79301	79401	6	3	5
79401	79501	8	3	3
79501	79601	6	0	4
79601	79701	6	0	3
79701	79801	8	0	4
79801	79901	7	0	4
79901	80001	4	0	3
80001	80101	4	0	1
80101	80201	4	0	1
80201	80301	2	0	1
80301	80401	2	0	1
80401	80501	2	0	1
80501	80601	2	0	1
80601	80701	2	0	0
80701	80801	2	0	0
80801	80901	2	0	1
80901	81001	2	0	0
81001	81101	1	0	1
81101	81201	2	0	1
81201	81301	2	0	1
81301	81401	2	0	0
81401	81501	4	1	2
81501	81601	7	2	2
81601	81701	8	1	3
81701	81801	8	1	3
81801	81901	8	1	3
81901	82001	6	1	1
82001	82101	3	0	1
82101	82201	2	0	0
82201	82301	2	0	0
82301	82401	3	0	1
82401	82501	4	2	1
82501	82601	5	2	1
82601	82701	5	2	1
82701	82801	8	3	1
82801	82901	8	3	0
82901	83001	7	1	1
83001	83101	6	1	1
83101	83201	8	1	2
83201	83301	5	0	4
83301	83401	4	0	4
83401	83501	4	0	3
83501	83601	4	0	3
83601	83701	2	0	3
83701	83801	2	0	1
83801	83901	2	0	1
83901	84001	2	0	1
84001	84101	3	0	1
84101	84201	5	2	0
84201	84301	5	2	0
84301	84401	9	2	0
84401	84501	11	3	1
84501	84601	11	3	1
84601	84701	10	1	1
84701	84801	9	1	1
84801	84901	5	0	1
84901	85001	3	0	1
85001	85101	2	0	1
85101	85201	2	0	1
85201	85301	2	0	0
85301	85401	2	0	0
85401	85501	2	0	0
85501	85601	3	0	1
85601	85701	3	0	1
85701	85801	3	0	1
85801	85901	3	0	1
85901	86001	3	0	1
86001	86101	2	0	1
86101	86201	2	0	1
86201	86301	2	0	1
86301	86401	2	0	1
86401	86501	2	0	0
86501	86601	2	0	0
86601	86701	1	0	0
86701	86801	2	0	0
86801	86901	2	0	0
86901	87001	2	0	0
87001	87101	2	0	0
87101	87201	5	0	0
87201	87301	6	0	0
87301	87401	6	0	0
87401	87501	9	0	1
87501	87601	11	1	1
87601	87701	10	2	1
87701	87801	10	3	3
87801	87901	22	9	3
87901	88001	30	29	3
88001	88101	35	29	2
88101	88201	34	28	2
88201	88301	32	27	0
88301	88401	20	21	0
88401	88501	8	1	0
88501	88601	5	0	1
88601	88701	6	0	1
88701	88801	6	0	1
88801	88901	6	0	2
88901	89001	6	0	1
89001	89101	3	1	2
89101	89201	3	1	2
89201	89301	3	1	2
89301	89401	3	1	2
89401	89501	3	1	2
89501	89601	3	0	1
89601	89701	3	1	0
89701	89801	8	1	0
89801	89901	15	1	2
89901	90001	16	3	3
90001	90101	18	3	4
90101	90201	17	3	4
90201	90301	13	3	5
90301	90401	8	3	5
90401	90501	6	2	4
90501	90601	7	2	3
90601	90701	7	1	3
90701	90801	6	1	5
90801	90901	6	1	5
90901	91001	6	1	5
91001	91101	5	1	5
91101	91201	4	1	5
91201	91301	4	1	3
91301	91401	2	0	1
91401	91501	2	0	1
91501	91601	2	4	1
91601	91701	2	15	1
91701	91801	3	15	1
91801	91901	3	15	1
91901	92001	3	16	1
92001	92101	4	13	1
92101	92201	4	1	1
92201	92301	4	1	1
92301	92401	4	1	2
92401	92501	4	0	3
92501	92601	2	0	2
92601	92701	1	0	2
92701	92801	0	0	2
92801	92901	0	0	1
92901	93001	0	0	0
93001	93101	0	0	0
93101	93201	0	0	0
93201	93301	0	0	0
93301	93401	0	0	0
93401	93501	0	0	0
93501	93601	0	0	0
93601	93701	0	0	0
93701	93801	0	0	0
93801	93901	0	0	0
93901	94001	0	0	0
94001	94101	0	0	0
94101	94201	0	0	0
94201	94301	0	0	0
94301	94401	0	0	0
94401	94501	0	0	0
94501	94601	0	0	0
94601	94701	0	0	0
94701	94801	2	0	0
94801	94901	2	0	0
94901	95001	2	0	0
95001	95101	2	0	1
95101	95201	2	0	1
95201	95301	1	0	1
95301	95401	1	0	1
95401	95501	0	0	2
95501	95601	2	0	1
95601	95701	2	0	1
95701	95801	2	0	1
95801	95901	2	0	1
95901	96001	2	0	0
96001	96101	1	0	0
96101	96201	1	0	0
96201	96301	1	0	0
96301	96401	1	0	0
96401	96501	1	0	0
96501	96601	0	1	0
96601	96701	0	1	0
96701	96801	1	1	0
96801	96901	1	1	0
96901	97001	1	1	0
97001	97101	1	0	0
97101	97201	1	0	0
97201	97301	1	0	0
97301	97401	1	0	0
97401	97501	0	0	0
97501	97601	0	0	0
97601	97701	0	0	0
97701	97801	0	0	0
97801	97901	0	0	0
97901	98001	0	0	0
98001	98101	0	0	0
98101	98201	0	0	0
98201	98301	0	0	0
98301	98401	0	0	0
98401	98501	0	0	0
98501	98601	1	0	0
98601	98701	1	0	0
98701	98801	1	0	0
98801	98901	1	0	0
98901	99001	1	0	0
99001	99101	1	0	0
99101	99201	1	0	0
99201	99301	1	0	0
99301	99401	1	0	0
99401	99501	1	0	0
99501	99601	1	0	0
99601	99701	1	0	0
99701	99801	1	0	0
99801	99901	3	0	0
99901	100001	3	0	0
100001	100101	3	0	0
100101	100201	3	0	0
100201	100301	4	0	0
100301	100401	2	0	0
100401	100501	2	0	0
100501	100601	2	0	0
100601	100701	2	0	0
100701	100801	2	0	0
100801	100901	1	0	0
100901	101001	1	0	0
101001	101101	2	0	0
101101	101201	2	0	0
101201	101301	2	0	0
101301	101401	2	0	0
101401	101501	2	0	0
101501	101601	1	0	0
101601	101701	1	0	0
101701	101801	1	0	0
101801	101901	1	0	0
101901	102001	2	0	0
102001	102101	2	0	0
102101	102201	2	0	0
102201	102301	2	0	1
102301	102401	1	0	1
102401	102501	1	0	1
102501	102601	1	0	1
102601	102701	1	0	1
102701	102801	1	0	0
102801	102901	1	0	0
102901	103001	1	0	0
103001	103101	1	0	0
103101	103201	0	0	0
103201	103301	0	0	0
103301	103401	0	0	0
103401	103501	1	0	0
103501	103601	1	0	0
103601	103701	1	0	0
103701	103801	1	0	0
103801	103901	1	0	0
103901	104001	0	0	0
104001	104101	1	0	0
104101	104201	0	0	0
104201	104301	1	0	0
104301	104401	1	0	0
104401	104501	1	0	0
104501	104601	1	0	0
104601	104701	1	0	0
104701	104801	0	0	0
104801	104901	0	0	0
104901	105001	0	0	0
105001	105101	0	0	0
105101	105201	0	0	0
105201	105301	1	0	0
105301	105401	2	0	0
105401	105501	4	0	0
105501	105601	4	0	0
105601	105701	4	0	0
105701	105801	3	0	0
105801	105901	2	0	0
105901	106001	0	0	0
106001	106101	0	0	0
106101	106201	0	0	0
106201	106301	0	0	0
106301	106401	0	0	0
106401	106501	0	0	0
106501	106601	0	0	0
106601	106701	0	0	0
106701	106801	0	0	0
106801	106901	0	0	0
106901	107001	0	0	0
107001	107101	1	0	0
107101	107201	10	0	0
107201	107301	22	0	0
107301	107401	30	0	0
107401	107501	30	0	0
107501	107601	30	0	0
107601	107701	21	0	0
107701	107801	13	0	0
107801	107901	5	0	0
107901	108001	5	0	0
108001	108101	5	0	0
108101	108201	4	0	0
108201	108301	1	0	0
108301	108401	1	0	0
108401	108501	1	0	0
108501	108601	1	0	0
108601	108701	1	0	0
108701	108801	1	0	0
108801	108901	0	0	0
108901	109001	0	0	0
109001	109101	0	0	0
109101	109201	0	0	0
109201	109301	0	0	0
109301	109401	0	0	0
109401	109501	0	0	0
109501	109601	0	0	0
109601	109701	0	0	0
109701	109801	0	0	0
109801	109901	0	0	0
109901	110001	0	0	0
110001	110101	0	0	0
110101	110201	0	0	0
110201	110301	0	0	0
110301	110401	1	0	1
110401	110501	1	0	2
110501	110601	1	0	3
110601	110701	1	0	3
110701	110801	1	0	4
110801	110901	1	0	3
110901	111001	0	0	1
111001	111101	0	0	0
111101	111201	0	0	0
111201	111301	2	0	0
111301	111401	2	0	0
111401	111501	2	0	0
111501	111601	2	0	0
111601	111701	2	0	0
111701	111801	1	0	0
111801	111901	1	0	0
111901	112001	0	0	0
112001	112101	0	0	0
112101	112201	0	0	0
112201	112301	0	0	0
112301	112401	0	0	0
112401	112501	0	0	0
112501	112601	0	0	0
112601	112701	0	0	1
112701	112801	1	0	1
112801	112901	1	0	1
112901	113001	1	0	1
113001	113101	1	0	0
113101	113201	1	0	0
113201	113301	0	0	0
113301	113401	0	0	0
113401	113501	0	0	0
113501	113601	0	0	0
113601	113701	0	0	0
113701	113801	0	0	0
113801	113901	0	0	0
113901	114001	0	0	0
114001	114101	0	0	0
114101	114201	0	0	0
114201	114301	0	0	0
114301	114401	0	0	0
114401	114501	0	0	0
114501	114601	0	0	0
114601	114701	0	0	0
114701	114801	0	0	0
114801	114901	0	0	0
114901	115001	0	0	0
115001	115101	0	0	0
115101	115201	0	0	0
115201	115301	0	0	0
115301	115401	0	0	0
115401	115501	0	0	0
115501	115601	2	0	0
115601	115701	2	0	0
115701	115801	2	0	0
115801	115901	2	0	0
115901	116001	3	0	0
116001	116101	0	0	0
116101	116201	3	0	0
116201	116301	8	0	0
116301	116401	8	0	0
116401	116501	8	0	0
116501	116601	9	0	0
116601	116701	7	0	0
116701	116801	4	0	1
116801	116901	4	0	1
116901	117001	6	0	1
117001	117101	6	0	1
117101	117201	5	0	1
117201	117301	3	0	0
117301	117401	6	0	1
117401	117501	4	0	1
117501	117601	4	0	1
117601	117701	4	0	1
117701	117801	4	0	1
117801	117901	0	0	0
117901	118001	0	0	0
118001	118101	0	0	0
118101	118201	0	0	0
118201	118301	1	0	0
118301	118401	1	0	2
118401	118501	2	0	2
118501	118601	2	1	2
118601	118701	2	0	2
118701	118801	2	0	2
118801	118901	2	0	0
118901	119001	1	0	0
119001	119101	1	0	0
119101	119201	8	1	0
119201	119301	19	1	0
119301	119401	21	1	1
119401	119501	22	2	1
119501	119601	23	2	1
119601	119701	18	1	2
119701	119801	8	1	2
119801	119901	8	1	3
119901	120001	7	1	2
120001	120101	6	1	2
120101	120201	7	1	3
120201	120301	6	1	2
120301	120401	4	1	2
120401	120501	3	1	2
120501	120601	4	1	1
120601	120701	3	1	0
120701	120801	3	1	0
120801	120901	3	1	0
120901	121001	3	1	0
121001	121101	3	1	0
121101	121201	3	0	0
121201	121301	3	0	0
121301	121401	2	1	0
121401	121501	2	1	0
121501	121601	3	1	0
121601	121701	3	1	2
121701	121801	4	1	6
121801	121901	5	1	7
121901	122001	6	1	7
122001	122101	10	1	8
122101	122201	14	1	7
122201	122301	19	0	4
122301	122401	22	1	5
122401	122501	22	1	5
122501	122601	20	2	4
122601	122701	14	2	4
122701	122801	12	3	4
122801	122901	11	2	3
122901	123001	12	4	4
123001	123101	14	4	4
123101	123201	17	5	5
123201	123301	17	4	4
123301	123401	20	4	4
123401	123501	19	2	3
123501	123601	16	2	3
123601	123701	13	2	2
123701	123801	10	2	2
123801	123901	4	1	1
123901	124001	2	2	1
124001	124101	2	2	1
124101	124201	2	1	1
124201	124301	3	1	2
124301	124401	3	2	2
124401	124501	3	1	2
124501	124601	3	1	1
124601	124701	3	1	2
124701	124801	5	2	1
124801	124901	9	1	3
124901	125001	10	1	3
125001	125101	10	1	3
125101	125201	10	2	3
125201	125301	8	1	3
125301	125401	4	1	1
125401	125501	3	1	1
125501	125601	3	1	1
125601	125701	2	1	1
125701	125801	2	1	0
125801	125901	2	1	1
125901	126001	2	0	2
126001	126101	3	0	1
126101	126201	2	0	2
126201	126301	2	1	2
126301	126401	2	0	1
126401	126501	2	0	0
126501	126601	2	0	1
126601	126701	2	0	0
126701	126801	2	0	0
126801	126901	2	0	1
126901	127001	6	0	3
127001	127101	6	0	8
127101	127201	11	7	11
127201	127301	12	7	11
127301	127401	12	7	10
127401	127501	8	7	8
127501	127601	7	7	4
127601	127701	3	1	3
127701	127801	1	0	3
127801	127901	2	0	3
127901	128001	2	0	3
128001	128101	2	0	2
128101	128201	3	0	0
128201	128301	7	1	1
128301	128401	9	1	1
128401	128501	16	2	2
128501	128601	19	2	4
128601	128701	18	1	4
128701	128801	15	0	4
128801	128901	12	0	4
128901	129001	5	0	2
129001	129101	2	0	0
129101	129201	2	0	1
129201	129301	3	0	1
129301	129401	3	0	1
129401	129501	4	1	2
129501	129601	4	1	2
129601	129701	5	1	1
129701	129801	5	1	1
129801	129901	6	1	1
129901	130001	7	1	7
130001	130101	6	5	16
130101	130201	6	4	16
130201	130301	8	5	16
130301	130401	12	5	19
130401	130501	14	6	15
130501	130601	14	2	7
130601	130701	15	2	7
130701	130801	14	1	7
130801	130901	13	1	5
130901	131001	10	1	5
131001	131101	12	1	8
131101	131201	11	2	8
131201	131301	9	2	8
131301	131401	6	2	6
131401	131501	5	2	4
131501	131601	4	2	1
131601	131701	4	1	1
131701	131801	4	1	1
131801	131901	3	0	1
131901	132001	3	0	1
132001	132101	4	0	0
132101	132201	3	0	1
132201	132301	4	0	1
132301	132401	4	0	1
132401	132501	4	0	1
132501	132601	3	0	1
132601	132701	3	0	1
132701	132801	2	0	1
132801	132901	3	0	1
132901	133001	3	0	1
133001	133101	5	0	1
133101	133201	6	0	1
133201	133301	5	1	1
133301	133401	8	1	1
133401	133501	9	2	1
133501	133601	8	2	1
133601	133701	12	2	2
133701	133801	15	2	3
133801	133901	12	2	3
133901	134001	12	1	2
134001	134101	11	1	2
134101	134201	8	1	2
134201	134301	6	1	1
134301	134401	6	1	1
134401	134501	6	1	3
134501	134601	6	1	2
134601	134701	11	0	2
134701	134801	12	1	2
134801	134901	12	1	3
134901	135001	10	1	3
135001	135101	13	2	10
135101	135201	11	2	10
135201	135301	10	1	10
135301	135401	11	2	10
135401	135501	12	2	8
135501	135601	10	1	1
135601	135701	9	1	1
135701	135801	8	3	1
135801	135901	9	2	1
135901	136001	9	2	1
136001	136101	10	3	1
136101	136201	11	3	1
136201	136301	13	1	1
136301	136401	14	12	1
136401	136501	13	11	1
136501	136601	12	11	1
136601	136701	12	11	1
136701	136801	9	10	1
136801	136901	6	0	0
136901	137001	6	0	1
137001	137101	6	0	0
137101	137201	5	1	3
137201	137301	6	1	4
137301	137401	7	1	5
137401	137501	8	1	5
137501	137601	8	1	5
137601	137701	12	1	3
137701	137801	22	1	2
137801	137901	23	1	2
137901	138001	21	1	1
138001	138101	20	1	1
138101	138201	15	1	0
138201	138301	3	1	0
138301	138401	1	0	0
138401	138501	2	0	0
138501	138601	2	0	0
138601	138701	2	0	2
138701	138801	2	0	2
138801	138901	2	1	2
138901	139001	1	0	2
139001	139101	1	0	2
139101	139201	0	0	0
139201	139301	0	0	0
139301	139401	0	0	0
139401	139905	0	0	0
