# Supplementary material for: Decoding Evolution of Rubioideae: Plastomes Reveal Sweet Secrets of Codon Usage, Diagnostides, and Superbarcoding
Source: Genes (Basel). 2024 Apr 27;15(5):562. doi: 10.3390/genes15050562 (PMC11121115; doi:10.3390/genes15050562)
Supplement: Supplementary file 1 [file genes-15-00562-s001.zip › supplementary/Table S14.xlsx]

## Sheet: Table S9
AA	codon	eff	freq	RSCU	Name	Col	index	Species
Lys	aaa	1108	0.0420301949776193	1.49628629304524	1	0	Lys 1	Galium_spurium
Asn	aac	324	0.0122904180259464	0.502325581395349	1	0	Asn 1	Galium_spurium
Lys	aag	373	0.014149154085426	0.50371370695476	1	1	Lys 1	Galium_spurium
Asn	aat	966	0.0366436537440255	1.49767441860465	1	1	Asn 1	Galium_spurium
Thr	aca	433	0.0164251574235642	1.27728613569322	1	0	Thr 1	Galium_spurium
Thr	acc	253	0.00959714740914953	0.746312684365782	1	1	Thr 1	Galium_spurium
Thr	acg	161	0.00610727562400425	0.474926253687316	1	2	Thr 1	Galium_spurium
Thr	act	509	0.019308094985206	1.50147492625369	1	3	Thr 1	Galium_spurium
Arg	aga	438	0.0166148243684091	1.68030690537084	1	0	Arg 1	Galium_spurium
Ser	agc	125	0.00474167362112131	0.367647058823529	1	0	Ser 1	Galium_spurium
Arg	agg	175	0.00663834306956984	0.671355498721228	1	1	Arg 1	Galium_spurium
Ser	agt	385	0.0146043547530536	1.13235294117647	1	1	Ser 1	Galium_spurium
Ile	ata	693	0.0262878385554965	0.936064835659613	1	0	Ile 1	Galium_spurium
Ile	atc	405	0.015363022532433	0.547050877982891	1	1	Ile 1	Galium_spurium
Met	atg	600	0.0227600333813823	1	1	0	Met 1	Galium_spurium
Ile	att	1123	0.0425991958121539	1.5168842863575	1	2	Ile 1	Galium_spurium
Gln	caa	713	0.027046506334876	1.5154091392136	1	0	Gln 1	Galium_spurium
His	cac	159	0.00603140884606631	0.527363184079602	1	0	His 1	Galium_spurium
Gln	cag	228	0.00864881268492527	0.484590860786397	1	1	Gln 1	Galium_spurium
His	cat	444	0.0168424247022229	1.4726368159204	1	1	His 1	Galium_spurium
Pro	cca	298	0.0113041499127532	1.14395393474088	1	0	Pro 1	Galium_spurium
Pro	ccc	219	0.00830741218420454	0.840690978886756	1	1	Pro 1	Galium_spurium
Pro	ccg	150	0.00569000834534557	0.575815738963532	1	2	Pro 1	Galium_spurium
Pro	cct	375	0.0142250208633639	1.43953934740883	1	3	Pro 1	Galium_spurium
Arg	cga	367	0.0139215537516122	1.4079283887468	1	2	Arg 1	Galium_spurium
Arg	cgc	106	0.00402093923071087	0.406649616368286	1	3	Arg 1	Galium_spurium
Arg	cgg	134	0.00508307412184205	0.514066496163683	1	4	Arg 1	Galium_spurium
Arg	cgt	344	0.0130490858053258	1.31969309462916	1	5	Arg 1	Galium_spurium
Leu	cta	430	0.0163113572566573	0.902729181245626	1	0	Leu 1	Galium_spurium
Leu	ctc	180	0.00682801001441469	0.377886634009797	1	1	Leu 1	Galium_spurium
Leu	ctg	186	0.00705561034822851	0.390482855143457	1	2	Leu 1	Galium_spurium
Leu	ctt	618	0.0234428343828238	1.29741077676697	1	3	Leu 1	Galium_spurium
Glu	gaa	1061	0.0402473256960777	1.53102453102453	1	0	Glu 1	Galium_spurium
Asp	gac	201	0.00762461118276307	0.381404174573055	1	0	Asp 1	Galium_spurium
Glu	gag	325	0.0123283514149154	0.468975468975469	1	1	Glu 1	Galium_spurium
Asp	gat	853	0.0323571807905318	1.61859582542695	1	1	Asp 1	Galium_spurium
Ala	gca	373	0.014149154085426	1.08194343727339	1	0	Ala 1	Galium_spurium
Ala	gcc	227	0.0086108792959563	0.658448150833938	1	1	Ala 1	Galium_spurium
Ala	gcg	151	0.00572794173431454	0.437998549673677	1	2	Ala 1	Galium_spurium
Ala	gct	628	0.0238221682725135	1.821609862219	1	3	Ala 1	Galium_spurium
Gly	gga	679	0.025756771109931	1.52498596294217	1	0	Gly 1	Galium_spurium
Gly	ggc	183	0.0069418101813216	0.41100505334082	1	1	Gly 1	Galium_spurium
Gly	ggg	327	0.0124042181928533	0.734418865805727	1	2	Gly 1	Galium_spurium
Gly	ggt	592	0.0224565662696305	1.32959011791129	1	3	Gly 1	Galium_spurium
Val	gta	516	0.0195736287079888	1.49025270758123	1	0	Val 1	Galium_spurium
Val	gtc	174	0.00660040968060086	0.502527075812274	1	1	Val 1	Galium_spurium
Val	gtg	182	0.00690387679235263	0.525631768953069	1	2	Val 1	Galium_spurium
Val	gtt	513	0.0194598285410819	1.48158844765343	1	3	Val 1	Galium_spurium
Stp	taa	43	0.00163113572566573	1.59259259259259	1	0	Stp 1	Galium_spurium
Tyr	tac	199	0.00754874440482513	0.412863070539419	1	0	Tyr 1	Galium_spurium
Stp	tag	23	0.000872467946286321	0.851851851851852	1	1	Stp 1	Galium_spurium
Tyr	tat	765	0.0290190425612624	1.58713692946058	1	1	Tyr 1	Galium_spurium
Ser	tca	385	0.0146043547530536	1.13235294117647	1	2	Ser 1	Galium_spurium
Ser	tcc	317	0.0120248843031636	0.932352941176471	1	3	Ser 1	Galium_spurium
Ser	tcg	236	0.00895227979667704	0.694117647058824	1	4	Ser 1	Galium_spurium
Ser	tct	592	0.0224565662696305	1.74117647058824	1	5	Ser 1	Galium_spurium
Stp	tga	15	0.000569000834534557	0.555555555555556	1	2	Stp 1	Galium_spurium
Cys	tgc	88	0.0033381382292694	0.578947368421053	1	0	Cys 1	Galium_spurium
Trp	tgg	469	0.0177907594264472	1	1	0	Trp 1	Galium_spurium
Cys	tgt	216	0.00819361201729762	1.42105263157895	1	1	Cys 1	Galium_spurium
Leu	tta	890	0.0337607161823837	1.86843946815955	1	4	Leu 1	Galium_spurium
Phe	ttc	487	0.0184735604278886	0.623160588611644	1	0	Phe 1	Galium_spurium
Leu	ttg	554	0.0210150974888096	1.1630510846746	1	5	Leu 1	Galium_spurium
Phe	ttt	1076	0.0408163265306122	1.37683941138836	1	1	Phe 1	Galium_spurium
Lys	aaa	1126	0.0422767890666066	1.49634551495017	2	0	Lys 2	Galium_aparine
Asn	aac	323	0.0121273560111136	0.496541122213682	2	0	Asn 2	Galium_aparine
Lys	aag	379	0.0142299316662912	0.503654485049834	2	1	Lys 2	Galium_aparine
Asn	aat	978	0.036719981977923	1.50345887778632	2	1	Asn 2	Galium_aparine
Thr	aca	443	0.0166328752722085	1.28872727272727	2	0	Thr 2	Galium_aparine
Thr	acc	255	0.00957422842982654	0.741818181818182	2	1	Thr 2	Galium_aparine
Thr	acg	157	0.00589472103326575	0.456727272727273	2	2	Thr 2	Galium_aparine
Thr	act	520	0.0195239167980776	1.51272727272727	2	3	Thr 2	Galium_aparine
Arg	aga	438	0.0164451453029962	1.66751269035533	2	0	Arg 2	Galium_aparine
Ser	agc	126	0.00473079522414958	0.370588235294118	2	0	Ser 2	Galium_aparine
Arg	agg	174	0.00653300292858752	0.66243654822335	2	1	Arg 2	Galium_aparine
Ser	agt	386	0.0144927536231884	1.13529411764706	2	1	Ser 2	Galium_aparine
Ile	ata	700	0.0262821956897199	0.937081659973226	2	0	Ile 2	Galium_aparine
Ile	atc	406	0.0152436735000375	0.543507362784471	2	1	Ile 2	Galium_aparine
Met	atg	602	0.0226026882931591	1	2	0	Met 2	Galium_aparine
Ile	att	1135	0.0426147030111887	1.5194109772423	2	2	Ile 2	Galium_aparine
Gln	caa	719	0.0269955695727266	1.52008456659619	2	0	Gln 2	Galium_aparine
His	cac	161	0.00604490500863558	0.533996683250415	2	0	His 2	Galium_aparine
Gln	cag	227	0.00852294060223774	0.479915433403806	2	1	Gln 2	Galium_aparine
His	cat	442	0.016595329278366	1.46600331674959	2	1	His 2	Galium_aparine
Pro	cca	305	0.0114515281219494	1.14877589453861	2	0	Pro 2	Galium_aparine
Pro	ccc	219	0.00822257265149809	0.824858757062147	2	1	Pro 2	Galium_aparine
Pro	ccg	150	0.00563189907636855	0.564971751412429	2	2	Pro 2	Galium_aparine
Pro	cct	388	0.0145678456108733	1.46139359698682	2	3	Pro 2	Galium_aparine
Arg	cga	369	0.0138544717278666	1.40482233502538	2	2	Arg 2	Galium_aparine
Arg	cgc	106	0.00397987534730044	0.403553299492386	2	3	Arg 2	Galium_aparine
Arg	cgg	141	0.00529398513178644	0.536802030456853	2	4	Arg 2	Galium_aparine
Arg	cgt	348	0.013066005857175	1.3248730964467	2	5	Arg 2	Galium_aparine
Leu	cta	432	0.0162198693399414	0.894718674490853	2	0	Leu 2	Galium_aparine
Leu	ctc	184	0.00690846286701209	0.381083879875734	2	1	Leu 2	Galium_aparine
Leu	ctg	183	0.00687091687316963	0.379012771832931	2	2	Leu 2	Galium_aparine
Leu	ctt	627	0.0235413381392205	1.29858474283742	2	3	Leu 2	Galium_aparine
Glu	gaa	1067	0.0400615754299016	1.52211126961484	2	0	Glu 2	Galium_aparine
Asp	gac	198	0.00743410678080649	0.372881355932203	2	0	Asp 2	Galium_aparine
Glu	gag	335	0.0125779079372231	0.477888730385164	2	1	Glu 2	Galium_aparine
Asp	gat	864	0.0324397386798829	1.6271186440678	2	1	Asp 2	Galium_aparine
Ala	gca	381	0.0143050236539761	1.08934953538242	2	0	Ala 2	Galium_aparine
Ala	gcc	231	0.00867312457760757	0.660471765546819	2	1	Ala 2	Galium_aparine
Ala	gcg	159	0.00596981302095066	0.454610436025733	2	2	Ala 2	Galium_aparine
Ala	gct	628	0.023578884133063	1.79556826304503	2	3	Ala 2	Galium_aparine
Gly	gga	685	0.0257190057820831	1.5230683713174	2	0	Gly 2	Galium_aparine
Gly	ggc	188	0.00705864684238192	0.418010005558644	2	1	Gly 2	Galium_aparine
Gly	ggg	328	0.0123150859803259	0.729294052251251	2	2	Gly 2	Galium_aparine
Gly	ggt	598	0.0224525043177893	1.32962757087271	2	3	Gly 2	Galium_aparine
Val	gta	525	0.0197116467672899	1.48936170212766	2	0	Val 2	Galium_aparine
Val	gtc	179	0.00672073289779981	0.507801418439716	2	1	Val 2	Galium_aparine
Val	gtg	184	0.00690846286701209	0.521985815602837	2	2	Val 2	Galium_aparine
Val	gtt	522	0.0195990087857626	1.48085106382979	2	3	Val 2	Galium_aparine
Stp	taa	44	0.00165202372906811	1.59036144578313	2	0	Stp 2	Galium_aparine
Tyr	tac	193	0.0072463768115942	0.397119341563786	2	0	Tyr 2	Galium_aparine
Stp	tag	23	0.000863557858376511	0.831325301204819	2	1	Stp 2	Galium_aparine
Tyr	tat	779	0.029248329203274	1.60288065843621	2	1	Tyr 2	Galium_aparine
Ser	tca	384	0.0144176616355035	1.12941176470588	2	2	Ser 2	Galium_aparine
Ser	tcc	317	0.0119020800480589	0.932352941176471	2	3	Ser 2	Galium_aparine
Ser	tcg	239	0.00897349252834722	0.702941176470588	2	4	Ser 2	Galium_aparine
Ser	tct	588	0.0220770443793647	1.72941176470588	2	5	Ser 2	Galium_aparine
Stp	tga	16	0.000600735901479312	0.578313253012048	2	2	Stp 2	Galium_aparine
Cys	tgc	85	0.00319140947660885	0.553745928338762	2	0	Cys 2	Galium_aparine
Trp	tgg	470	0.0176466171059548	1	2	0	Trp 2	Galium_aparine
Cys	tgt	222	0.00833521063302546	1.44625407166124	2	1	Cys 2	Galium_aparine
Leu	tta	908	0.034091762408951	1.88056610286503	2	4	Leu 2	Galium_aparine
Phe	ttc	495	0.0185852669520162	0.625790139064475	2	0	Phe 2	Galium_aparine
Leu	ttg	563	0.0211383945333033	1.16603382809803	2	5	Leu 2	Galium_aparine
Phe	ttt	1087	0.0408124953067508	1.37420986093552	2	1	Phe 2	Galium_aparine
Lys	aaa	1113	0.0417432396954581	1.48995983935743	3	0	Lys 3	Galium_odoratum
Asn	aac	322	0.0120766605408244	0.49500384319754	3	0	Asn 3	Galium_odoratum
Lys	aag	381	0.0142894648014102	0.51004016064257	3	1	Lys 3	Galium_odoratum
Asn	aat	979	0.0367175486629412	1.50499615680246	3	1	Asn 3	Galium_odoratum
Thr	aca	438	0.0164272587480779	1.27418181818182	3	0	Thr 3	Galium_odoratum
Thr	acc	253	0.00948880471064771	0.736	3	1	Thr 3	Galium_odoratum
Thr	acg	164	0.00615084574128943	0.477090909090909	3	2	Thr 3	Galium_odoratum
Thr	act	520	0.0195026816187226	1.51272727272727	3	3	Thr 3	Galium_odoratum
Arg	aga	442	0.0165772793759142	1.68060836501901	3	0	Arg 3	Galium_odoratum
Ser	agc	122	0.00457562914900799	0.357073170731707	3	0	Ser 3	Galium_odoratum
Arg	agg	177	0.00663841278175749	0.673003802281369	3	1	Arg 3	Galium_odoratum
Ser	agt	392	0.0147020215279601	1.14731707317073	3	1	Ser 3	Galium_odoratum
Ile	ata	696	0.026103589243521	0.928825622775801	3	0	Ile 3	Galium_odoratum
Ile	atc	404	0.0151520834114691	0.53914590747331	3	1	Ile 3	Galium_odoratum
Met	atg	607	0.0227656302741627	1	3	0	Met 3	Galium_odoratum
Ile	att	1148	0.043055920189026	1.53202846975089	3	2	Ile 3	Galium_odoratum
Gln	caa	719	0.0269662078535799	1.5168776371308	3	0	Gln 3	Galium_odoratum
His	cac	161	0.00603833027041218	0.523577235772358	3	0	His 3	Galium_odoratum
Gln	cag	229	0.00858868094362975	0.483122362869198	3	1	Gln 3	Galium_odoratum
His	cat	454	0.0170273412594232	1.47642276422764	3	1	His 3	Galium_odoratum
Pro	cca	300	0.0112515470877246	1.12994350282486	3	0	Pro 3	Galium_odoratum
Pro	ccc	222	0.00832614484491618	0.836158192090395	3	1	Pro 3	Galium_odoratum
Pro	ccg	148	0.00555076322994412	0.55743879472693	3	2	Pro 3	Galium_odoratum
Pro	cct	392	0.0147020215279601	1.47645951035782	3	3	Pro 3	Galium_odoratum
Arg	cga	372	0.0139519183887785	1.41444866920152	3	2	Arg 3	Galium_odoratum
Arg	cgc	110	0.00412556726549901	0.418250950570342	3	3	Arg 3	Galium_odoratum
Arg	cgg	139	0.00521321681731238	0.52851711026616	3	4	Arg 3	Galium_odoratum
Arg	cgt	338	0.0126767430521697	1.2851711026616	3	5	Arg 3	Galium_odoratum
Leu	cta	429	0.0160897123354461	0.889119170984456	3	0	Leu 3	Galium_odoratum
Leu	ctc	189	0.00708847466526647	0.391709844559586	3	1	Leu 3	Galium_odoratum
Leu	ctg	188	0.00705096950830739	0.389637305699482	3	2	Leu 3	Galium_odoratum
Leu	ctt	625	0.0234407230994262	1.29533678756477	3	3	Leu 3	Galium_odoratum
Glu	gaa	1054	0.0395304354348723	1.51873198847262	3	0	Glu 3	Galium_odoratum
Asp	gac	199	0.00746352623485729	0.374764595103578	3	0	Asp 3	Galium_odoratum
Glu	gag	334	0.0125267224243333	0.481268011527378	3	1	Glu 3	Galium_odoratum
Asp	gat	863	0.0323669504556877	1.62523540489642	3	1	Asp 3	Galium_odoratum
Ala	gca	386	0.0144769905862056	1.0997150997151	3	0	Ala 3	Galium_odoratum
Ala	gcc	221	0.00828863968795709	0.62962962962963	3	1	Ala 3	Galium_odoratum
Ala	gcg	161	0.00603833027041218	0.458689458689459	3	2	Ala 3	Galium_odoratum
Ala	gct	636	0.0238532798259761	1.81196581196581	3	3	Ala 3	Galium_odoratum
Gly	gga	698	0.0261785995574391	1.55024986118823	3	0	Gly 3	Galium_odoratum
Gly	ggc	184	0.00690094888047106	0.408661854525264	3	1	Gly 3	Galium_odoratum
Gly	ggg	319	0.0119641450699471	0.708495280399778	3	2	Gly 3	Galium_odoratum
Gly	ggt	600	0.0225030941754491	1.33259300388673	3	3	Gly 3	Galium_odoratum
Val	gta	534	0.0200277538161497	1.5095406360424	3	0	Val 3	Galium_odoratum
Val	gtc	175	0.00656340246783933	0.49469964664311	3	1	Val 3	Galium_odoratum
Val	gtg	182	0.0068259385665529	0.514487632508834	3	2	Val 3	Galium_odoratum
Val	gtt	524	0.0196527022465589	1.48127208480565	3	3	Val 3	Galium_odoratum
Stp	taa	46	0.00172523722011777	1.64285714285714	3	0	Stp 3	Galium_odoratum
Tyr	tac	196	0.00735101076398005	0.404123711340206	3	0	Tyr 3	Galium_odoratum
Stp	tag	22	0.000825113453099801	0.785714285714286	3	1	Stp 3	Galium_odoratum
Tyr	tat	774	0.0290289914863294	1.59587628865979	3	1	Tyr 3	Galium_odoratum
Ser	tca	382	0.0143269699583693	1.1180487804878	3	2	Ser 3	Galium_odoratum
Ser	tcc	318	0.011926639912988	0.930731707317073	3	3	Ser 3	Galium_odoratum
Ser	tcg	236	0.00885121704234332	0.690731707317073	3	4	Ser 3	Galium_odoratum
Ser	tct	600	0.0225030941754491	1.75609756097561	3	5	Ser 3	Galium_odoratum
Stp	tga	16	0.00060008251134531	0.571428571428572	3	2	Stp 3	Galium_odoratum
Cys	tgc	88	0.0033004538123992	0.57516339869281	3	0	Cys 3	Galium_odoratum
Trp	tgg	471	0.0176649289277276	1	3	0	Trp 3	Galium_odoratum
Cys	tgt	218	0.00817612421707985	1.42483660130719	3	1	Cys 3	Galium_odoratum
Leu	tta	900	0.0337546412631737	1.86528497409326	3	4	Leu 3	Galium_odoratum
Phe	ttc	504	0.0189025991073773	0.634361233480176	3	0	Phe 3	Galium_odoratum
Leu	ttg	564	0.0211529085249222	1.16891191709845	3	5	Leu 3	Galium_odoratum
Phe	ttt	1085	0.0406930953006038	1.36563876651982	3	1	Phe 3	Galium_odoratum
Lys	aaa	1039	0.0399523186956856	1.48640915593705	4	0	Lys 4	Galium_mollugo
Asn	aac	302	0.0116127047604399	0.492659053833605	4	0	Asn 4	Galium_mollugo
Lys	aag	359	0.013804506652311	0.513590844062947	4	1	Lys 4	Galium_mollugo
Asn	aat	924	0.0355302622471737	1.50734094616639	4	1	Asn 4	Galium_mollugo
Thr	aca	426	0.0163808351918788	1.26128793486306	4	0	Thr 4	Galium_mollugo
Thr	acc	256	0.00984388218103515	0.757957068837898	4	1	Thr 4	Galium_mollugo
Thr	acg	162	0.0062293316926863	0.479644707623982	4	2	Thr 4	Galium_mollugo
Thr	act	507	0.0194955010382219	1.50111028867506	4	3	Thr 4	Galium_mollugo
Arg	aga	422	0.0162270245328001	1.6420233463035	4	0	Arg 4	Galium_mollugo
Ser	agc	123	0.00472967776666923	0.368079800498753	4	0	Ser 4	Galium_mollugo
Arg	agg	175	0.00672921633469199	0.680933852140078	4	1	Arg 4	Galium_mollugo
Ser	agt	379	0.0145735599477044	1.13416458852868	4	1	Ser 4	Galium_mollugo
Ile	ata	671	0.0258017380604476	0.924666972898484	4	0	Ile 4	Galium_mollugo
Ile	atc	401	0.0154195185726371	0.552595314653192	4	1	Ile 4	Galium_mollugo
Met	atg	599	0.0230331461970315	1	4	0	Met 4	Galium_mollugo
Ile	att	1105	0.0424901945704837	1.52273771244832	4	2	Ile 4	Galium_mollugo
Gln	caa	695	0.0267246020149196	1.50595882990249	4	0	Gln 4	Galium_mollugo
His	cac	158	0.00607552103360763	0.525790349417637	4	0	His 4	Galium_mollugo
Gln	cag	228	0.00876720756748443	0.494041170097508	4	1	Gln 4	Galium_mollugo
His	cat	443	0.0170345304929632	1.47420965058236	4	1	His 4	Galium_mollugo
Pro	cca	292	0.0112281781127432	1.12307692307692	4	0	Pro 4	Galium_mollugo
Pro	ccc	221	0.00849803891409675	0.85	4	1	Pro 4	Galium_mollugo
Pro	ccg	151	0.00580635238021995	0.580769230769231	4	2	Pro 4	Galium_mollugo
Pro	cct	376	0.0144582019533954	1.44615384615385	4	3	Pro 4	Galium_mollugo
Arg	cga	366	0.0140736753056987	1.42412451361868	4	2	Arg 4	Galium_mollugo
Arg	cgc	106	0.00407598246558486	0.412451361867704	4	3	Arg 4	Galium_mollugo
Arg	cgg	135	0.00519110974390525	0.525291828793774	4	4	Arg 4	Galium_mollugo
Arg	cgt	338	0.012997000692148	1.31517509727626	4	5	Arg 4	Galium_mollugo
Leu	cta	429	0.0164961931861878	0.908256880733945	4	0	Leu 4	Galium_mollugo
Leu	ctc	182	0.00699838498807967	0.385321100917431	4	1	Leu 4	Galium_mollugo
Leu	ctg	183	0.00703683765284934	0.387438249823571	4	2	Leu 4	Galium_mollugo
Leu	ctt	618	0.0237637468276552	1.30839802399435	4	3	Leu 4	Galium_mollugo
Glu	gaa	1033	0.0397216027070676	1.51244509516837	4	0	Glu 4	Galium_mollugo
Asp	gac	197	0.0075751749596247	0.378119001919386	4	0	Asp 4	Galium_mollugo
Glu	gag	333	0.0128047373682996	0.487554904831625	4	1	Glu 4	Galium_mollugo
Asp	gat	845	0.0324925017303699	1.62188099808061	4	1	Asp 4	Galium_mollugo
Ala	gca	373	0.0143428439590864	1.07338129496403	4	0	Ala 4	Galium_mollugo
Ala	gcc	222	0.00853649157886642	0.638848920863309	4	1	Ala 4	Galium_mollugo
Ala	gcg	164	0.00630623702222564	0.471942446043165	4	2	Ala 4	Galium_mollugo
Ala	gct	631	0.0242636314696608	1.8158273381295	4	3	Ala 4	Galium_mollugo
Gly	gga	682	0.0262247173729139	1.52914798206278	4	0	Gly 4	Galium_mollugo
Gly	ggc	180	0.00692147965854034	0.403587443946188	4	1	Gly 4	Galium_mollugo
Gly	ggg	324	0.0124586633853726	0.726457399103139	4	2	Gly 4	Galium_mollugo
Gly	ggt	598	0.0229946935322618	1.34080717488789	4	3	Gly 4	Galium_mollugo
Val	gta	531	0.020418364992694	1.51931330472103	4	0	Val 4	Galium_mollugo
Val	gtc	172	0.00661385834038299	0.492131616595136	4	1	Val 4	Galium_mollugo
Val	gtg	176	0.00676766899946166	0.503576537911302	4	2	Val 4	Galium_mollugo
Val	gtt	519	0.019956933015458	1.48497854077253	4	3	Val 4	Galium_mollugo
Stp	taa	45	0.00173036991463508	1.60714285714286	4	0	Stp 4	Galium_mollugo
Tyr	tac	191	0.00734445897100669	0.406815761448349	4	0	Tyr 4	Galium_mollugo
Stp	tag	24	0.000922863954472045	0.857142857142857	4	1	Stp 4	Galium_mollugo
Tyr	tat	748	0.0287625932477121	1.59318423855165	4	1	Tyr 4	Galium_mollugo
Ser	tca	377	0.014496654618165	1.12817955112219	4	2	Ser 4	Galium_mollugo
Ser	tcc	318	0.0122279473967546	0.951620947630923	4	3	Ser 4	Galium_mollugo
Ser	tcg	227	0.00872875490271476	0.67930174563591	4	4	Ser 4	Galium_mollugo
Ser	tct	581	0.0223409982311774	1.73865336658354	4	5	Ser 4	Galium_mollugo
Stp	tga	15	0.000576789971545028	0.535714285714286	4	2	Stp 4	Galium_mollugo
Cys	tgc	86	0.00330692917019149	0.571428571428571	4	0	Cys 4	Galium_mollugo
Trp	tgg	458	0.0176113204645082	1	4	0	Trp 4	Galium_mollugo
Cys	tgt	215	0.00826732292547874	1.42857142857143	4	1	Cys 4	Galium_mollugo
Leu	tta	884	0.033992155656387	1.87155963302752	4	4	Leu 4	Galium_mollugo
Phe	ttc	493	0.0189571637314466	0.63984425697599	4	0	Phe 4	Galium_mollugo
Leu	ttg	538	0.0206875336460817	1.13902611150318	4	5	Leu 4	Galium_mollugo
Phe	ttt	1048	0.0402983926786126	1.36015574302401	4	1	Phe 4	Galium_mollugo
Lys	aaa	1125	0.0420105306396803	1.49700598802395	5	0	Lys 5	Galium_verum
Asn	aac	317	0.0118376339669144	0.483600305110603	5	0	Asn 5	Galium_verum
Lys	aag	378	0.0141155382949326	0.502994011976048	5	1	Lys 5	Galium_verum
Asn	aat	994	0.0371186377385265	1.5163996948894	5	1	Asn 5	Galium_verum
Thr	aca	439	0.0163934426229508	1.26878612716763	5	0	Thr 5	Galium_verum
Thr	acc	259	0.00967175772060196	0.748554913294798	5	1	Thr 5	Galium_verum
Thr	acg	167	0.00623622988162366	0.482658959537572	5	2	Thr 5	Galium_verum
Thr	act	519	0.0193808581351059	2024-05-01	5	3	Thr 5	Galium_verum
Arg	aga	445	0.0166174987863624	1.68773704171934	5	0	Arg 5	Galium_verum
Ser	agc	128	0.00477986481944808	0.372996600291404	5	0	Ser 5	Galium_verum
Arg	agg	178	0.00664699951454498	0.675094816687737	5	1	Arg 5	Galium_verum
Ser	agt	390	0.0145636506217559	1.13647401651287	5	1	Ser 5	Galium_verum
Ile	ata	691	0.0258038014862392	0.92379679144385	5	0	Ile 5	Galium_verum
Ile	atc	407	0.0151984764180888	0.544117647058823	5	1	Ile 5	Galium_verum
Met	atg	609	0.0227417005862803	1	5	0	Met 5	Galium_verum
Ile	att	1146	0.042794727211621	1.53208556149733	5	2	Ile 5	Galium_verum
Gln	caa	724	0.0270361103850032	1.51623036649215	5	0	Gln 5	Galium_verum
His	cac	159	0.00593748833040816	0.517915309446254	5	0	His 5	Galium_verum
Gln	cag	231	0.0086261622913477	0.483769633507853	5	1	Gln 5	Galium_verum
His	cat	455	0.0169909257253818	1.48208469055375	5	1	His 5	Galium_verum
Pro	cca	300	0.0112028081705814	1.12676056338028	5	0	Pro 5	Galium_verum
Pro	ccc	223	0.00832742074013219	0.83755868544601	5	1	Pro 5	Galium_verum
Pro	ccg	155	0.0057881175548004	0.582159624413146	5	2	Pro 5	Galium_verum
Pro	cct	387	0.01445162254005	1.45352112676056	5	3	Pro 5	Galium_verum
Arg	cga	373	0.0139288248254229	1.41466498103666	5	2	Arg 5	Galium_verum
Arg	cgc	105	0.0039209828597035	0.398230088495575	5	3	Arg 5	Galium_verum
Arg	cgg	136	0.00507860637066358	0.515802781289507	5	4	Arg 5	Galium_verum
Arg	cgt	345	0.0128832293961686	1.30847029077118	5	5	Arg 5	Galium_verum
Leu	cta	431	0.0160947010717353	0.88835451734799	5	0	Leu 5	Galium_verum
Leu	ctc	186	0.00694574106576048	0.383373411198901	5	1	Leu 5	Galium_verum
Leu	ctg	191	0.00713245453527017	0.393679148059086	5	2	Leu 5	Galium_verum
Leu	ctt	633	0.0236379252399268	1.30470628649948	5	3	Leu 5	Galium_verum
Glu	gaa	1072	0.0400313678628776	1.52272727272727	5	0	Glu 5	Galium_verum
Asp	gac	200	0.00746853878038762	0.373134328358209	5	0	Asp 5	Galium_verum
Glu	gag	336	0.0125471451510512	0.477272727272727	5	1	Glu 5	Galium_verum
Asp	gat	872	0.03256282908249	1.62686567164179	5	1	Asp 5	Galium_verum
Ala	gca	382	0.0142649090705403	1.08522727272727	5	0	Ala 5	Galium_verum
Ala	gcc	224	0.00836476343403413	0.636363636363636	5	1	Ala 5	Galium_verum
Ala	gcg	163	0.00608685910601591	0.463068181818182	5	2	Ala 5	Galium_verum
Ala	gct	639	0.0238619814033384	1.81534090909091	5	3	Ala 5	Galium_verum
Gly	gga	691	0.0258038014862392	1.53470294280955	5	0	Gly 5	Galium_verum
Gly	ggc	182	0.00679637029015273	0.404219877845641	5	1	Gly 5	Galium_verum
Gly	ggg	324	0.0120990328242279	0.719600222098834	5	2	Gly 5	Galium_verum
Gly	ggt	604	0.0225549871167706	1.34147695724597	5	3	Gly 5	Galium_verum
Val	gta	539	0.0201277120131446	1.5225988700565	5	0	Val 5	Galium_verum
Val	gtc	171	0.00638560065723141	0.483050847457627	5	1	Val 5	Galium_verum
Val	gtg	177	0.00660965682064304	0.5	5	2	Val 5	Galium_verum
Val	gtt	529	0.0197542850741252	1.49435028248588	5	3	Val 5	Galium_verum
Stp	taa	45	0.00168042122558721	1.60714285714286	5	0	Stp 5	Galium_verum
Tyr	tac	200	0.00746853878038762	0.407331975560081	5	0	Tyr 5	Galium_verum
Stp	tag	23	0.000858881959744576	0.821428571428572	5	1	Stp 5	Galium_verum
Tyr	tat	782	0.0292019866313156	1.59266802443992	5	1	Tyr 5	Galium_verum
Ser	tca	386	0.0144142798461481	1.12481787275376	5	2	Ser 5	Galium_verum
Ser	tcc	324	0.0120990328242279	0.944147644487615	5	3	Ser 5	Galium_verum
Ser	tcg	237	0.00885021845475933	0.690626517727052	5	4	Ser 5	Galium_verum
Ser	tct	594	0.0221815601777512	1.73093734822729	5	5	Ser 5	Galium_verum
Stp	tga	16	0.000597483102431009	0.571428571428572	5	2	Stp 5	Galium_verum
Cys	tgc	87	0.00324881436946861	0.566775244299674	5	0	Cys 5	Galium_verum
Trp	tgg	473	0.0176630942156167	1	5	0	Trp 5	Galium_verum
Cys	tgt	220	0.00821539265842638	1.43322475570033	5	1	Cys 5	Galium_verum
Leu	tta	910	0.0339818514507637	1.87564410855376	5	4	Leu 5	Galium_verum
Phe	ttc	501	0.018708689644871	0.630188679245283	5	0	Phe 5	Galium_verum
Leu	ttg	560	0.0209119085850853	1.15424252834078	5	5	Leu 5	Galium_verum
Phe	ttt	1089	0.0406661936592106	1.36981132075472	5	1	Phe 5	Galium_verum
Lys	aaa	1113	0.0416370506153904	1.48995983935743	6	0	Lys 6	Galium_trifidum_2
Asn	aac	320	0.011971119673787	0.487062404870624	6	0	Asn 6	Galium_trifidum_2
Lys	aag	381	0.0142531143616026	0.51004016064257	6	1	Lys 6	Galium_trifidum_2
Asn	aat	994	0.0371852904867008	1.51293759512938	6	1	Asn 6	Galium_trifidum_2
Thr	aca	444	0.0166099285473794	1.29257641921397	6	0	Thr 6	Galium_trifidum_2
Thr	acc	249	0.0093150274961655	0.724890829694323	6	1	Thr 6	Galium_trifidum_2
Thr	acg	167	0.00624742807975758	0.486171761280932	6	2	Thr 6	Galium_trifidum_2
Thr	act	514	0.0192286109760204	1.49636098981077	6	3	Thr 6	Galium_trifidum_2
Arg	aga	445	0.01664733829636	1.68560606060606	6	0	Arg 6	Galium_trifidum_2
Ser	agc	131	0.00490067711645655	0.38136826783115	6	0	Ser 6	Galium_trifidum_2
Arg	agg	171	0.00639706707567992	0.647727272727273	6	1	Arg 6	Galium_trifidum_2
Ser	agt	386	0.0144401631065056	1.12372634643377	6	1	Ser 6	Galium_trifidum_2
Ile	ata	686	0.0256630878006809	0.911022576361222	6	0	Ile 6	Galium_trifidum_2
Ile	atc	413	0.0154502263289813	0.548472775564409	6	1	Ile 6	Galium_trifidum_2
Met	atg	609	0.0227825371291759	1	6	0	Met 6	Galium_trifidum_2
Ile	att	1160	0.0433953088174778	1.54050464807437	6	2	Ile 6	Galium_trifidum_2
Gln	caa	720	0.0269350192660207	1.51898734177215	6	0	Gln 6	Galium_trifidum_2
His	cac	159	0.00594815008791291	0.525619834710744	6	0	His 6	Galium_trifidum_2
Gln	cag	228	0.00852942276757323	0.481012658227848	6	1	Gln 6	Galium_trifidum_2
His	cat	446	0.0166847480453406	1.47438016528926	6	1	His 6	Galium_trifidum_2
Pro	cca	315	0.0117840709288841	1.1875589066918	6	0	Pro 6	Galium_trifidum_2
Pro	ccc	217	0.0081179155287868	0.818096135721018	6	1	Pro 6	Galium_trifidum_2
Pro	ccg	145	0.00542441360218473	0.546654099905749	6	2	Pro 6	Galium_trifidum_2
Pro	cct	384	0.0143653436085444	1.44769085768143	6	3	Pro 6	Galium_trifidum_2
Arg	cga	374	0.0139912461187385	1.41666666666667	6	2	Arg 6	Galium_trifidum_2
Arg	cgc	102	0.0038157943960196	0.386363636363636	6	3	Arg 6	Galium_trifidum_2
Arg	cgg	135	0.00505031611237889	0.511363636363636	6	4	Arg 6	Galium_trifidum_2
Arg	cgt	357	0.0133552803860686	1.35227272727273	6	5	Arg 6	Galium_trifidum_2
Leu	cta	427	0.0159739628147095	0.884057971014493	6	0	Leu 6	Galium_trifidum_2
Leu	ctc	181	0.00677116456548577	0.374741200828157	6	1	Leu 6	Galium_trifidum_2
Leu	ctg	190	0.00710785230631102	0.393374741200828	6	2	Leu 6	Galium_trifidum_2
Leu	ctt	630	0.0235681418577681	1.30434782608696	6	3	Leu 6	Galium_trifidum_2
Glu	gaa	1067	0.0399162021622835	1.52102637205987	6	0	Glu 6	Galium_trifidum_2
Asp	gac	202	0.00755676929407804	0.375813953488372	6	0	Asp 6	Galium_trifidum_2
Glu	gag	336	0.0125696756574763	0.478973627940128	6	1	Glu 6	Galium_trifidum_2
Asp	gat	873	0.0326587108600501	1.62418604651163	6	1	Asp 6	Galium_trifidum_2
Ala	gca	383	0.0143279338595638	1.09350463954318	6	0	Ala 6	Galium_trifidum_2
Ala	gcc	227	0.00849201301859264	0.648108493932905	6	1	Ala 6	Galium_trifidum_2
Ala	gcg	157	0.00587333058995174	0.44825124910778	6	2	Ala 6	Galium_trifidum_2
Ala	gct	634	0.0237177808536905	1.81013561741613	6	3	Ala 6	Galium_trifidum_2
Gly	gga	694	0.0259623657925255	1.54222222222222	6	0	Gly 6	Galium_trifidum_2
Gly	ggc	187	0.00699562305936927	0.415555555555556	6	1	Gly 6	Galium_trifidum_2
Gly	ggg	316	0.0118214806778647	0.702222222222222	6	2	Gly 6	Galium_trifidum_2
Gly	ggt	603	0.0225580786352924	1934-01-01	6	3	Gly 6	Galium_trifidum_2
Val	gta	540	0.0202012644495155	1.53518123667377	6	0	Val 6	Galium_trifidum_2
Val	gtc	178	0.00665893531854401	0.506041222459133	6	1	Val 6	Galium_trifidum_2
Val	gtg	182	0.00680857431446635	0.517412935323383	6	2	Val 6	Galium_trifidum_2
Val	gtt	507	0.0189667427331563	1.44136460554371	6	3	Val 6	Galium_trifidum_2
Stp	taa	44	0.00164602895514571	1.59036144578313	6	0	Stp 6	Galium_trifidum_2
Tyr	tac	200	0.00748194979611687	0.408163265306122	6	0	Tyr 6	Galium_trifidum_2
Stp	tag	23	0.00086042422655344	0.831325301204819	6	1	Stp 6	Galium_trifidum_2
Tyr	tat	780	0.0291796042048558	1.59183673469388	6	1	Tyr 6	Galium_trifidum_2
Ser	tca	395	0.0147768508473308	1.14992721979622	6	2	Ser 6	Galium_trifidum_2
Ser	tcc	316	0.0118214806778647	0.919941775836972	6	3	Ser 6	Galium_trifidum_2
Ser	tcg	234	0.00875388126145674	0.681222707423581	6	4	Ser 6	Galium_trifidum_2
Ser	tct	599	0.02240843963937	1.74381368267831	6	5	Ser 6	Galium_trifidum_2
Stp	tga	16	0.000598555983689349	0.578313253012048	6	2	Stp 6	Galium_trifidum_2
Cys	tgc	90	0.00336687740825259	0.580645161290323	6	0	Cys 6	Galium_trifidum_2
Trp	tgg	473	0.0176948112678164	1	6	0	Trp 6	Galium_trifidum_2
Cys	tgt	220	0.00823014477572855	1.41935483870968	6	1	Cys 6	Galium_trifidum_2
Leu	tta	906	0.0338932325764094	1.87577639751553	6	4	Leu 6	Galium_trifidum_2
Phe	ttc	505	0.0188919232351951	0.634422110552764	6	0	Phe 6	Galium_trifidum_2
Leu	ttg	564	0.0210990984250496	1.16770186335404	6	5	Leu 6	Galium_trifidum_2
Phe	ttt	1087	0.0406643971418952	1.36557788944724	6	1	Phe 6	Galium_trifidum_2
Lys	aaa	1113	0.0416183674232509	1.48995983935743	7	0	Lys 7	Galium_trifidum_1
Asn	aac	322	0.0120405339715066	0.48936170212766	7	0	Asn 7	Galium_trifidum_1
Lys	aag	381	0.014246718767528	0.51004016064257	7	1	Lys 7	Galium_trifidum_1
Asn	aat	994	0.0371686048685637	1.51063829787234	7	1	Asn 7	Galium_trifidum_1
Thr	aca	443	0.0165650824514826	1.29060451565914	7	0	Thr 7	Galium_trifidum_1
Thr	acc	249	0.00931084769846315	0.725418790968682	7	1	Thr 7	Galium_trifidum_1
Thr	acg	165	0.006169838836331	0.480699198834669	7	2	Thr 7	Galium_trifidum_1
Thr	act	516	0.019294768724526	1.50327749453751	7	3	Thr 7	Galium_trifidum_1
Arg	aga	446	0.0166772613394159	1.68620037807183	7	0	Arg 7	Galium_trifidum_1
Ser	agc	129	0.00482369218113151	0.375728155339806	7	0	Ser 7	Galium_trifidum_1
Arg	agg	173	0.00646898253748644	0.65406427221172	7	1	Arg 7	Galium_trifidum_1
Ser	agt	385	0.0143962906181057	1.12135922330097	7	1	Ser 7	Galium_trifidum_1
Ile	ata	690	0.0258011442246569	0.913907284768212	7	0	Ile 7	Galium_trifidum_1
Ile	atc	415	0.0155180794974386	0.549668874172185	7	1	Ile 7	Galium_trifidum_1
Met	atg	609	0.0227723142504581	1	7	0	Met 7	Galium_trifidum_1
Ile	att	1160	0.0433758366675392	1.5364238410596	7	2	Ile 7	Galium_trifidum_1
Gln	caa	719	0.0268855401413454	1.51527924130664	7	0	Gln 7	Galium_trifidum_1
His	cac	159	0.00594548106046442	0.525619834710744	7	0	His 7	Galium_trifidum_1
Gln	cag	230	0.00860038140821897	0.484720758693361	7	1	Gln 7	Galium_trifidum_1
His	cat	446	0.0166772613394159	1.47438016528926	7	1	His 7	Galium_trifidum_1
Pro	cca	311	0.0116292113824178	1.17358490566038	7	0	Pro 7	Galium_trifidum_1
Pro	ccc	218	0.00815166585648581	0.822641509433962	7	1	Pro 7	Galium_trifidum_1
Pro	ccg	148	0.00553415847137569	0.558490566037736	7	2	Pro 7	Galium_trifidum_1
Pro	cct	383	0.0143215046928168	1.44528301886792	7	3	Pro 7	Galium_trifidum_1
Arg	cga	374	0.0139849680290169	1.41398865784499	7	2	Arg 7	Galium_trifidum_1
Arg	cgc	101	0.00377668922708746	0.381852551984877	7	3	Arg 7	Galium_trifidum_1
Arg	cgg	134	0.00501065699435366	0.506616257088847	7	4	Arg 7	Galium_trifidum_1
Arg	cgt	359	0.0134240735893505	1.35727788279773	7	5	Arg 7	Galium_trifidum_1
Leu	cta	425	0.0158920091238829	0.879613659882718	7	0	Leu 7	Galium_trifidum_1
Leu	ctc	180	0.00673073327599746	0.372542255950328	7	1	Leu 7	Galium_trifidum_1
Leu	ctg	191	0.00714205586508619	0.395308727147292	7	2	Leu 7	Galium_trifidum_1
Leu	ctt	628	0.0234827805407022	1.2997585374267	7	3	Leu 7	Galium_trifidum_1
Glu	gaa	1069	0.039973077066896	1.52170818505338	7	0	Glu 7	Galium_trifidum_1
Asp	gac	202	0.00755337845417492	0.376163873370577	7	0	Asp 7	Galium_trifidum_1
Glu	gag	336	0.0125640354485286	0.478291814946619	7	1	Glu 7	Galium_trifidum_1
Asp	gat	872	0.0326066634259432	1.62383612662942	7	1	Asp 7	Galium_trifidum_1
Ala	gca	381	0.014246718767528	1.08857142857143	7	0	Ala 7	Galium_trifidum_1
Ala	gcc	228	0.00852559548293011	0.651428571428571	7	1	Ala 7	Galium_trifidum_1
Ala	gcg	160	0.00598287402310885	0.457142857142857	7	2	Ala 7	Galium_trifidum_1
Ala	gct	631	0.0235949594286355	1.80285714285714	7	3	Ala 7	Galium_trifidum_1
Gly	gga	691	0.0258385371873013	1.53470294280955	7	0	Gly 7	Galium_trifidum_1
Gly	ggc	189	0.00706726993979733	0.41976679622432	7	1	Gly 7	Galium_trifidum_1
Gly	ggg	318	0.0118909621209288	0.706274292059967	7	2	Gly 7	Galium_trifidum_1
Gly	ggt	603	0.0225479564745915	1.33925596890616	7	3	Gly 7	Galium_trifidum_1
Val	gta	538	0.0201174139027035	1.52840909090909	7	0	Val 7	Galium_trifidum_1
Val	gtc	178	0.0066559473507086	0.505681818181818	7	1	Val 7	Galium_trifidum_1
Val	gtg	181	0.00676812623864189	0.514204545454545	7	2	Val 7	Galium_trifidum_1
Val	gtt	511	0.0191078039113039	1.45170454545455	7	3	Val 7	Galium_trifidum_1
Stp	taa	42	0.00157050443106607	1.51807228915663	7	0	Stp 7	Galium_trifidum_1
Tyr	tac	198	0.0074038066035972	0.403258655804481	7	0	Tyr 7	Galium_trifidum_1
Stp	tag	24	0.000897431103466328	0.867469879518072	7	1	Stp 7	Galium_trifidum_1
Tyr	tat	784	0.0293160827132334	1.59674134419552	7	1	Tyr 7	Galium_trifidum_1
Ser	tca	396	0.0148076132071944	1.15339805825243	7	2	Ser 7	Galium_trifidum_1
Ser	tcc	315	0.0117787832329956	0.91747572815534	7	3	Ser 7	Galium_trifidum_1
Ser	tcg	232	0.00867516733350783	0.675728155339806	7	4	Ser 7	Galium_trifidum_1
Ser	tct	603	0.0225479564745915	1.75631067961165	7	5	Ser 7	Galium_trifidum_1
Stp	tga	17	0.000635680364955315	0.614457831325301	7	2	Stp 7	Galium_trifidum_1
Cys	tgc	89	0.0033279736753543	0.574193548387097	7	0	Cys 7	Galium_trifidum_1
Trp	tgg	474	0.01772426429346	1	7	0	Trp 7	Galium_trifidum_1
Cys	tgt	221	0.0082638447444191	1.4258064516129	7	1	Cys 7	Galium_trifidum_1
Leu	tta	910	0.0340275960064316	1.88340807174888	7	4	Leu 7	Galium_trifidum_1
Phe	ttc	503	0.0188086602101484	0.633102580239144	7	0	Phe 7	Galium_trifidum_1
Leu	ttg	565	0.0211270238941031	1.16936874784408	7	5	Leu 7	Galium_trifidum_1
Phe	ttt	1086	0.0406087574318513	1.36689741976086	7	1	Phe 7	Galium_trifidum_1
Lys	aaa	1112	0.0415903055690616	1.49261744966443	8	0	Lys 8	Galium_palustre_2
Asn	aac	323	0.012080637319071	0.492003046458492	8	0	Asn 8	Galium_palustre_2
Lys	aag	378	0.0141377117851666	0.50738255033557	8	1	Lys 8	Galium_palustre_2
Asn	aat	990	0.0370273403897221	1.50799695354151	8	1	Asn 8	Galium_palustre_2
Thr	aca	444	0.0166062011444814	1.29446064139942	8	0	Thr 8	Galium_palustre_2
Thr	acc	249	0.00931293712832405	0.725947521865889	8	1	Thr 8	Galium_palustre_2
Thr	acg	166	0.00620862475221603	0.483965014577259	8	2	Thr 8	Galium_palustre_2
Thr	act	513	0.0191868945655833	1.49562682215743	8	3	Thr 8	Galium_palustre_2
Arg	aga	444	0.0166062011444814	1.68288060644346	8	0	Arg 8	Galium_palustre_2
Ser	agc	131	0.0048995773647006	0.38136826783115	8	0	Ser 8	Galium_palustre_2
Arg	agg	172	0.0064330328757901	0.651926721415035	8	1	Arg 8	Galium_palustre_2
Ser	agt	383	0.0143247185548117	1.11499272197962	8	1	Ser 8	Galium_palustre_2
Ile	ata	684	0.0255825260874444	0.908768821966342	8	0	Ile 8	Galium_palustre_2
Ile	atc	416	0.0155589632344691	0.552701505757307	8	1	Ile 8	Galium_palustre_2
Met	atg	610	0.0228148258966975	1	8	0	Met 8	Galium_palustre_2
Ile	att	1158	0.0433107678497962	1.53852967227635	8	2	Ile 8	Galium_palustre_2
Gln	caa	717	0.0268167707671018	1.51106427818757	8	0	Gln 8	Galium_palustre_2
His	cac	158	0.00590941392078393	0.524916943521595	8	0	His 8	Galium_palustre_2
Gln	cag	232	0.00867711411153084	0.488935721812434	8	1	Gln 8	Galium_palustre_2
His	cat	444	0.0166062011444814	1.47508305647841	8	1	His 8	Galium_palustre_2
Pro	cca	313	0.0117066237797808	1.18001885014138	8	0	Pro 8	Galium_palustre_2
Pro	ccc	218	0.00815349515652467	0.82186616399623	8	1	Pro 8	Galium_palustre_2
Pro	ccg	147	0.0054979990275648	0.554194156456173	8	2	Pro 8	Galium_palustre_2
Pro	cct	383	0.0143247185548117	1.44392082940622	8	3	Pro 8	Galium_palustre_2
Arg	cga	370	0.0138385009537345	1.40240050536955	8	2	Arg 8	Galium_palustre_2
Arg	cgc	103	0.00385233945468826	0.390397978521794	8	3	Arg 8	Galium_palustre_2
Arg	cgg	136	0.00508658413434566	0.515476942514213	8	4	Arg 8	Galium_palustre_2
Arg	cgt	358	0.0133896847065864	1.35691724573594	8	5	Arg 8	Galium_palustre_2
Leu	cta	431	0.0161199835434043	0.891724137931035	8	0	Leu 8	Galium_palustre_2
Leu	ctc	183	0.00684444776900924	0.378620689655172	8	1	Leu 8	Galium_palustre_2
Leu	ctg	187	0.00699405318472529	0.386896551724138	8	2	Leu 8	Galium_palustre_2
Leu	ctt	627	0.0234506489134907	1.29724137931034	8	3	Leu 8	Galium_palustre_2
Glu	gaa	1069	0.0399820473501141	1.52170818505338	8	0	Glu 8	Galium_palustre_2
Asp	gac	204	0.0076298762015185	0.379182156133829	8	0	Asp 8	Galium_palustre_2
Glu	gag	336	0.0125668549201481	0.478291814946619	8	1	Glu 8	Galium_palustre_2
Asp	gat	872	0.0326139806260987	1.62081784386617	8	1	Asp 8	Galium_palustre_2
Ala	gca	386	0.0144369226165987	1.09893238434164	8	0	Ala 8	Galium_palustre_2
Ala	gcc	226	0.00845270598795676	0.643416370106762	8	1	Ala 8	Galium_palustre_2
Ala	gcg	158	0.00590941392078393	0.44982206405694	8	2	Ala 8	Galium_palustre_2
Ala	gct	635	0.0237498597449228	1.80782918149466	8	3	Ala 8	Galium_palustre_2
Gly	gga	696	0.0260313423345925	1.54323725055432	8	0	Gly 8	Galium_palustre_2
Gly	ggc	190	0.00710625724651232	0.421286031042129	8	1	Gly 8	Galium_palustre_2
Gly	ggg	315	0.0117814264876389	0.698447893569845	8	2	Gly 8	Galium_palustre_2
Gly	ggt	603	0.0225530164191944	1.3370288248337	8	3	Gly 8	Galium_palustre_2
Val	gta	535	0.0200097243520215	1.5177304964539	8	0	Val 8	Galium_palustre_2
Val	gtc	179	0.00669484235329319	0.507801418439716	8	1	Val 8	Galium_palustre_2
Val	gtg	184	0.00688184912293825	0.521985815602837	8	2	Val 8	Galium_palustre_2
Val	gtt	512	0.0191494932116543	1.45248226950355	8	3	Val 8	Galium_palustre_2
Stp	taa	45	0.00168306092680555	1.62650602409639	8	0	Stp 8	Galium_palustre_2
Tyr	tac	197	0.00736806672401541	0.402862985685072	8	0	Tyr 8	Galium_palustre_2
Stp	tag	23	0.000860231140367281	0.831325301204819	8	1	Stp 8	Galium_palustre_2
Tyr	tat	781	0.0292104574185586	1.59713701431493	8	1	Tyr 8	Galium_palustre_2
Ser	tca	395	0.0147735348019598	1.14992721979622	8	2	Ser 8	Galium_palustre_2
Ser	tcc	316	0.0118188278415679	0.919941775836972	8	3	Ser 8	Galium_palustre_2
Ser	tcg	233	0.00871451546545985	0.678311499272198	8	4	Ser 8	Galium_palustre_2
Ser	tct	603	0.0225530164191944	1.75545851528384	8	5	Ser 8	Galium_palustre_2
Stp	tga	15	0.000561020308935183	0.542168674698795	8	2	Stp 8	Galium_palustre_2
Cys	tgc	89	0.00332872049968209	0.57051282051282	8	0	Cys 8	Galium_palustre_2
Trp	tgg	473	0.0176908404084228	1	8	0	Trp 8	Galium_palustre_2
Cys	tgt	223	0.00834050192616973	1.42948717948718	8	1	Cys 8	Galium_palustre_2
Leu	tta	909	0.0339978307214721	1.88068965517241	8	4	Leu 8	Galium_palustre_2
Phe	ttc	503	0.0188128810262932	0.631909547738693	8	0	Phe 8	Galium_palustre_2
Leu	ttg	563	0.0210569622620339	1.1648275862069	8	5	Leu 8	Galium_palustre_2
Phe	ttt	1089	0.0407300744286943	1.36809045226131	8	1	Phe 8	Galium_palustre_2
Lys	aaa	1112	0.0415903055690616	1.49261744966443	9	0	Lys 9	Galium_palustre_1
Asn	aac	323	0.012080637319071	0.492003046458492	9	0	Asn 9	Galium_palustre_1
Lys	aag	378	0.0141377117851666	0.50738255033557	9	1	Lys 9	Galium_palustre_1
Asn	aat	990	0.0370273403897221	1.50799695354151	9	1	Asn 9	Galium_palustre_1
Thr	aca	444	0.0166062011444814	1.29446064139942	9	0	Thr 9	Galium_palustre_1
Thr	acc	249	0.00931293712832405	0.725947521865889	9	1	Thr 9	Galium_palustre_1
Thr	acg	166	0.00620862475221603	0.483965014577259	9	2	Thr 9	Galium_palustre_1
Thr	act	513	0.0191868945655833	1.49562682215743	9	3	Thr 9	Galium_palustre_1
Arg	aga	444	0.0166062011444814	1.68288060644346	9	0	Arg 9	Galium_palustre_1
Ser	agc	131	0.0048995773647006	0.38136826783115	9	0	Ser 9	Galium_palustre_1
Arg	agg	172	0.0064330328757901	0.651926721415035	9	1	Arg 9	Galium_palustre_1
Ser	agt	383	0.0143247185548117	1.11499272197962	9	1	Ser 9	Galium_palustre_1
Ile	ata	684	0.0255825260874444	0.908768821966342	9	0	Ile 9	Galium_palustre_1
Ile	atc	416	0.0155589632344691	0.552701505757307	9	1	Ile 9	Galium_palustre_1
Met	atg	610	0.0228148258966975	1	9	0	Met 9	Galium_palustre_1
Ile	att	1158	0.0433107678497962	1.53852967227635	9	2	Ile 9	Galium_palustre_1
Gln	caa	717	0.0268167707671018	1.51106427818757	9	0	Gln 9	Galium_palustre_1
His	cac	158	0.00590941392078393	0.524916943521595	9	0	His 9	Galium_palustre_1
Gln	cag	232	0.00867711411153084	0.488935721812434	9	1	Gln 9	Galium_palustre_1
His	cat	444	0.0166062011444814	1.47508305647841	9	1	His 9	Galium_palustre_1
Pro	cca	313	0.0117066237797808	1.18001885014138	9	0	Pro 9	Galium_palustre_1
Pro	ccc	218	0.00815349515652467	0.82186616399623	9	1	Pro 9	Galium_palustre_1
Pro	ccg	147	0.0054979990275648	0.554194156456173	9	2	Pro 9	Galium_palustre_1
Pro	cct	383	0.0143247185548117	1.44392082940622	9	3	Pro 9	Galium_palustre_1
Arg	cga	370	0.0138385009537345	1.40240050536955	9	2	Arg 9	Galium_palustre_1
Arg	cgc	103	0.00385233945468826	0.390397978521794	9	3	Arg 9	Galium_palustre_1
Arg	cgg	136	0.00508658413434566	0.515476942514213	9	4	Arg 9	Galium_palustre_1
Arg	cgt	358	0.0133896847065864	1.35691724573594	9	5	Arg 9	Galium_palustre_1
Leu	cta	431	0.0161199835434043	0.891724137931035	9	0	Leu 9	Galium_palustre_1
Leu	ctc	183	0.00684444776900924	0.378620689655172	9	1	Leu 9	Galium_palustre_1
Leu	ctg	187	0.00699405318472529	0.386896551724138	9	2	Leu 9	Galium_palustre_1
Leu	ctt	627	0.0234506489134907	1.29724137931034	9	3	Leu 9	Galium_palustre_1
Glu	gaa	1069	0.0399820473501141	1.52170818505338	9	0	Glu 9	Galium_palustre_1
Asp	gac	204	0.0076298762015185	0.379182156133829	9	0	Asp 9	Galium_palustre_1
Glu	gag	336	0.0125668549201481	0.478291814946619	9	1	Glu 9	Galium_palustre_1
Asp	gat	872	0.0326139806260987	1.62081784386617	9	1	Asp 9	Galium_palustre_1
Ala	gca	386	0.0144369226165987	1.09893238434164	9	0	Ala 9	Galium_palustre_1
Ala	gcc	226	0.00845270598795676	0.643416370106762	9	1	Ala 9	Galium_palustre_1
Ala	gcg	158	0.00590941392078393	0.44982206405694	9	2	Ala 9	Galium_palustre_1
Ala	gct	635	0.0237498597449228	1.80782918149466	9	3	Ala 9	Galium_palustre_1
Gly	gga	696	0.0260313423345925	1.54323725055432	9	0	Gly 9	Galium_palustre_1
Gly	ggc	190	0.00710625724651232	0.421286031042129	9	1	Gly 9	Galium_palustre_1
Gly	ggg	315	0.0117814264876389	0.698447893569845	9	2	Gly 9	Galium_palustre_1
Gly	ggt	603	0.0225530164191944	1.3370288248337	9	3	Gly 9	Galium_palustre_1
Val	gta	535	0.0200097243520215	1.5177304964539	9	0	Val 9	Galium_palustre_1
Val	gtc	179	0.00669484235329319	0.507801418439716	9	1	Val 9	Galium_palustre_1
Val	gtg	184	0.00688184912293825	0.521985815602837	9	2	Val 9	Galium_palustre_1
Val	gtt	512	0.0191494932116543	1.45248226950355	9	3	Val 9	Galium_palustre_1
Stp	taa	45	0.00168306092680555	1.62650602409639	9	0	Stp 9	Galium_palustre_1
Tyr	tac	197	0.00736806672401541	0.402862985685072	9	0	Tyr 9	Galium_palustre_1
Stp	tag	23	0.000860231140367281	0.831325301204819	9	1	Stp 9	Galium_palustre_1
Tyr	tat	781	0.0292104574185586	1.59713701431493	9	1	Tyr 9	Galium_palustre_1
Ser	tca	395	0.0147735348019598	1.14992721979622	9	2	Ser 9	Galium_palustre_1
Ser	tcc	316	0.0118188278415679	0.919941775836972	9	3	Ser 9	Galium_palustre_1
Ser	tcg	233	0.00871451546545985	0.678311499272198	9	4	Ser 9	Galium_palustre_1
Ser	tct	603	0.0225530164191944	1.75545851528384	9	5	Ser 9	Galium_palustre_1
Stp	tga	15	0.000561020308935183	0.542168674698795	9	2	Stp 9	Galium_palustre_1
Cys	tgc	89	0.00332872049968209	0.57051282051282	9	0	Cys 9	Galium_palustre_1
Trp	tgg	473	0.0176908404084228	1	9	0	Trp 9	Galium_palustre_1
Cys	tgt	223	0.00834050192616973	1.42948717948718	9	1	Cys 9	Galium_palustre_1
Leu	tta	909	0.0339978307214721	1.88068965517241	9	4	Leu 9	Galium_palustre_1
Phe	ttc	503	0.0188128810262932	0.631909547738693	9	0	Phe 9	Galium_palustre_1
Leu	ttg	563	0.0210569622620339	1.1648275862069	9	5	Leu 9	Galium_palustre_1
Phe	ttt	1089	0.0407300744286943	1.36809045226131	9	1	Phe 9	Galium_palustre_1
Lys	aaa	1041	0.0400384615384615	1.4978417266187	10	0	Lys 10	Galium_boreale
Asn	aac	307	0.0118076923076923	0.50204415372036	10	0	Asn 10	Galium_boreale
Lys	aag	349	0.0134230769230769	0.502158273381295	10	1	Lys 10	Galium_boreale
Asn	aat	916	0.0352307692307692	1.49795584627964	10	1	Asn 10	Galium_boreale
Thr	aca	434	0.0166923076923077	1.28687916975537	10	0	Thr 10	Galium_boreale
Thr	acc	239	0.00919230769230769	0.708673091178651	10	1	Thr 10	Galium_boreale
Thr	acg	161	0.00619230769230769	0.477390659747961	10	2	Thr 10	Galium_boreale
Thr	act	515	0.0198076923076923	1.52705707931801	10	3	Thr 10	Galium_boreale
Arg	aga	418	0.0160769230769231	1.6222509702458	10	0	Arg 10	Galium_boreale
Ser	agc	126	0.00484615384615385	0.377811094452774	10	0	Ser 10	Galium_boreale
Arg	agg	174	0.00669230769230769	0.675291073738681	10	1	Arg 10	Galium_boreale
Ser	agt	378	0.0145384615384615	1.13343328335832	10	1	Ser 10	Galium_boreale
Ile	ata	671	0.0258076923076923	0.922971114167813	10	0	Ile 10	Galium_boreale
Ile	atc	402	0.0154615384615385	0.552957359009629	10	1	Ile 10	Galium_boreale
Met	atg	601	0.0231153846153846	1	10	0	Met 10	Galium_boreale
Ile	att	1108	0.0426153846153846	1.52407152682256	10	2	Ile 10	Galium_boreale
Gln	caa	691	0.0265769230769231	1.5038084874864	10	0	Gln 10	Galium_boreale
His	cac	150	0.00576923076923077	0.498338870431894	10	0	His 10	Galium_boreale
Gln	cag	228	0.00876923076923077	0.496191512513602	10	1	Gln 10	Galium_boreale
His	cat	452	0.0173846153846154	1.50166112956811	10	1	His 10	Galium_boreale
Pro	cca	303	0.0116538461538462	1.1665062560154	10	0	Pro 10	Galium_boreale
Pro	ccc	212	0.00815384615384615	0.816169393647738	10	1	Pro 10	Galium_boreale
Pro	ccg	142	0.00546153846153846	0.546679499518768	10	2	Pro 10	Galium_boreale
Pro	cct	382	0.0146923076923077	1.47064485081809	10	3	Pro 10	Galium_boreale
Arg	cga	364	0.014	1.41267787839586	10	2	Arg 10	Galium_boreale
Arg	cgc	106	0.00407692307692308	0.411384217335058	10	3	Arg 10	Galium_boreale
Arg	cgg	140	0.00538461538461538	0.543337645536869	10	4	Arg 10	Galium_boreale
Arg	cgt	344	0.0132307692307692	1.33505821474774	10	5	Arg 10	Galium_boreale
Leu	cta	422	0.0162307692307692	0.894067796610169	10	0	Leu 10	Galium_boreale
Leu	ctc	180	0.00692307692307692	0.38135593220339	10	1	Leu 10	Galium_boreale
Leu	ctg	184	0.00707692307692308	0.389830508474576	10	2	Leu 10	Galium_boreale
Leu	ctt	617	0.0237307692307692	1.30720338983051	10	3	Leu 10	Galium_boreale
Glu	gaa	1035	0.0398076923076923	1.50764748725419	10	0	Glu 10	Galium_boreale
Asp	gac	196	0.00753846153846154	0.374760994263862	10	0	Asp 10	Galium_boreale
Glu	gag	338	0.013	0.492352512745812	10	1	Glu 10	Galium_boreale
Asp	gat	850	0.0326923076923077	1.62523900573614	10	1	Asp 10	Galium_boreale
Ala	gca	376	0.0144615384615385	1.08670520231214	10	0	Ala 10	Galium_boreale
Ala	gcc	219	0.00842307692307692	0.632947976878613	10	1	Ala 10	Galium_boreale
Ala	gcg	161	0.00619230769230769	0.465317919075144	10	2	Ala 10	Galium_boreale
Ala	gct	628	0.0241538461538462	1.8150289017341	10	3	Ala 10	Galium_boreale
Gly	gga	685	0.0263461538461538	1.53846153846154	10	0	Gly 10	Galium_boreale
Gly	ggc	186	0.00715384615384615	0.417742841100505	10	1	Gly 10	Galium_boreale
Gly	ggg	320	0.0123076923076923	0.718697361033127	10	2	Gly 10	Galium_boreale
Gly	ggt	590	0.0226923076923077	1.32509825940483	10	3	Gly 10	Galium_boreale
Val	gta	531	0.0204230769230769	1.50745209368346	10	0	Val 10	Galium_boreale
Val	gtc	184	0.00707692307692308	0.52235628105039	10	1	Val 10	Galium_boreale
Val	gtg	185	0.00711538461538462	0.525195173882186	10	2	Val 10	Galium_boreale
Val	gtt	509	0.0195769230769231	1.44499645138396	10	3	Val 10	Galium_boreale
Stp	taa	45	0.00173076923076923	1.60714285714286	10	0	Stp 10	Galium_boreale
Tyr	tac	182	0.007	0.389304812834225	10	0	Tyr 10	Galium_boreale
Stp	tag	22	0.000846153846153846	0.785714285714286	10	1	Stp 10	Galium_boreale
Tyr	tat	753	0.0289615384615385	1.61069518716578	10	1	Tyr 10	Galium_boreale
Ser	tca	379	0.0145769230769231	1.13643178410795	10	2	Ser 10	Galium_boreale
Ser	tcc	316	0.0121538461538462	0.947526236881559	10	3	Ser 10	Galium_boreale
Ser	tcg	223	0.00857692307692308	0.668665667166417	10	4	Ser 10	Galium_boreale
Ser	tct	579	0.0222692307692308	1.73613193403298	10	5	Ser 10	Galium_boreale
Stp	tga	17	0.000653846153846154	0.607142857142857	10	2	Stp 10	Galium_boreale
Cys	tgc	87	0.00334615384615385	0.576158940397351	10	0	Cys 10	Galium_boreale
Trp	tgg	459	0.0176538461538462	1	10	0	Trp 10	Galium_boreale
Cys	tgt	215	0.00826923076923077	1.42384105960265	10	1	Cys 10	Galium_boreale
Leu	tta	880	0.0338461538461538	1.86440677966102	10	4	Leu 10	Galium_boreale
Phe	ttc	497	0.0191153846153846	0.643782383419689	10	0	Phe 10	Galium_boreale
Leu	ttg	549	0.0211153846153846	1.16313559322034	10	5	Leu 10	Galium_boreale
Phe	ttt	1047	0.0402692307692308	1.35621761658031	10	1	Phe 10	Galium_boreale
Lys	aaa	1052	0.0410216416455449	1.486925795053	11	0	Lys 11	Pseudogalium_paradoxum
Asn	aac	299	0.0116591928251121	0.477254588986433	11	0	Asn 11	Pseudogalium_paradoxum
Lys	aag	363	0.0141548060050692	0.513074204946997	11	1	Lys 11	Pseudogalium_paradoxum
Asn	aat	954	0.0372002339637356	1.52274541101357	11	1	Asn 11	Pseudogalium_paradoxum
Thr	aca	436	0.0170013647884578	1.32724505327245	11	0	Thr 11	Pseudogalium_paradoxum
Thr	acc	230	0.00896860986547085	0.700152207001522	11	1	Thr 11	Pseudogalium_paradoxum
Thr	acg	151	0.0058880873464613	0.459665144596651	11	2	Thr 11	Pseudogalium_paradoxum
Thr	act	497	0.0193799961006044	1.51293759512938	11	3	Thr 11	Pseudogalium_paradoxum
Arg	aga	435	0.016962370832521	1.68713639301875	11	0	Arg 11	Pseudogalium_paradoxum
Ser	agc	125	0.00487424449210372	0.380517503805175	11	0	Ser 11	Pseudogalium_paradoxum
Arg	agg	170	0.00662897250926106	0.659340659340659	11	1	Arg 11	Pseudogalium_paradoxum
Ser	agt	370	0.014427763696627	1.12633181126332	11	1	Ser 11	Pseudogalium_paradoxum
Ile	ata	656	0.0255800350945603	0.907749077490775	11	0	Ile 11	Pseudogalium_paradoxum
Ile	atc	395	0.0154026125950478	0.546586715867159	11	1	Ile 11	Pseudogalium_paradoxum
Met	atg	574	0.0223825307077403	1	11	0	Met 11	Pseudogalium_paradoxum
Ile	att	1117	0.0435562487814389	1.54566420664207	11	2	Ile 11	Pseudogalium_paradoxum
Gln	caa	697	0.0271787872879704	1.52017448200654	11	0	Gln 11	Pseudogalium_paradoxum
His	cac	154	0.00600506921427179	0.516778523489933	11	0	His 11	Pseudogalium_paradoxum
Gln	cag	220	0.00857867030610255	0.479825517993457	11	1	Gln 11	Pseudogalium_paradoxum
His	cat	442	0.0172353285240788	1.48322147651007	11	1	His 11	Pseudogalium_paradoxum
Pro	cca	302	0.0117761746929226	1.17281553398058	11	0	Pro 11	Pseudogalium_paradoxum
Pro	ccc	200	0.00779879118736596	0.776699029126214	11	1	Pro 11	Pseudogalium_paradoxum
Pro	ccg	141	0.005498147787093	0.547572815533981	11	2	Pro 11	Pseudogalium_paradoxum
Pro	cct	387	0.0150906609475531	1.50291262135922	11	3	Pro 11	Pseudogalium_paradoxum
Arg	cga	361	0.0140768180931956	1.40012928248222	11	2	Arg 11	Pseudogalium_paradoxum
Arg	cgc	100	0.00389939559368298	0.387847446670976	11	3	Arg 11	Pseudogalium_paradoxum
Arg	cgg	131	0.0051082082277247	0.508080155138979	11	4	Arg 11	Pseudogalium_paradoxum
Arg	cgt	350	0.0136478845778904	1.35746606334842	11	5	Arg 11	Pseudogalium_paradoxum
Leu	cta	407	0.0158705400662897	0.883821932681868	11	0	Leu 11	Pseudogalium_paradoxum
Leu	ctc	172	0.00670696042113472	0.373507057546145	11	1	Leu 11	Pseudogalium_paradoxum
Leu	ctg	181	0.00705790602456619	0.393051031487514	11	2	Leu 11	Pseudogalium_paradoxum
Leu	ctt	598	0.0233183856502242	1.2985884907709	11	3	Leu 11	Pseudogalium_paradoxum
Glu	gaa	1017	0.0396568531877559	1.51791044776119	11	0	Glu 11	Pseudogalium_paradoxum
Asp	gac	190	0.00740885162799766	0.365384615384615	11	0	Asp 11	Pseudogalium_paradoxum
Glu	gag	323	0.012595047767596	0.482089552238806	11	1	Glu 11	Pseudogalium_paradoxum
Asp	gat	850	0.0331448625463053	1.63461538461538	11	1	Asp 11	Pseudogalium_paradoxum
Ala	gca	373	0.0145447455644375	1.09464416727806	11	0	Ala 11	Pseudogalium_paradoxum
Ala	gcc	217	0.00846168843829206	0.636830520909758	11	1	Ala 11	Pseudogalium_paradoxum
Ala	gcg	154	0.00600506921427179	0.451944240645635	11	2	Ala 11	Pseudogalium_paradoxum
Ala	gct	619	0.0241372587248976	1.81658107116654	11	3	Ala 11	Pseudogalium_paradoxum
Gly	gga	667	0.0260089686098655	1.53421506612996	11	0	Gly 11	Pseudogalium_paradoxum
Gly	ggc	184	0.00717488789237668	0.423231742380679	11	1	Gly 11	Pseudogalium_paradoxum
Gly	ggg	307	0.0119711444726067	0.70615296147211	11	2	Gly 11	Pseudogalium_paradoxum
Gly	ggt	581	0.0226554883992981	1.33640023001725	11	3	Gly 11	Pseudogalium_paradoxum
Val	gta	515	0.0200818873074673	1.51582045621781	11	0	Val 11	Pseudogalium_paradoxum
Val	gtc	166	0.00647299668551375	0.48859455481972	11	1	Val 11	Pseudogalium_paradoxum
Val	gtg	177	0.00690193020081887	0.520971302428256	11	2	Val 11	Pseudogalium_paradoxum
Val	gtt	501	0.0195359719243517	1.47461368653422	11	3	Val 11	Pseudogalium_paradoxum
Stp	taa	40	0.00155975823747319	1.46341463414634	11	0	Stp 11	Pseudogalium_paradoxum
Tyr	tac	174	0.00678494833300838	0.373791621911923	11	0	Tyr 11	Pseudogalium_paradoxum
Stp	tag	24	0.000935854942483915	0.878048780487805	11	1	Stp 11	Pseudogalium_paradoxum
Tyr	tat	757	0.0295184246441802	1.62620837808808	11	1	Tyr 11	Pseudogalium_paradoxum
Ser	tca	390	0.0152076428153636	1.18721461187215	11	2	Ser 11	Pseudogalium_paradoxum
Ser	tcc	312	0.0121661142522909	0.949771689497717	11	3	Ser 11	Pseudogalium_paradoxum
Ser	tcg	218	0.0085006823942289	0.663622526636225	11	4	Ser 11	Pseudogalium_paradoxum
Ser	tct	556	0.0216806395008774	1.69254185692542	11	5	Ser 11	Pseudogalium_paradoxum
Stp	tga	18	0.000701891206862936	0.658536585365854	11	2	Stp 11	Pseudogalium_paradoxum
Cys	tgc	81	0.00315851043088321	0.556701030927835	11	0	Cys 11	Pseudogalium_paradoxum
Trp	tgg	462	0.0180152076428154	1	11	0	Trp 11	Pseudogalium_paradoxum
Cys	tgt	210	0.00818873074673426	1.44329896907216	11	1	Cys 11	Pseudogalium_paradoxum
Leu	tta	864	0.0336907779294209	1.87622149837134	11	4	Leu 11	Pseudogalium_paradoxum
Phe	ttc	482	0.018795086761552	0.646979865771812	11	0	Phe 11	Pseudogalium_paradoxum
Leu	ttg	541	0.0210957301618249	1.17480998914224	11	5	Leu 11	Pseudogalium_paradoxum
Phe	ttt	1008	0.0393059075843244	1.35302013422819	11	1	Phe 11	Pseudogalium_paradoxum
Lys	aaa	1102	0.0412363418649903	1.47326203208556	12	0	Lys 12	Rubia_podantha
Asn	aac	307	0.0114878012273612	0.464447806354009	12	0	Asn 12	Rubia_podantha
Lys	aag	394	0.014743301900913	0.526737967914438	12	1	Lys 12	Rubia_podantha
Asn	aat	1015	0.0379808411914384	1.53555219364599	12	1	Asn 12	Rubia_podantha
Thr	aca	432	0.0161652447238437	1.26223520818115	12	0	Thr 12	Rubia_podantha
Thr	acc	243	0.0090929501571621	0.710007304601899	12	1	Thr 12	Rubia_podantha
Thr	acg	163	0.00609938631941326	0.476260043827611	12	2	Thr 12	Rubia_podantha
Thr	act	531	0.0198697799730579	1.55149744338934	12	3	Thr 12	Rubia_podantha
Arg	aga	453	0.0169510552312528	1.72681067344346	12	0	Arg 12	Rubia_podantha
Ser	agc	118	0.00441550666067954	0.342525399129173	12	0	Ser 12	Rubia_podantha
Arg	agg	167	0.0062490645113007	0.636594663278272	12	1	Arg 12	Rubia_podantha
Ser	agt	392	0.0146684628049693	1.13788098693759	12	1	Ser 12	Rubia_podantha
Ile	ata	700	0.0261936835803024	0.926334362593736	12	0	Ile 12	Rubia_podantha
Ile	atc	423	0.015828468792097	0.559770621967358	12	1	Ile 12	Rubia_podantha
Met	atg	603	0.0225639874270319	1	12	0	Met 12	Rubia_podantha
Ile	att	1144	0.0428079628798084	1.51389501543891	12	2	Ile 12	Rubia_podantha
Gln	caa	745	0.0278775632390361	1.53450051493306	12	0	Gln 12	Rubia_podantha
His	cac	150	0.00561293219577908	0.487804878048781	12	0	His 12	Rubia_podantha
Gln	cag	226	0.00845681784164047	0.465499485066941	12	1	Gln 12	Rubia_podantha
His	cat	465	0.0174000898069151	1.51219512195122	12	1	His 12	Rubia_podantha
Pro	cca	300	0.0112258643915582	1.14176974310181	12	0	Pro 12	Rubia_podantha
Pro	ccc	206	0.00770842688220326	0.784015223596575	12	1	Pro 12	Rubia_podantha
Pro	ccg	144	0.00538841490794791	0.548049476688868	12	2	Pro 12	Rubia_podantha
Pro	cct	401	0.0150052387367161	1.52616555661275	12	3	Pro 12	Rubia_podantha
Arg	cga	373	0.013957491393504	1.42185514612452	12	2	Arg 12	Rubia_podantha
Arg	cgc	109	0.00407873072893279	0.415501905972046	12	3	Arg 12	Rubia_podantha
Arg	cgg	124	0.0046400239485107	0.472681067344346	12	4	Arg 12	Rubia_podantha
Arg	cgt	348	0.0130220026942075	1.32655654383736	12	5	Arg 12	Rubia_podantha
Leu	cta	434	0.0162400838197875	0.899171270718232	12	0	Leu 12	Rubia_podantha
Leu	ctc	191	0.00714713366262536	0.395718232044199	12	1	Leu 12	Rubia_podantha
Leu	ctg	187	0.00699745547073791	0.387430939226519	12	2	Leu 12	Rubia_podantha
Leu	ctt	617	0.0230878610986379	1.27831491712707	12	3	Leu 12	Rubia_podantha
Glu	gaa	1064	0.0398143990420596	1.51891506067095	12	0	Glu 12	Rubia_podantha
Asp	gac	205	0.0076710073342314	0.379981464318814	12	0	Asp 12	Rubia_podantha
Glu	gag	337	0.012610387666517	0.481084939329051	12	1	Glu 12	Rubia_podantha
Asp	gat	874	0.0327046849274061	1.62001853568119	12	1	Asp 12	Rubia_podantha
Ala	gca	391	0.0146310432569975	1.11475409836066	12	0	Ala 12	Rubia_podantha
Ala	gcc	218	0.00815746145786559	0.621525302922309	12	1	Ala 12	Rubia_podantha
Ala	gcg	161	0.00602454722346954	0.459016393442623	12	2	Ala 12	Rubia_podantha
Ala	gct	633	0.0236865738661877	1.80470420527441	12	3	Ala 12	Rubia_podantha
Gly	gga	690	0.0258194881005837	1.54017857142857	12	0	Gly 12	Rubia_podantha
Gly	ggc	182	0.00681035773087861	0.40625	12	1	Gly 12	Rubia_podantha
Gly	ggg	317	0.0118619967070798	0.707589285714286	12	2	Gly 12	Rubia_podantha
Gly	ggt	603	0.0225639874270319	1.34598214285714	12	3	Gly 12	Rubia_podantha
Val	gta	523	0.019570423589283	1.4826364280652	12	0	Val 12	Rubia_podantha
Val	gtc	188	0.00703487501870977	0.532955350815025	12	1	Val 12	Rubia_podantha
Val	gtg	180	0.00673551863493489	0.510276399716513	12	2	Val 12	Rubia_podantha
Val	gtt	520	0.0194581649453675	1.47413182140326	12	3	Val 12	Rubia_podantha
Stp	taa	42	0.00157162101481814	1.51807228915663	12	0	Stp 12	Rubia_podantha
Tyr	tac	189	0.00707229456668163	0.386503067484663	12	0	Tyr 12	Rubia_podantha
Stp	tag	22	0.000823230055380931	0.795180722891566	12	1	Stp 12	Rubia_podantha
Tyr	tat	789	0.0295240233497979	1.61349693251534	12	1	Tyr 12	Rubia_podantha
Ser	tca	394	0.014743301900913	1.14368650217707	12	2	Ser 12	Rubia_podantha
Ser	tcc	340	0.0127226463104326	0.986937590711176	12	3	Ser 12	Rubia_podantha
Ser	tcg	219	0.00819488100583745	0.635703918722787	12	4	Ser 12	Rubia_podantha
Ser	tct	604	0.0226014069750037	1.75326560232221	12	5	Ser 12	Rubia_podantha
Stp	tga	19	0.00071097141146535	0.686746987951807	12	2	Stp 12	Rubia_podantha
Cys	tgc	88	0.00329292022152372	0.577049180327869	12	0	Cys 12	Rubia_podantha
Trp	tgg	477	0.0178491243825775	1	12	0	Trp 12	Rubia_podantha
Cys	tgt	217	0.00812004190989373	1.42295081967213	12	1	Cys 12	Rubia_podantha
Leu	tta	902	0.0337524322706182	1.86878453038674	12	4	Leu 12	Rubia_podantha
Phe	ttc	496	0.0185600957940428	0.634271099744246	12	0	Phe 12	Rubia_podantha
Leu	ttg	565	0.0211420446041012	1.17058011049724	12	5	Leu 12	Rubia_podantha
Phe	ttt	1068	0.039964077233947	1.36572890025575	12	1	Phe 12	Rubia_podantha
Lys	aaa	1057	0.0409674043641719	1.4741980474198	13	0	Lys 13	Rubia_cordifolia
Asn	aac	294	0.0113949071741405	0.464088397790055	13	0	Asn 13	Rubia_cordifolia
Lys	aag	377	0.0146118367505135	0.525801952580195	13	1	Lys 13	Rubia_cordifolia
Asn	aat	973	0.0377117166001318	1.53591160220994	13	1	Asn 13	Rubia_cordifolia
Thr	aca	420	0.0162784388202008	1.27272727272727	13	0	Thr 13	Rubia_cordifolia
Thr	acc	239	0.00926320685244758	0.724242424242424	13	1	Thr 13	Rubia_cordifolia
Thr	acg	156	0.00604627727607457	0.472727272727273	13	2	Thr 13	Rubia_cordifolia
Thr	act	505	0.0195728847719081	1.53030303030303	13	3	Thr 13	Rubia_cordifolia
Arg	aga	441	0.0170923607612108	1.715953307393	13	0	Arg 13	Rubia_cordifolia
Ser	agc	118	0.00457346614472307	0.354887218045113	13	0	Ser 13	Rubia_cordifolia
Arg	agg	167	0.00647261734041316	0.649805447470817	13	1	Arg 13	Rubia_cordifolia
Ser	agt	375	0.0145343203751793	1.12781954887218	13	1	Ser 13	Rubia_cordifolia
Ile	ata	665	0.0257741947986512	0.912625800548948	13	0	Ile 13	Rubia_cordifolia
Ile	atc	409	0.0158520987558622	0.561299176578225	13	1	Ile 13	Rubia_cordifolia
Met	atg	581	0.0225185070346111	1	13	0	Met 13	Rubia_cordifolia
Ile	att	1112	0.0430991046858649	1.52607502287283	13	2	Ile 13	Rubia_cordifolia
Gln	caa	714	0.0276733459943413	1.53054662379421	13	0	Gln 13	Rubia_cordifolia
His	cac	143	0.00554242083640169	0.477462437395659	13	0	His 13	Rubia_cordifolia
Gln	cag	219	0.00848804309910469	0.469453376205788	13	1	Gln 13	Rubia_cordifolia
His	cat	456	0.017673733576218	1.52253756260434	13	1	His 13	Rubia_cordifolia
Pro	cca	296	0.0114724235494748	1.15738025415445	13	0	Pro 13	Rubia_cordifolia
Pro	ccc	198	0.00767412115809465	0.774193548387097	13	1	Pro 13	Rubia_cordifolia
Pro	ccg	143	0.00554242083640169	0.559139784946237	13	2	Pro 13	Rubia_cordifolia
Pro	cct	386	0.0149606604395178	1.50928641251222	13	3	Pro 13	Rubia_cordifolia
Arg	cga	364	0.0141079803108407	1.41634241245136	13	2	Arg 13	Rubia_cordifolia
Arg	cgc	105	0.00406960970505019	0.408560311284047	13	3	Arg 13	Rubia_cordifolia
Arg	cgg	121	0.00468974070772451	0.470817120622568	13	4	Arg 13	Rubia_cordifolia
Arg	cgt	344	0.0133328165574978	1.33852140077821	13	5	Arg 13	Rubia_cordifolia
Leu	cta	421	0.0163171970078679	0.909942363112392	13	0	Leu 13	Rubia_cordifolia
Leu	ctc	181	0.00701523196775319	0.391210374639769	13	1	Leu 13	Rubia_cordifolia
Leu	ctg	178	0.00689895740475175	0.384726224783862	13	2	Leu 13	Rubia_cordifolia
Leu	ctt	592	0.0229448470989497	1.27953890489914	13	3	Leu 13	Rubia_cordifolia
Glu	gaa	1019	0.0394945932328204	1.51186943620178	13	0	Glu 13	Rubia_cordifolia
Asp	gac	200	0.00775163753342894	0.382775119617225	13	0	Asp 13	Rubia_cordifolia
Glu	gag	329	0.0127514437424906	0.48813056379822	13	1	Glu 13	Rubia_cordifolia
Asp	gat	845	0.0327506685787373	1.61722488038278	13	1	Asp 13	Rubia_cordifolia
Ala	gca	381	0.0147668695011821	1.11894273127753	13	0	Ala 13	Rubia_cordifolia
Ala	gcc	211	0.00817797759776753	0.619676945668135	13	1	Ala 13	Rubia_cordifolia
Ala	gcg	160	0.00620131002674315	0.469897209985316	13	2	Ala 13	Rubia_cordifolia
Ala	gct	610	0.0236424944769583	1.79148311306902	13	3	Ala 13	Rubia_cordifolia
Gly	gga	671	0.0260067439246541	1.53546910755149	13	0	Gly 13	Rubia_cordifolia
Gly	ggc	182	0.00705399015542033	0.416475972540046	13	1	Gly 13	Rubia_cordifolia
Gly	ggg	307	0.0118987636138134	0.702517162471396	13	2	Gly 13	Rubia_cordifolia
Gly	ggt	588	0.0227898143482811	1.34553775743707	13	3	Gly 13	Rubia_cordifolia
Val	gta	511	0.0198054338979109	1.48979591836735	13	0	Val 13	Rubia_cordifolia
Val	gtc	177	0.00686019921708461	0.516034985422741	13	1	Val 13	Rubia_cordifolia
Val	gtg	174	0.00674392465408317	0.507288629737609	13	2	Val 13	Rubia_cordifolia
Val	gtt	510	0.0197666757102438	1.4868804664723	13	3	Val 13	Rubia_cordifolia
Stp	taa	43	0.00166660206968722	1.55421686746988	13	0	Stp 13	Rubia_cordifolia
Tyr	tac	180	0.00697647378008604	0.382978723404255	13	0	Tyr 13	Rubia_cordifolia
Stp	tag	21	0.000813921941010038	0.759036144578313	13	1	Stp 13	Rubia_cordifolia
Tyr	tat	760	0.02945622262703	1.61702127659574	13	1	Tyr 13	Rubia_cordifolia
Ser	tca	384	0.0148831440641836	1.15488721804511	13	2	Ser 13	Rubia_cordifolia
Ser	tcc	326	0.0126351691794892	0.980451127819549	13	3	Ser 13	Rubia_cordifolia
Ser	tcg	213	0.00825549397310182	0.640601503759398	13	4	Ser 13	Rubia_cordifolia
Ser	tct	579	0.0224409906592768	1.74135338345865	13	5	Ser 13	Rubia_cordifolia
Stp	tga	19	0.000736405565675749	0.686746987951807	13	2	Stp 13	Rubia_cordifolia
Cys	tgc	83	0.00321692957637301	0.558922558922559	13	0	Cys 13	Rubia_cordifolia
Trp	tgg	460	0.0178287663268866	1	13	0	Trp 13	Rubia_cordifolia
Cys	tgt	214	0.00829425216076896	1.44107744107744	13	1	Cys 13	Rubia_cordifolia
Leu	tta	861	0.0333707995814116	1.86095100864553	13	4	Leu 13	Rubia_cordifolia
Phe	ttc	480	0.0186039300802294	0.644295302013423	13	0	Phe 13	Rubia_cordifolia
Leu	ttg	543	0.0210456959032596	1.17363112391931	13	5	Leu 13	Rubia_cordifolia
Phe	ttt	1010	0.0391457695438161	1.35570469798658	13	1	Phe 13	Rubia_cordifolia
Lys	aaa	1110	0.0414380109754732	1.48197596795728	14	0	Lys 14	Rubia_yunnanensis
Asn	aac	311	0.0116101093814164	0.470499243570348	14	0	Asn 14	Rubia_yunnanensis
Lys	aag	388	0.0144846380707059	0.518024032042724	14	1	Lys 14	Rubia_yunnanensis
Asn	aat	1011	0.037742188374958	1.52950075642965	14	1	Asn 14	Rubia_yunnanensis
Thr	aca	435	0.0162392205174152	1.27007299270073	14	0	Thr 14	Rubia_yunnanensis
Thr	acc	241	0.00899690148206219	0.703649635036496	14	1	Thr 14	Rubia_yunnanensis
Thr	acg	163	0.00608504125135327	0.475912408759124	14	2	Thr 14	Rubia_yunnanensis
Thr	act	531	0.0198230484936723	1.55036496350365	14	3	Thr 14	Rubia_yunnanensis
Arg	aga	456	0.0170231828872214	1.73055028462998	14	0	Arg 14	Rubia_yunnanensis
Ser	agc	118	0.00440512188748273	0.341369334619094	14	0	Ser 14	Rubia_yunnanensis
Arg	agg	168	0.00627169895844999	0.637571157495256	14	1	Arg 14	Rubia_yunnanensis
Ser	agt	398	0.0148579534848994	1.15139826422372	14	1	Ser 14	Rubia_yunnanensis
Ile	ata	701	0.026169410534961	0.923583662714098	14	0	Ile 14	Rubia_yunnanensis
Ile	atc	427	0.0159405681860604	0.562582345191041	14	1	Ile 14	Rubia_yunnanensis
Met	atg	606	0.0226229141001232	1	14	0	Met 14	Rubia_yunnanensis
Ile	att	1149	0.0428939410908276	1.51383399209486	14	2	Ile 14	Rubia_yunnanensis
Gln	caa	742	0.0277000037331541	1.53147574819401	14	0	Gln 14	Rubia_yunnanensis
His	cac	150	0.00559973121290178	0.486223662884927	14	0	His 14	Rubia_yunnanensis
Gln	cag	227	0.00847425990219136	0.468524251805986	14	1	Gln 14	Rubia_yunnanensis
His	cat	467	0.0174338298428342	1.51377633711507	14	1	His 14	Rubia_yunnanensis
Pro	cca	301	0.0112367939672229	1.14666666666667	14	0	Pro 14	Rubia_yunnanensis
Pro	ccc	206	0.00769029753238511	0.784761904761905	14	1	Pro 14	Rubia_yunnanensis
Pro	ccg	143	0.00533841042296636	0.544761904761905	14	2	Pro 14	Rubia_yunnanensis
Pro	cct	400	0.0149326165677381	1.52380952380952	14	3	Pro 14	Rubia_yunnanensis
Arg	cga	374	0.0139619964908351	1.41935483870968	14	2	Arg 14	Rubia_yunnanensis
Arg	cgc	110	0.00410646955612797	0.417457305502846	14	3	Arg 14	Rubia_yunnanensis
Arg	cgg	125	0.00466644267741815	0.47438330170778	14	4	Arg 14	Rubia_yunnanensis
Arg	cgt	348	0.0129913764139321	1.32068311195446	14	5	Arg 14	Rubia_yunnanensis
Leu	cta	435	0.0162392205174152	0.898141775636614	14	0	Leu 14	Rubia_yunnanensis
Leu	ctc	191	0.00713032441109493	0.394356503785272	14	1	Leu 14	Rubia_yunnanensis
Leu	ctg	190	0.00709299286967559	0.392291810048176	14	2	Leu 14	Rubia_yunnanensis
Leu	ctt	619	0.0231082241385747	1.27804542326222	14	3	Leu 14	Rubia_yunnanensis
Glu	gaa	1070	0.0399447493186994	1.51988636363636	14	0	Glu 14	Rubia_yunnanensis
Asp	gac	205	0.00765296599096577	0.378578024007387	14	0	Asp 14	Rubia_yunnanensis
Glu	gag	338	0.0126180609997387	0.480113636363636	14	1	Glu 14	Rubia_yunnanensis
Asp	gat	878	0.0327770933661851	1.62142197599261	14	1	Asp 14	Rubia_yunnanensis
Ala	gca	391	0.014596632694964	1.11714285714286	14	0	Ala 14	Rubia_yunnanensis
Ala	gcc	217	0.00810094448799791	0.62	14	1	Ala 14	Rubia_yunnanensis
Ala	gcg	159	0.00593571508567589	0.454285714285714	14	2	Ala 14	Rubia_yunnanensis
Ala	gct	633	0.0236308657184455	1.80857142857143	14	3	Ala 14	Rubia_yunnanensis
Gly	gga	692	0.0258334266621869	1.54206128133705	14	0	Gly 14	Rubia_yunnanensis
Gly	ggc	181	0.00675700899690148	0.403342618384401	14	1	Gly 14	Rubia_yunnanensis
Gly	ggg	319	0.0119087617127711	0.710863509749304	14	2	Gly 14	Rubia_yunnanensis
Gly	ggt	603	0.0225109194758652	1.34373259052925	14	3	Gly 14	Rubia_yunnanensis
Val	gta	529	0.0197483854108336	1.49752300070771	14	0	Val 14	Rubia_yunnanensis
Val	gtc	182	0.00679434053832083	0.515215852795471	14	1	Val 14	Rubia_yunnanensis
Val	gtg	179	0.00668234591406279	0.506723283793348	14	2	Val 14	Rubia_yunnanensis
Val	gtt	523	0.0195243961623175	1.48053786270347	14	3	Val 14	Rubia_yunnanensis
Stp	taa	42	0.0015679247396125	2024-05-01	14	0	Stp 14	Rubia_yunnanensis
Tyr	tac	189	0.00705566132825624	0.384537131230926	14	0	Tyr 14	Rubia_yunnanensis
Stp	tag	22	0.000821293911225595	0.785714285714286	14	1	Stp 14	Rubia_yunnanensis
Tyr	tat	794	0.0296412438869601	1.61546286876907	14	1	Tyr 14	Rubia_yunnanensis
Ser	tca	397	0.01482062194348	1.14850530376085	14	2	Ser 14	Rubia_yunnanensis
Ser	tcc	343	0.0128047187068354	0.99228543876567	14	3	Ser 14	Rubia_yunnanensis
Ser	tcg	220	0.00821293911225594	0.636451301832208	14	4	Ser 14	Rubia_yunnanensis
Ser	tct	598	0.0223242617687684	1.72999035679846	14	5	Ser 14	Rubia_yunnanensis
Stp	tga	20	0.000746630828386904	0.714285714285714	14	2	Stp 14	Rubia_yunnanensis
Cys	tgc	88	0.00328517564490238	0.577049180327869	14	0	Cys 14	Rubia_yunnanensis
Trp	tgg	478	0.017844476798447	1	14	0	Trp 14	Rubia_yunnanensis
Cys	tgt	217	0.00810094448799791	1.42295081967213	14	1	Cys 14	Rubia_yunnanensis
Leu	tta	910	0.0339717026916041	1.87887130075705	14	4	Leu 14	Rubia_yunnanensis
Phe	ttc	497	0.0185537760854146	0.633928571428571	14	0	Phe 14	Rubia_yunnanensis
Leu	ttg	561	0.0209429947362527	1.15829318651067	14	5	Leu 14	Rubia_yunnanensis
Phe	ttt	1071	0.0399820808601187	1.36607142857143	14	1	Phe 14	Rubia_yunnanensis
Lys	aaa	1006	0.0408345510634843	1.48159057437408	15	0	Lys 15	Kellogia_chinensis
Asn	aac	293	0.0118931644747524	0.478367346938775	15	0	Asn 15	Kellogia_chinensis
Lys	aag	352	0.0142880337717162	0.51840942562592	15	1	Lys 15	Kellogia_chinensis
Asn	aat	932	0.0378308166910213	1.52163265306122	15	1	Asn 15	Kellogia_chinensis
Thr	aca	396	0.0160740379931807	1.26114649681529	15	0	Thr 15	Kellogia_chinensis
Thr	acc	230	0.00933593115765546	0.732484076433121	15	1	Thr 15	Kellogia_chinensis
Thr	acg	144	0.00584510472479299	0.45859872611465	15	2	Thr 15	Kellogia_chinensis
Thr	act	486	0.0197272284461763	1.54777070063694	15	3	Thr 15	Kellogia_chinensis
Arg	aga	426	0.0172917681441793	1.72005383580081	15	0	Arg 15	Kellogia_chinensis
Ser	agc	117	0.0047491475888943	0.365625	15	0	Ser 15	Kellogia_chinensis
Arg	agg	162	0.00657574281539211	0.654104979811575	15	1	Arg 15	Kellogia_chinensis
Ser	agt	371	0.0150592628673486	1.159375	15	1	Ser 15	Kellogia_chinensis
Ile	ata	628	0.0254911511609027	0.910144927536232	15	0	Ile 15	Kellogia_chinensis
Ile	atc	398	0.0161552200032473	0.576811594202899	15	1	Ile 15	Kellogia_chinensis
Met	atg	558	0.0226497808085728	1	15	0	Met 15	Kellogia_chinensis
Ile	att	1044	0.0423770092547491	1.51304347826087	15	2	Ile 15	Kellogia_chinensis
Gln	caa	665	0.0269930183471343	1.54113557358053	15	0	Gln 15	Kellogia_chinensis
His	cac	144	0.00584510472479299	0.501742160278746	15	0	His 15	Kellogia_chinensis
Gln	cag	198	0.00803701899659036	0.458864426419467	15	1	Gln 15	Kellogia_chinensis
His	cat	430	0.0174541321643124	1.49825783972125	15	1	His 15	Kellogia_chinensis
Pro	cca	290	0.0117713914596525	1.17766497461929	15	0	Pro 15	Kellogia_chinensis
Pro	ccc	198	0.00803701899659036	0.804060913705584	15	1	Pro 15	Kellogia_chinensis
Pro	ccg	136	0.00552037668452671	0.552284263959391	15	2	Pro 15	Kellogia_chinensis
Pro	cct	361	0.0146533528170157	1.46598984771574	15	3	Pro 15	Kellogia_chinensis
Arg	cga	349	0.0141662607566163	1.40915208613728	15	2	Arg 15	Kellogia_chinensis
Arg	cgc	97	0.00393732748822861	0.391655450874832	15	3	Arg 15	Kellogia_chinensis
Arg	cgg	127	0.00515505763922715	0.51278600269179	15	4	Arg 15	Kellogia_chinensis
Arg	cgt	325	0.0131920766358175	1.31224764468371	15	5	Arg 15	Kellogia_chinensis
Leu	cta	398	0.0161552200032473	0.902835538752363	15	0	Leu 15	Kellogia_chinensis
Leu	ctc	173	0.00702224387075824	0.392438563327032	15	1	Leu 15	Kellogia_chinensis
Leu	ctg	171	0.00694106186069167	0.387901701323251	15	2	Leu 15	Kellogia_chinensis
Leu	ctt	578	0.0234616009092385	1.31115311909263	15	3	Leu 15	Kellogia_chinensis
Glu	gaa	966	0.0392109108621529	1.5011655011655	15	0	Glu 15	Kellogia_chinensis
Asp	gac	185	0.00750933593115766	0.37037037037037	15	0	Asp 15	Kellogia_chinensis
Glu	gag	321	0.0130297126156844	0.498834498834499	15	1	Glu 15	Kellogia_chinensis
Asp	gat	814	0.0330410780970937	1.62962962962963	15	1	Asp 15	Kellogia_chinensis
Ala	gca	362	0.014693943822049	1.11814671814672	15	0	Ala 15	Kellogia_chinensis
Ala	gcc	211	0.00856470206202306	0.651737451737452	15	1	Ala 15	Kellogia_chinensis
Ala	gcg	145	0.00588569572982627	0.447876447876448	15	2	Ala 15	Kellogia_chinensis
Ala	gct	577	0.0234210099042052	1.78223938223938	15	3	Ala 15	Kellogia_chinensis
Gly	gga	630	0.0255723331709693	1.53752287980476	15	0	Gly 15	Kellogia_chinensis
Gly	ggc	180	0.00730638090599123	0.439292251372788	15	1	Gly 15	Kellogia_chinensis
Gly	ggg	285	0.0115684364344861	0.695546064673581	15	2	Gly 15	Kellogia_chinensis
Gly	ggt	544	0.0220815067381068	1.32763880414887	15	3	Gly 15	Kellogia_chinensis
Val	gta	494	0.0200519564864426	1.50380517503805	15	0	Val 15	Kellogia_chinensis
Val	gtc	167	0.00677869784055853	0.508371385083714	15	1	Val 15	Kellogia_chinensis
Val	gtg	173	0.00702224387075824	0.526636225266362	15	2	Val 15	Kellogia_chinensis
Val	gtt	480	0.0194836824159766	1.46118721461187	15	3	Val 15	Kellogia_chinensis
Stp	taa	44	0.00178600422146452	1.60975609756098	15	0	Stp 15	Kellogia_chinensis
Tyr	tac	182	0.0073875629160578	0.405797101449275	15	0	Tyr 15	Kellogia_chinensis
Stp	tag	23	0.000933593115765546	0.841463414634146	15	1	Stp 15	Kellogia_chinensis
Tyr	tat	715	0.0290225685987985	1.59420289855072	15	1	Tyr 15	Kellogia_chinensis
Ser	tca	367	0.0148968988472155	1.146875	15	2	Ser 15	Kellogia_chinensis
Ser	tcc	322	0.0130703036207176	1.00625	15	3	Ser 15	Kellogia_chinensis
Ser	tcg	218	0.00884883909725605	0.68125	15	4	Ser 15	Kellogia_chinensis
Ser	tct	525	0.0213102776424744	1.640625	15	5	Ser 15	Kellogia_chinensis
Stp	tga	15	0.000608865075499269	0.548780487804878	15	2	Stp 15	Kellogia_chinensis
Cys	tgc	88	0.00357200844292905	0.621908127208481	15	0	Cys 15	Kellogia_chinensis
Trp	tgg	454	0.0184283162851112	1	15	0	Trp 15	Kellogia_chinensis
Cys	tgt	195	0.0079152459814905	1.37809187279152	15	1	Cys 15	Kellogia_chinensis
Leu	tta	796	0.0323104400064946	1.80567107750473	15	4	Leu 15	Kellogia_chinensis
Phe	ttc	479	0.0194430914109433	0.662517289073306	15	0	Phe 15	Kellogia_chinensis
Leu	ttg	529	0.0214726416626076	2024-02-01	15	5	Leu 15	Kellogia_chinensis
Phe	ttt	967	0.0392515018671862	1.33748271092669	15	1	Phe 15	Kellogia_chinensis
Lys	aaa	680	0.034651447207501	1.34786917740337	16	0	Lys 16	Saprosma_ternata
Asn	aac	324	0.0165103954341623	0.71523178807947	16	0	Asn 16	Saprosma_ternata
Lys	aag	329	0.0167651854871586	0.65213082259663	16	1	Lys 16	Saprosma_ternata
Asn	aat	582	0.0296575621687729	1.28476821192053	16	1	Asn 16	Saprosma_ternata
Thr	aca	289	0.0147268650631879	1.30474040632054	16	0	Thr 16	Saprosma_ternata
Thr	acc	189	0.00963106400326131	0.853273137697517	16	1	Thr 16	Saprosma_ternata
Thr	acg	122	0.00621687729311048	0.55079006772009	16	2	Thr 16	Saprosma_ternata
Thr	act	286	0.0145739910313901	1.29119638826185	16	3	Thr 16	Saprosma_ternata
Arg	aga	317	0.0161536893599674	1.55519215044971	16	0	Arg 16	Saprosma_ternata
Ser	agc	186	0.00947818997146351	0.708121827411168	16	0	Ser 16	Saprosma_ternata
Arg	agg	230	0.0117203424378312	1.12837285363859	16	1	Arg 16	Saprosma_ternata
Ser	agt	256	0.0130452507134121	0.974619289340102	16	1	Ser 16	Saprosma_ternata
Ile	ata	515	0.0262433754586221	0.953703703703704	16	0	Ile 16	Saprosma_ternata
Ile	atc	346	0.0176314716673461	0.640740740740741	16	1	Ile 16	Saprosma_ternata
Met	atg	454	0.0231349368120669	1	16	0	Met 16	Saprosma_ternata
Ile	att	759	0.038677130044843	1.40555555555556	16	2	Ile 16	Saprosma_ternata
Gln	caa	408	0.0207908683245006	1.40447504302926	16	0	Gln 16	Saprosma_ternata
His	cac	128	0.00652262535670607	0.686327077747989	16	0	His 16	Saprosma_ternata
Gln	cag	173	0.00881573583367305	0.59552495697074	16	1	Gln 16	Saprosma_ternata
His	cat	245	0.0124847125968202	1.31367292225201	16	1	His 16	Saprosma_ternata
Pro	cca	208	0.0105992662046474	1.1304347826087	16	0	Pro 16	Saprosma_ternata
Pro	ccc	155	0.00789849164288626	0.842391304347826	16	1	Pro 16	Saprosma_ternata
Pro	ccg	134	0.00682837342030167	0.728260869565217	16	2	Pro 16	Saprosma_ternata
Pro	cct	239	0.0121789645332246	1.29891304347826	16	3	Pro 16	Saprosma_ternata
Arg	cga	212	0.0108030982470444	1.04006541291905	16	2	Arg 16	Saprosma_ternata
Arg	cgc	106	0.00540154912352222	0.520032706459526	16	3	Arg 16	Saprosma_ternata
Arg	cgg	173	0.00881573583367305	0.848732624693377	16	4	Arg 16	Saprosma_ternata
Arg	cgt	185	0.00942723196086425	0.907604251839738	16	5	Arg 16	Saprosma_ternata
Leu	cta	288	0.0146759070525887	0.827982750359368	16	0	Leu 16	Saprosma_ternata
Leu	ctc	162	0.00825519771708113	0.465740297077144	16	1	Leu 16	Saprosma_ternata
Leu	ctg	175	0.00891765185487159	0.503114518447532	16	2	Leu 16	Saprosma_ternata
Leu	ctt	468	0.0238483489604566	1.34547196933397	16	3	Leu 16	Saprosma_ternata
Glu	gaa	600	0.0305748063595597	1.43027413587604	16	0	Glu 16	Saprosma_ternata
Asp	gac	170	0.00866286180187525	0.56198347107438	16	0	Asp 16	Saprosma_ternata
Glu	gag	239	0.0121789645332246	0.569725864123957	16	1	Glu 16	Saprosma_ternata
Asp	gat	435	0.0221667346106808	1.43801652892562	16	1	Asp 16	Saprosma_ternata
Ala	gca	220	0.0112107623318386	1.09862671660424	16	0	Ala 16	Saprosma_ternata
Ala	gcc	151	0.0076946596004892	0.754057428214732	16	1	Ala 16	Saprosma_ternata
Ala	gcg	131	0.00667549938850387	0.6541822721598	16	2	Ala 16	Saprosma_ternata
Ala	gct	299	0.0152364451691806	1.49313358302122	16	3	Ala 16	Saprosma_ternata
Gly	gga	397	0.0202303302079087	1.30807248764415	16	0	Gly 16	Saprosma_ternata
Gly	ggc	179	0.00912148389726865	0.589785831960461	16	1	Gly 16	Saprosma_ternata
Gly	ggg	327	0.01666326946596	1.07742998352554	16	2	Gly 16	Saprosma_ternata
Gly	ggt	311	0.0158479412963718	1.02471169686985	16	3	Gly 16	Saprosma_ternata
Val	gta	357	0.018192009783938	1.33457943925234	16	0	Val 16	Saprosma_ternata
Val	gtc	164	0.00835711373827966	0.613084112149533	16	1	Val 16	Saprosma_ternata
Val	gtg	163	0.00830615572768039	0.609345794392523	16	2	Val 16	Saprosma_ternata
Val	gtt	386	0.0196697920913168	1.44299065420561	16	3	Val 16	Saprosma_ternata
Stp	taa	249	0.0126885446392173	1.09691629955947	16	0	Stp 16	Saprosma_ternata
Tyr	tac	299	0.0152364451691806	0.692931633835458	16	0	Tyr 16	Saprosma_ternata
Stp	tag	208	0.0105992662046474	0.916299559471366	16	1	Stp 16	Saprosma_ternata
Tyr	tat	564	0.0287403179779861	1.30706836616454	16	1	Tyr 16	Saprosma_ternata
Ser	tca	315	0.0160517733387689	1.1992385786802	16	2	Ser 16	Saprosma_ternata
Ser	tcc	252	0.0128414186710151	0.959390862944163	16	3	Ser 16	Saprosma_ternata
Ser	tcg	194	0.00988585405625764	0.738578680203046	16	4	Ser 16	Saprosma_ternata
Ser	tct	373	0.0190073379535263	1.42005076142132	16	5	Ser 16	Saprosma_ternata
Stp	tga	224	0.0114145943742356	0.986784140969163	16	2	Stp 16	Saprosma_ternata
Cys	tgc	243	0.0123827965756217	0.995901639344262	16	0	Cys 16	Saprosma_ternata
Trp	tgg	400	0.0203832042397065	1	16	0	Trp 16	Saprosma_ternata
Cys	tgt	245	0.0124847125968202	1.00409836065574	16	1	Cys 16	Saprosma_ternata
Leu	tta	573	0.0291989400733795	1.64734068040249	16	4	Leu 16	Saprosma_ternata
Phe	ttc	427	0.0217590705258867	0.704620462046205	16	0	Phe 16	Saprosma_ternata
Leu	ttg	421	0.0214533224622911	1.21034978437949	16	5	Leu 16	Saprosma_ternata
Phe	ttt	785	0.040002038320424	1.2953795379538	16	1	Phe 16	Saprosma_ternata
Lys	aaa	1038	0.0396531306108416	1.47863247863248	17	0	Lys 17	Leptodermis_scabrida_1
Asn	aac	284	0.0108492187798449	0.443057722308892	17	0	Asn 17	Leptodermis_scabrida_1
Lys	aag	366	0.0139817396951522	0.521367521367521	17	1	Lys 17	Leptodermis_scabrida_1
Asn	aat	998	0.0381250716277648	1.55694227769111	17	1	Asn 17	Leptodermis_scabrida_1
Thr	aca	426	0.0162738281697674	1.27544910179641	17	0	Thr 17	Leptodermis_scabrida_1
Thr	acc	245	0.00935936127134507	0.733532934131736	17	1	Thr 17	Leptodermis_scabrida_1
Thr	acg	155	0.00592122855942239	0.464071856287425	17	2	Thr 17	Leptodermis_scabrida_1
Thr	act	510	0.0194827520342285	1.52694610778443	17	3	Thr 17	Leptodermis_scabrida_1
Arg	aga	436	0.0166558429155365	1.67049808429119	17	0	Arg 17	Leptodermis_scabrida_1
Ser	agc	120	0.00458417694923024	0.354505169867061	17	0	Ser 17	Leptodermis_scabrida_1
Arg	agg	172	0.00657065362723001	0.659003831417625	17	1	Arg 17	Leptodermis_scabrida_1
Ser	agt	396	0.0151277839324598	1.1698670605613	17	1	Ser 17	Leptodermis_scabrida_1
Ile	ata	687	0.0262444130343431	0.925876010781671	17	0	Ile 17	Leptodermis_scabrida_1
Ile	atc	419	0.0160064178477289	0.564690026954178	17	1	Ile 17	Leptodermis_scabrida_1
Met	atg	596	0.0227680788478435	1	17	0	Met 17	Leptodermis_scabrida_1
Ile	att	1120	0.0427856515261489	1.50943396226415	17	2	Ile 17	Leptodermis_scabrida_1
Gln	caa	702	0.0268174351529969	1.52112676056338	17	0	Gln 17	Leptodermis_scabrida_1
His	cac	154	0.00588302708484548	0.506578947368421	17	0	His 17	Leptodermis_scabrida_1
Gln	cag	221	0.00844252588149903	0.47887323943662	17	1	Gln 17	Leptodermis_scabrida_1
His	cat	454	0.0173434694579211	1.49342105263158	17	1	His 17	Leptodermis_scabrida_1
Pro	cca	302	0.0115368453222294	1.15708812260536	17	0	Pro 17	Leptodermis_scabrida_1
Pro	ccc	219	0.00836612293234519	0.839080459770115	17	1	Pro 17	Leptodermis_scabrida_1
Pro	ccg	136	0.00519540054246094	0.521072796934866	17	2	Pro 17	Leptodermis_scabrida_1
Pro	cct	387	0.0147839706612675	1.48275862068966	17	3	Pro 17	Leptodermis_scabrida_1
Arg	cga	376	0.0143637544409214	1.44061302681992	17	2	Arg 17	Leptodermis_scabrida_1
Arg	cgc	116	0.00443137105092257	0.444444444444444	17	3	Arg 17	Leptodermis_scabrida_1
Arg	cgg	135	0.00515719906788402	0.517241379310345	17	4	Arg 17	Leptodermis_scabrida_1
Arg	cgt	331	0.0126446880849601	1.26819923371648	17	5	Arg 17	Leptodermis_scabrida_1
Leu	cta	437	0.0166940443901135	0.923239436619718	17	0	Leu 17	Leptodermis_scabrida_1
Leu	ctc	169	0.00645604920349925	0.357042253521127	17	1	Leu 17	Leptodermis_scabrida_1
Leu	ctg	188	0.00718187722046071	0.397183098591549	17	2	Leu 17	Leptodermis_scabrida_1
Leu	ctt	613	0.0234175039156511	1.29507042253521	17	3	Leu 17	Leptodermis_scabrida_1
Glu	gaa	1018	0.0388891011193032	1.48939283101683	17	0	Glu 17	Leptodermis_scabrida_1
Asp	gac	206	0.00786950376284525	0.389413988657845	17	0	Asp 17	Leptodermis_scabrida_1
Glu	gag	349	0.0133323146273446	0.510607168983175	17	1	Glu 17	Leptodermis_scabrida_1
Asp	gat	852	0.0325476563395347	1.61058601134216	17	1	Asp 17	Leptodermis_scabrida_1
Ala	gca	390	0.0148985750849983	1.12798264642082	17	0	Ala 17	Leptodermis_scabrida_1
Ala	gcc	229	0.00874813767811437	0.66232827187274	17	1	Ala 17	Leptodermis_scabrida_1
Ala	gcg	154	0.00588302708484548	0.445408532176428	17	2	Ala 17	Leptodermis_scabrida_1
Ala	gct	610	0.0233028994919204	1.76428054953001	17	3	Ala 17	Leptodermis_scabrida_1
Gly	gga	690	0.0263590174580739	1.54621848739496	17	0	Gly 17	Leptodermis_scabrida_1
Gly	ggc	198	0.0075638919662299	0.443697478991597	17	1	Gly 17	Leptodermis_scabrida_1
Gly	ggg	321	0.0122626733391909	0.719327731092437	17	2	Gly 17	Leptodermis_scabrida_1
Gly	ggt	576	0.0220040493563052	1.29075630252101	17	3	Gly 17	Leptodermis_scabrida_1
Val	gta	522	0.0199411697291515	1.47145877378436	17	0	Val 17	Leptodermis_scabrida_1
Val	gtc	185	0.00706727279672995	0.521494009866103	17	1	Val 17	Leptodermis_scabrida_1
Val	gtg	189	0.00722007869503763	0.53276955602537	17	2	Val 17	Leptodermis_scabrida_1
Val	gtt	523	0.0199793712037285	1.47427766032417	17	3	Val 17	Leptodermis_scabrida_1
Stp	taa	45	0.00171906635596134	1.62650602409639	17	0	Stp 17	Leptodermis_scabrida_1
Tyr	tac	188	0.00718187722046071	0.395373291272345	17	0	Tyr 17	Leptodermis_scabrida_1
Stp	tag	21	0.000802230966115292	0.759036144578313	17	1	Stp 17	Leptodermis_scabrida_1
Tyr	tat	763	0.0291477251021889	1.60462670872766	17	1	Tyr 17	Leptodermis_scabrida_1
Ser	tca	386	0.0147457691866906	1.14032496307238	17	2	Ser 17	Leptodermis_scabrida_1
Ser	tcc	325	0.0124154792374986	0.960118168389956	17	3	Ser 17	Leptodermis_scabrida_1
Ser	tcg	227	0.00867173472896054	0.670605612998523	17	4	Ser 17	Leptodermis_scabrida_1
Ser	tct	577	0.0220422508308821	1.70457902511078	17	5	Ser 17	Leptodermis_scabrida_1
Stp	tga	17	0.000649425067807617	0.614457831325301	17	2	Stp 17	Leptodermis_scabrida_1
Cys	tgc	83	0.00317072238988425	0.566552901023891	17	0	Cys 17	Leptodermis_scabrida_1
Trp	tgg	470	0.0179546930511518	1	17	0	Trp 17	Leptodermis_scabrida_1
Cys	tgt	210	0.00802230966115292	1.43344709897611	17	1	Cys 17	Leptodermis_scabrida_1
Leu	tta	863	0.0329678725598808	1.82323943661972	17	4	Leu 17	Leptodermis_scabrida_1
Phe	ttc	492	0.018795125491844	0.650793650793651	17	0	Phe 17	Leptodermis_scabrida_1
Leu	ttg	570	0.0217748405088436	1.20422535211268	17	5	Leu 17	Leptodermis_scabrida_1
Phe	ttt	1020	0.038965504068457	1.34920634920635	17	1	Phe 17	Leptodermis_scabrida_1
Lys	aaa	1038	0.0396531306108416	1.47863247863248	18	0	Lys 18	Leptodermis_gracilis
Asn	aac	284	0.0108492187798449	0.443057722308892	18	0	Asn 18	Leptodermis_gracilis
Lys	aag	366	0.0139817396951522	0.521367521367521	18	1	Lys 18	Leptodermis_gracilis
Asn	aat	998	0.0381250716277648	1.55694227769111	18	1	Asn 18	Leptodermis_gracilis
Thr	aca	426	0.0162738281697674	1.27544910179641	18	0	Thr 18	Leptodermis_gracilis
Thr	acc	245	0.00935936127134507	0.733532934131736	18	1	Thr 18	Leptodermis_gracilis
Thr	acg	155	0.00592122855942239	0.464071856287425	18	2	Thr 18	Leptodermis_gracilis
Thr	act	510	0.0194827520342285	1.52694610778443	18	3	Thr 18	Leptodermis_gracilis
Arg	aga	436	0.0166558429155365	1.67049808429119	18	0	Arg 18	Leptodermis_gracilis
Ser	agc	120	0.00458417694923024	0.354505169867061	18	0	Ser 18	Leptodermis_gracilis
Arg	agg	172	0.00657065362723001	0.659003831417625	18	1	Arg 18	Leptodermis_gracilis
Ser	agt	396	0.0151277839324598	1.1698670605613	18	1	Ser 18	Leptodermis_gracilis
Ile	ata	687	0.0262444130343431	0.925876010781671	18	0	Ile 18	Leptodermis_gracilis
Ile	atc	419	0.0160064178477289	0.564690026954178	18	1	Ile 18	Leptodermis_gracilis
Met	atg	596	0.0227680788478435	1	18	0	Met 18	Leptodermis_gracilis
Ile	att	1120	0.0427856515261489	1.50943396226415	18	2	Ile 18	Leptodermis_gracilis
Gln	caa	702	0.0268174351529969	1.52112676056338	18	0	Gln 18	Leptodermis_gracilis
His	cac	154	0.00588302708484548	0.506578947368421	18	0	His 18	Leptodermis_gracilis
Gln	cag	221	0.00844252588149903	0.47887323943662	18	1	Gln 18	Leptodermis_gracilis
His	cat	454	0.0173434694579211	1.49342105263158	18	1	His 18	Leptodermis_gracilis
Pro	cca	302	0.0115368453222294	1.15708812260536	18	0	Pro 18	Leptodermis_gracilis
Pro	ccc	219	0.00836612293234519	0.839080459770115	18	1	Pro 18	Leptodermis_gracilis
Pro	ccg	136	0.00519540054246094	0.521072796934866	18	2	Pro 18	Leptodermis_gracilis
Pro	cct	387	0.0147839706612675	1.48275862068966	18	3	Pro 18	Leptodermis_gracilis
Arg	cga	376	0.0143637544409214	1.44061302681992	18	2	Arg 18	Leptodermis_gracilis
Arg	cgc	116	0.00443137105092257	0.444444444444444	18	3	Arg 18	Leptodermis_gracilis
Arg	cgg	135	0.00515719906788402	0.517241379310345	18	4	Arg 18	Leptodermis_gracilis
Arg	cgt	331	0.0126446880849601	1.26819923371648	18	5	Arg 18	Leptodermis_gracilis
Leu	cta	437	0.0166940443901135	0.923239436619718	18	0	Leu 18	Leptodermis_gracilis
Leu	ctc	169	0.00645604920349925	0.357042253521127	18	1	Leu 18	Leptodermis_gracilis
Leu	ctg	188	0.00718187722046071	0.397183098591549	18	2	Leu 18	Leptodermis_gracilis
Leu	ctt	613	0.0234175039156511	1.29507042253521	18	3	Leu 18	Leptodermis_gracilis
Glu	gaa	1018	0.0388891011193032	1.48939283101683	18	0	Glu 18	Leptodermis_gracilis
Asp	gac	206	0.00786950376284525	0.389413988657845	18	0	Asp 18	Leptodermis_gracilis
Glu	gag	349	0.0133323146273446	0.510607168983175	18	1	Glu 18	Leptodermis_gracilis
Asp	gat	852	0.0325476563395347	1.61058601134216	18	1	Asp 18	Leptodermis_gracilis
Ala	gca	390	0.0148985750849983	1.12798264642082	18	0	Ala 18	Leptodermis_gracilis
Ala	gcc	229	0.00874813767811437	0.66232827187274	18	1	Ala 18	Leptodermis_gracilis
Ala	gcg	154	0.00588302708484548	0.445408532176428	18	2	Ala 18	Leptodermis_gracilis
Ala	gct	610	0.0233028994919204	1.76428054953001	18	3	Ala 18	Leptodermis_gracilis
Gly	gga	690	0.0263590174580739	1.54621848739496	18	0	Gly 18	Leptodermis_gracilis
Gly	ggc	198	0.0075638919662299	0.443697478991597	18	1	Gly 18	Leptodermis_gracilis
Gly	ggg	321	0.0122626733391909	0.719327731092437	18	2	Gly 18	Leptodermis_gracilis
Gly	ggt	576	0.0220040493563052	1.29075630252101	18	3	Gly 18	Leptodermis_gracilis
Val	gta	522	0.0199411697291515	1.47145877378436	18	0	Val 18	Leptodermis_gracilis
Val	gtc	185	0.00706727279672995	0.521494009866103	18	1	Val 18	Leptodermis_gracilis
Val	gtg	189	0.00722007869503763	0.53276955602537	18	2	Val 18	Leptodermis_gracilis
Val	gtt	523	0.0199793712037285	1.47427766032417	18	3	Val 18	Leptodermis_gracilis
Stp	taa	45	0.00171906635596134	1.62650602409639	18	0	Stp 18	Leptodermis_gracilis
Tyr	tac	188	0.00718187722046071	0.395373291272345	18	0	Tyr 18	Leptodermis_gracilis
Stp	tag	21	0.000802230966115292	0.759036144578313	18	1	Stp 18	Leptodermis_gracilis
Tyr	tat	763	0.0291477251021889	1.60462670872766	18	1	Tyr 18	Leptodermis_gracilis
Ser	tca	386	0.0147457691866906	1.14032496307238	18	2	Ser 18	Leptodermis_gracilis
Ser	tcc	325	0.0124154792374986	0.960118168389956	18	3	Ser 18	Leptodermis_gracilis
Ser	tcg	227	0.00867173472896054	0.670605612998523	18	4	Ser 18	Leptodermis_gracilis
Ser	tct	577	0.0220422508308821	1.70457902511078	18	5	Ser 18	Leptodermis_gracilis
Stp	tga	17	0.000649425067807617	0.614457831325301	18	2	Stp 18	Leptodermis_gracilis
Cys	tgc	83	0.00317072238988425	0.566552901023891	18	0	Cys 18	Leptodermis_gracilis
Trp	tgg	470	0.0179546930511518	1	18	0	Trp 18	Leptodermis_gracilis
Cys	tgt	210	0.00802230966115292	1.43344709897611	18	1	Cys 18	Leptodermis_gracilis
Leu	tta	863	0.0329678725598808	1.82323943661972	18	4	Leu 18	Leptodermis_gracilis
Phe	ttc	492	0.018795125491844	0.650793650793651	18	0	Phe 18	Leptodermis_gracilis
Leu	ttg	570	0.0217748405088436	1.20422535211268	18	5	Leu 18	Leptodermis_gracilis
Phe	ttt	1020	0.038965504068457	1.34920634920635	18	1	Phe 18	Leptodermis_gracilis
Lys	aaa	1039	0.0396761752014358	1.47900355871886	19	0	Lys 19	Leptodermis_kumaonensis
Asn	aac	284	0.0108450758009699	0.442367601246106	19	0	Asn 19	Leptodermis_kumaonensis
Lys	aag	366	0.0139764005040669	0.520996441281139	19	1	Lys 19	Leptodermis_kumaonensis
Asn	aat	1000	0.0381868866231336	1.55763239875389	19	1	Asn 19	Leptodermis_kumaonensis
Thr	aca	426	0.0162676137014549	1.27449513836948	19	0	Thr 19	Leptodermis_kumaonensis
Thr	acc	246	0.00939397410929087	0.735976065818998	19	1	Thr 19	Leptodermis_kumaonensis
Thr	acg	155	0.00591896742658571	0.463724756918474	19	2	Thr 19	Leptodermis_kumaonensis
Thr	act	510	0.0194753121777981	1.52580403889304	19	3	Thr 19	Leptodermis_kumaonensis
Arg	aga	435	0.0166112956810631	1.66773162939297	19	0	Arg 19	Leptodermis_kumaonensis
Ser	agc	120	0.00458242639477603	0.354505169867061	19	0	Ser 19	Leptodermis_kumaonensis
Arg	agg	172	0.00656814449917898	0.659424920127796	19	1	Arg 19	Leptodermis_kumaonensis
Ser	agt	396	0.0151220071027609	1.1698670605613	19	1	Ser 19	Leptodermis_kumaonensis
Ile	ata	687	0.0262343911100928	0.925876010781671	19	0	Ile 19	Leptodermis_kumaonensis
Ile	atc	419	0.016000305495093	0.564690026954178	19	1	Ile 19	Leptodermis_kumaonensis
Met	atg	596	0.0227593844273876	1	19	0	Met 19	Leptodermis_kumaonensis
Ile	att	1120	0.0427693130179096	1.50943396226415	19	2	Ile 19	Leptodermis_kumaonensis
Gln	caa	702	0.0268071944094398	1.52112676056338	19	0	Gln 19	Leptodermis_kumaonensis
His	cac	154	0.00588078053996258	0.506578947368421	19	0	His 19	Leptodermis_kumaonensis
Gln	cag	221	0.00843930194371253	0.47887323943662	19	1	Gln 19	Leptodermis_kumaonensis
His	cat	454	0.0173368465269027	1.49342105263158	19	1	His 19	Leptodermis_kumaonensis
Pro	cca	302	0.0115324397601864	1.15708812260536	19	0	Pro 19	Leptodermis_kumaonensis
Pro	ccc	219	0.00836292817046626	0.839080459770115	19	1	Pro 19	Leptodermis_kumaonensis
Pro	ccg	136	0.00519341658074617	0.521072796934866	19	2	Pro 19	Leptodermis_kumaonensis
Pro	cct	387	0.0147783251231527	1.48275862068966	19	3	Pro 19	Leptodermis_kumaonensis
Arg	cga	376	0.0143582693702982	1.44153354632588	19	2	Arg 19	Leptodermis_kumaonensis
Arg	cgc	116	0.0044296788482835	0.444728434504792	19	3	Arg 19	Leptodermis_kumaonensis
Arg	cgg	135	0.00515522969412304	0.517571884984026	19	4	Arg 19	Leptodermis_kumaonensis
Arg	cgt	331	0.0126398594722572	1.26900958466454	19	5	Arg 19	Leptodermis_kumaonensis
Leu	cta	439	0.0167640432275557	0.926160337552743	19	0	Leu 19	Leptodermis_kumaonensis
Leu	ctc	169	0.00645358383930958	0.356540084388186	19	1	Leu 19	Leptodermis_kumaonensis
Leu	ctg	188	0.00717913468514912	0.39662447257384	19	2	Leu 19	Leptodermis_kumaonensis
Leu	ctt	614	0.023446748386604	1.29535864978903	19	3	Leu 19	Leptodermis_kumaonensis
Glu	gaa	1018	0.03887425058235	1.48939283101683	19	0	Glu 19	Leptodermis_kumaonensis
Asp	gac	206	0.00786649864436552	0.389413988657845	19	0	Asp 19	Leptodermis_kumaonensis
Glu	gag	349	0.0133272234314736	0.510607168983175	19	1	Glu 19	Leptodermis_kumaonensis
Asp	gat	852	0.0325352274029098	1.61058601134215	19	1	Asp 19	Leptodermis_kumaonensis
Ala	gca	390	0.0148928857830221	1.12798264642082	19	0	Ala 19	Leptodermis_kumaonensis
Ala	gcc	229	0.0087447970366976	0.66232827187274	19	1	Ala 19	Leptodermis_kumaonensis
Ala	gcg	154	0.00588078053996258	0.445408532176428	19	2	Ala 19	Leptodermis_kumaonensis
Ala	gct	610	0.0232940008401115	1.76428054953001	19	3	Ala 19	Leptodermis_kumaonensis
Gly	gga	690	0.0263489517699622	1.54621848739496	19	0	Gly 19	Leptodermis_kumaonensis
Gly	ggc	198	0.00756100355138046	0.443697478991597	19	1	Gly 19	Leptodermis_kumaonensis
Gly	ggg	321	0.0122579906060259	0.719327731092437	19	2	Gly 19	Leptodermis_kumaonensis
Gly	ggt	576	0.021995646694925	1.29075630252101	19	3	Gly 19	Leptodermis_kumaonensis
Val	gta	523	0.0199717417038989	1.47220267417312	19	0	Val 19	Leptodermis_kumaonensis
Val	gtc	185	0.00706457402527972	0.520760028149191	19	1	Val 19	Leptodermis_kumaonensis
Val	gtg	190	0.00725550845839539	0.534834623504574	19	2	Val 19	Leptodermis_kumaonensis
Val	gtt	523	0.0199717417038989	1.47220267417312	19	3	Val 19	Leptodermis_kumaonensis
Stp	taa	45	0.00171840989804101	1.62650602409639	19	0	Stp 19	Leptodermis_kumaonensis
Tyr	tac	188	0.00717913468514912	0.394957983193277	19	0	Tyr 19	Leptodermis_kumaonensis
Stp	tag	21	0.000801924619085806	0.759036144578313	19	1	Stp 19	Leptodermis_kumaonensis
Tyr	tat	764	0.0291747813800741	1.60504201680672	19	1	Tyr 19	Leptodermis_kumaonensis
Ser	tca	386	0.0147401382365296	1.14032496307238	19	2	Ser 19	Leptodermis_kumaonensis
Ser	tcc	325	0.0124107381525184	0.960118168389956	19	3	Ser 19	Leptodermis_kumaonensis
Ser	tcg	227	0.00866842326345133	0.670605612998523	19	4	Ser 19	Leptodermis_kumaonensis
Ser	tct	577	0.0220338335815481	1.70457902511078	19	5	Ser 19	Leptodermis_kumaonensis
Stp	tga	17	0.000649177072593271	0.614457831325301	19	2	Stp 19	Leptodermis_kumaonensis
Cys	tgc	83	0.00316951158972009	0.566552901023891	19	0	Cys 19	Leptodermis_kumaonensis
Trp	tgg	470	0.0179478367128728	1	19	0	Trp 19	Leptodermis_kumaonensis
Cys	tgt	210	0.00801924619085806	1.43344709897611	19	1	Cys 19	Leptodermis_kumaonensis
Leu	tta	864	0.0329934700423874	1.82278481012658	19	4	Leu 19	Leptodermis_kumaonensis
Phe	ttc	491	0.0187497613319586	0.6494708994709	19	0	Phe 19	Leptodermis_kumaonensis
Leu	ttg	570	0.0217665253751862	1.20253164556962	19	5	Leu 19	Leptodermis_kumaonensis
Phe	ttt	1021	0.0389888112422194	1.3505291005291	19	1	Phe 19	Leptodermis_kumaonensis
Lys	aaa	1038	0.0396455580169582	1.47863247863248	20	0	Lys 20	Leptodermis_scabrida_2
Asn	aac	284	0.0108471468948132	0.442712392829306	20	0	Asn 20	Leptodermis_scabrida_2
Lys	aag	366	0.0139790695897945	0.521367521367521	20	1	Lys 20	Leptodermis_scabrida_2
Asn	aat	999	0.0381559850278817	1.55728760717069	20	1	Asn 20	Leptodermis_scabrida_2
Thr	aca	426	0.0162707203422198	1.27544910179641	20	0	Thr 20	Leptodermis_scabrida_2
Thr	acc	245	0.00935757390573677	0.733532934131737	20	1	Thr 20	Leptodermis_scabrida_2
Thr	acg	155	0.00592009777709877	0.464071856287425	20	2	Thr 20	Leptodermis_scabrida_2
Thr	act	510	0.0194790313956153	1.52694610778443	20	3	Thr 20	Leptodermis_scabrida_2
Arg	aga	436	0.0166526621342907	1.66730401529637	20	0	Arg 20	Leptodermis_scabrida_2
Ser	agc	119	0.00454510732564357	0.351550960118168	20	0	Ser 20	Leptodermis_scabrida_2
Arg	agg	174	0.00664578718203346	0.665391969407266	20	1	Arg 20	Leptodermis_scabrida_2
Ser	agt	396	0.0151248949660072	1.1698670605613	20	1	Ser 20	Leptodermis_scabrida_2
Ile	ata	683	0.0260866243984417	0.920485175202156	20	0	Ile 20	Leptodermis_scabrida_2
Ile	atc	422	0.0161179436253915	0.568733153638814	20	1	Ile 20	Leptodermis_scabrida_2
Met	atg	596	0.0227637308074249	1	20	0	Met 20	Leptodermis_scabrida_2
Ile	att	1121	0.0428156748911466	1.51078167115903	20	2	Ile 20	Leptodermis_scabrida_2
Gln	caa	702	0.0268123138033764	1.52112676056338	20	0	Gln 20	Leptodermis_scabrida_2
His	cac	154	0.00588190359789168	0.507413509060956	20	0	His 20	Leptodermis_scabrida_2
Gln	cag	221	0.00844091360476663	0.47887323943662	20	1	Gln 20	Leptodermis_scabrida_2
His	cat	453	0.0173019631808112	1.49258649093904	20	1	His 20	Leptodermis_scabrida_2
Pro	cca	302	0.0115346421205408	1.15708812260536	20	0	Pro 20	Leptodermis_scabrida_2
Pro	ccc	219	0.00836452524635246	0.839080459770115	20	1	Pro 20	Leptodermis_scabrida_2
Pro	ccg	136	0.00519440837216408	0.521072796934866	20	2	Pro 20	Leptodermis_scabrida_2
Pro	cct	387	0.0147811473531434	1.48275862068966	20	3	Pro 20	Leptodermis_scabrida_2
Arg	cga	376	0.0143610113818654	1.43785850860421	20	2	Arg 20	Leptodermis_scabrida_2
Arg	cgc	116	0.00443052478802231	0.443594646271511	20	3	Arg 20	Leptodermis_scabrida_2
Arg	cgg	135	0.00515621419295699	0.516252390057361	20	4	Arg 20	Leptodermis_scabrida_2
Arg	cgt	332	0.0126804674967535	1.26959847036329	20	5	Arg 20	Leptodermis_scabrida_2
Leu	cta	437	0.0166908563134978	0.923239436619718	20	0	Leu 20	Leptodermis_scabrida_2
Leu	ctc	169	0.00645481628599801	0.357042253521127	20	1	Leu 20	Leptodermis_scabrida_2
Leu	ctg	188	0.0071805056909327	0.397183098591549	20	2	Leu 20	Leptodermis_scabrida_2
Leu	ctt	613	0.0234130318539455	1.29507042253521	20	3	Leu 20	Leptodermis_scabrida_2
Glu	gaa	1018	0.0388816744328164	1.48830409356725	20	0	Glu 20	Leptodermis_scabrida_2
Asp	gac	206	0.0078680009166603	0.389413988657845	20	0	Asp 20	Leptodermis_scabrida_2
Glu	gag	350	0.0133679627224811	0.511695906432749	20	1	Glu 20	Leptodermis_scabrida_2
Asp	gat	852	0.0325414406844397	1.61058601134215	20	1	Asp 20	Leptodermis_scabrida_2
Ala	gca	390	0.0148957298907646	1.12798264642082	20	0	Ala 20	Leptodermis_scabrida_2
Ala	gcc	229	0.00874646703842334	0.66232827187274	20	1	Ala 20	Leptodermis_scabrida_2
Ala	gcg	154	0.00588190359789168	0.445408532176428	20	2	Ala 20	Leptodermis_scabrida_2
Ala	gct	610	0.0232984493163242	1.76428054953001	20	3	Ala 20	Leptodermis_scabrida_2
Gly	gga	691	0.0263921778320984	1.54759238521837	20	0	Gly 20	Leptodermis_scabrida_2
Gly	ggc	198	0.00756244748300359	0.443449048152296	20	1	Gly 20	Leptodermis_scabrida_2
Gly	ggg	321	0.0122603315254755	0.718924972004479	20	2	Gly 20	Leptodermis_scabrida_2
Gly	ggt	576	0.0219998472232832	1.29003359462486	20	3	Gly 20	Leptodermis_scabrida_2
Val	gta	522	0.0199373615461004	1.47145877378436	20	0	Val 20	Leptodermis_scabrida_2
Val	gtc	185	0.00706592315331144	0.521494009866103	20	1	Val 20	Leptodermis_scabrida_2
Val	gtg	189	0.00721869987013979	0.53276955602537	20	2	Val 20	Leptodermis_scabrida_2
Val	gtt	523	0.0199755557253075	1.47427766032417	20	3	Val 20	Leptodermis_scabrida_2
Stp	taa	45	0.001718738064319	1.62650602409639	20	0	Stp 20	Leptodermis_scabrida_2
Tyr	tac	187	0.00714231151172561	0.393684210526316	20	0	Tyr 20	Leptodermis_scabrida_2
Stp	tag	21	0.000802077763348866	0.759036144578313	20	1	Stp 20	Leptodermis_scabrida_2
Tyr	tat	763	0.0291421587350088	1.60631578947368	20	1	Tyr 20	Leptodermis_scabrida_2
Ser	tca	387	0.0147811473531434	1.14327917282127	20	2	Ser 20	Leptodermis_scabrida_2
Ser	tcc	325	0.0124131082423039	0.960118168389956	20	3	Ser 20	Leptodermis_scabrida_2
Ser	tcg	227	0.00867007868000917	0.670605612998523	20	4	Ser 20	Leptodermis_scabrida_2
Ser	tct	577	0.0220380414024903	1.70457902511078	20	5	Ser 20	Leptodermis_scabrida_2
Stp	tga	17	0.00064930104652051	0.614457831325301	20	2	Stp 20	Leptodermis_scabrida_2
Cys	tgc	83	0.00317011687418837	0.564625850340136	20	0	Cys 20	Leptodermis_scabrida_2
Trp	tgg	470	0.0179512642273318	1	20	0	Trp 20	Leptodermis_scabrida_2
Cys	tgt	211	0.00805897181269575	1.43537414965986	20	1	Cys 20	Leptodermis_scabrida_2
Leu	tta	863	0.0329615766557177	1.82323943661972	20	4	Leu 20	Leptodermis_scabrida_2
Phe	ttc	492	0.0187915361698877	0.650793650793651	20	0	Phe 20	Leptodermis_scabrida_2
Leu	ttg	570	0.0217706821480406	1.20422535211268	20	5	Leu 20	Leptodermis_scabrida_2
Phe	ttt	1020	0.0389580627912306	1.34920634920635	20	1	Phe 20	Leptodermis_scabrida_2
Lys	aaa	1035	0.0395475908448282	1.47751605995717	21	0	Lys 21	Leptodermis_hirsutiflora_2
Asn	aac	286	0.0109281265522907	0.444444444444444	21	0	Asn 21	Leptodermis_hirsutiflora_2
Lys	aag	366	0.0139849451683161	0.522483940042827	21	1	Lys 21	Leptodermis_hirsutiflora_2
Asn	aat	1001	0.0382484429330175	1.55555555555556	21	1	Asn 21	Leptodermis_hirsutiflora_2
Thr	aca	426	0.0162775591303351	1.27544910179641	21	0	Thr 21	Leptodermis_hirsutiflora_2
Thr	acc	245	0.0093615070115777	0.733532934131736	21	1	Thr 21	Leptodermis_hirsutiflora_2
Thr	acg	155	0.00592258606854916	0.464071856287425	21	2	Thr 21	Leptodermis_hirsutiflora_2
Thr	act	510	0.0194872186771617	1.52694610778443	21	3	Thr 21	Leptodermis_hirsutiflora_2
Arg	aga	436	0.0166596614573383	1.67049808429119	21	0	Arg 21	Leptodermis_hirsutiflora_2
Ser	agc	119	0.00454701769133774	0.351897486446525	21	0	Ser 21	Leptodermis_hirsutiflora_2
Arg	agg	172	0.00657216002445455	0.659003831417625	21	1	Arg 21	Leptodermis_hirsutiflora_2
Ser	agt	394	0.015054831683925	1.16510596352883	21	1	Ser 21	Leptodermis_hirsutiflora_2
Ile	ata	689	0.0263268503305185	0.92649036306589	21	0	Ile 21	Leptodermis_hirsutiflora_2
Ile	atc	418	0.0159718772687326	0.562079784849843	21	1	Ile 21	Leptodermis_hirsutiflora_2
Met	atg	593	0.0226586679912881	1	21	0	Met 21	Leptodermis_hirsutiflora_2
Ile	att	1124	0.0429483015551565	1.51142985208427	21	2	Ile 21	Leptodermis_hirsutiflora_2
Gln	caa	701	0.0267853731229223	1.52225841476656	21	0	Gln 21	Leptodermis_hirsutiflora_2
His	cac	154	0.00588437583584884	0.507413509060956	21	0	His 21	Leptodermis_hirsutiflora_2
Gln	cag	220	0.00840625119406977	0.477741585233442	21	1	Gln 21	Leptodermis_hirsutiflora_2
His	cat	453	0.0173092354132437	1.49258649093904	21	1	His 21	Leptodermis_hirsutiflora_2
Pro	cca	301	0.0115012800427955	1.15215311004785	21	0	Pro 21	Leptodermis_hirsutiflora_2
Pro	ccc	222	0.00848267165947041	0.849760765550239	21	1	Pro 21	Leptodermis_hirsutiflora_2
Pro	ccg	138	0.00527301211264377	0.52822966507177	21	2	Pro 21	Leptodermis_hirsutiflora_2
Pro	cct	384	0.0146727293569218	1.46985645933014	21	3	Pro 21	Leptodermis_hirsutiflora_2
Arg	cga	377	0.0144052577280196	1.44444444444444	21	2	Arg 21	Leptodermis_hirsutiflora_2
Arg	cgc	113	0.00431775629513584	0.432950191570881	21	3	Arg 21	Leptodermis_hirsutiflora_2
Arg	cgg	134	0.0051201711818425	0.513409961685824	21	4	Arg 21	Leptodermis_hirsutiflora_2
Arg	cgt	334	0.0127622177219059	1.27969348659004	21	5	Arg 21	Leptodermis_hirsutiflora_2
Leu	cta	439	0.0167742921554392	0.929100529100529	21	0	Leu 21	Leptodermis_hirsutiflora_2
Leu	ctc	169	0.0064575293263536	0.357671957671958	21	1	Leu 21	Leptodermis_hirsutiflora_2
Leu	ctg	188	0.00718352374765962	0.397883597883598	21	2	Leu 21	Leptodermis_hirsutiflora_2
Leu	ctt	613	0.0234228726452944	1.2973544973545	21	3	Leu 21	Leptodermis_hirsutiflora_2
Glu	gaa	1019	0.0389362271216232	1.49085588880761	21	0	Glu 21	Leptodermis_hirsutiflora_2
Asp	gac	206	0.00787130793626533	0.389413988657845	21	0	Asp 21	Leptodermis_hirsutiflora_2
Glu	gag	348	0.0132971609797104	0.509144111192392	21	1	Glu 21	Leptodermis_hirsutiflora_2
Asp	gat	852	0.0325551182606702	1.61058601134216	21	1	Asp 21	Leptodermis_hirsutiflora_2
Ala	gca	391	0.014940200985824	1.13087490961677	21	0	Ala 21	Leptodermis_hirsutiflora_2
Ala	gcc	229	0.00875014328837263	0.66232827187274	21	1	Ala 21	Leptodermis_hirsutiflora_2
Ala	gcg	153	0.00584616560314852	0.442516268980477	21	2	Ala 21	Leptodermis_hirsutiflora_2
Ala	gct	610	0.0233082419471935	1.76428054953001	21	3	Ala 21	Leptodermis_hirsutiflora_2
Gly	gga	691	0.0264032707959191	1.54932735426009	21	0	Gly 21	Leptodermis_hirsutiflora_2
Gly	ggc	196	0.00748920560926216	0.439461883408072	21	1	Gly 21	Leptodermis_hirsutiflora_2
Gly	ggg	321	0.0122654846968018	0.719730941704036	21	2	Gly 21	Leptodermis_hirsutiflora_2
Gly	ggt	576	0.0220090940353827	1.2914798206278	21	3	Gly 21	Leptodermis_hirsutiflora_2
Val	gta	522	0.0199457414695655	1.47249647390691	21	0	Val 21	Leptodermis_hirsutiflora_2
Val	gtc	186	0.00710710328225899	0.524682651622003	21	1	Val 21	Leptodermis_hirsutiflora_2
Val	gtg	188	0.00718352374765962	0.530324400564175	21	2	Val 21	Leptodermis_hirsutiflora_2
Val	gtt	522	0.0199457414695655	1.47249647390691	21	3	Val 21	Leptodermis_hirsutiflora_2
Stp	taa	45	0.00171946047151427	1.62650602409639	21	0	Stp 21	Leptodermis_hirsutiflora_2
Tyr	tac	187	0.00714531351495931	0.393684210526316	21	0	Tyr 21	Leptodermis_hirsutiflora_2
Stp	tag	21	0.00080241488670666	0.759036144578313	21	1	Stp 21	Leptodermis_hirsutiflora_2
Tyr	tat	763	0.029154407550342	1.60631578947368	21	1	Tyr 21	Leptodermis_hirsutiflora_2
Ser	tca	390	0.0149019907531237	1.15327747658945	21	2	Ser 21	Leptodermis_hirsutiflora_2
Ser	tcc	322	0.0123036949295021	0.95219319862001	21	3	Ser 21	Leptodermis_hirsutiflora_2
Ser	tcg	228	0.00871193305567231	0.674223755544603	21	4	Ser 21	Leptodermis_hirsutiflora_2
Ser	tct	576	0.0220090940353827	1.70330211927058	21	5	Ser 21	Leptodermis_hirsutiflora_2
Stp	tga	17	0.000649573955905391	0.614457831325301	21	2	Stp 21	Leptodermis_hirsutiflora_2
Cys	tgc	84	0.00320965954682664	0.571428571428571	21	0	Cys 21	Leptodermis_hirsutiflora_2
Trp	tgg	470	0.0179588093691491	1	21	0	Trp 21	Leptodermis_hirsutiflora_2
Cys	tgt	210	0.0080241488670666	1.42857142857143	21	1	Cys 21	Leptodermis_hirsutiflora_2
Leu	tta	858	0.0327843796568721	1.81587301587302	21	4	Leu 21	Leptodermis_hirsutiflora_2
Phe	ttc	493	0.0188376447212564	0.651685393258427	21	0	Phe 21	Leptodermis_hirsutiflora_2
Leu	ttg	568	0.0217034121737801	1.2021164021164	21	5	Leu 21	Leptodermis_hirsutiflora_2
Phe	ttt	1020	0.0389744373543235	1.34831460674157	21	1	Phe 21	Leptodermis_hirsutiflora_2
Lys	aaa	1036	0.0395706810282266	1.47788873038516	22	0	Lys 22	Leptodermis_hirsutiflora_1
Asn	aac	286	0.0109239524846263	0.445136186770428	22	0	Asn 22	Leptodermis_hirsutiflora_1
Lys	aag	366	0.013979603529277	0.522111269614836	22	1	Lys 22	Leptodermis_hirsutiflora_1
Asn	aat	999	0.0381574424200756	1.55486381322957	22	1	Asn 22	Leptodermis_hirsutiflora_1
Thr	aca	426	0.016271341812765	1.27449513836948	22	0	Thr 22	Leptodermis_hirsutiflora_1
Thr	acc	246	0.00939612696230091	0.735976065818998	22	1	Thr 22	Leptodermis_hirsutiflora_1
Thr	acg	155	0.00592032389901073	0.463724756918474	22	2	Thr 22	Leptodermis_hirsutiflora_1
Thr	act	510	0.0194797754096482	1.52580403889304	22	3	Thr 22	Leptodermis_hirsutiflora_1
Arg	aga	437	0.0166914938314045	1.67326100829611	22	0	Arg 22	Leptodermis_hirsutiflora_1
Ser	agc	120	0.00458347656697605	0.35485460818137	22	0	Ser 22	Leptodermis_hirsutiflora_1
Arg	agg	172	0.00656964974599901	0.658583280153159	22	1	Arg 22	Leptodermis_hirsutiflora_1
Ser	agt	394	0.0150490813949047	1.16510596352883	22	1	Ser 22	Leptodermis_hirsutiflora_1
Ile	ata	689	0.0263167946220542	0.926905829596413	22	0	Ile 22	Leptodermis_hirsutiflora_1
Ile	atc	418	0.0159657767082999	0.562331838565022	22	1	Ile 22	Leptodermis_hirsutiflora_1
Met	atg	594	0.0226882090065315	1	22	0	Met 22	Leptodermis_hirsutiflora_1
Ile	att	1123	0.0428937015392842	1.51076233183857	22	2	Ile 22	Leptodermis_hirsutiflora_1
Gln	caa	702	0.0268133379168099	1.52112676056338	22	0	Gln 22	Leptodermis_hirsutiflora_1
His	cac	154	0.0058821282609526	0.506578947368421	22	0	His 22	Leptodermis_hirsutiflora_1
Gln	cag	221	0.00844123601084756	0.47887323943662	22	1	Gln 22	Leptodermis_hirsutiflora_1
His	cat	454	0.0173408196783927	1.49342105263158	22	1	His 22	Leptodermis_hirsutiflora_1
Pro	cca	300	0.0114586914174401	1.14942528735632	22	0	Pro 22	Leptodermis_hirsutiflora_1
Pro	ccc	221	0.00844123601084756	0.846743295019157	22	1	Pro 22	Leptodermis_hirsutiflora_1
Pro	ccg	138	0.00527099805202246	0.528735632183908	22	2	Pro 22	Leptodermis_hirsutiflora_1
Pro	cct	385	0.0147053206523815	1.47509578544061	22	3	Pro 22	Leptodermis_hirsutiflora_1
Arg	cga	377	0.0143997555479164	1.44352265475431	22	2	Arg 22	Leptodermis_hirsutiflora_1
Arg	cgc	113	0.00431610710056912	0.432673899170389	22	3	Arg 22	Leptodermis_hirsutiflora_1
Arg	cgg	134	0.00511821549978992	0.513082322910019	22	4	Arg 22	Leptodermis_hirsutiflora_1
Arg	cgt	334	0.0127573431114167	1.27887683471602	22	5	Arg 22	Leptodermis_hirsutiflora_1
Leu	cta	439	0.0167678851075207	0.928772919605078	22	0	Leu 22	Leptodermis_hirsutiflora_1
Leu	ctc	169	0.00645506283182461	0.357545839210155	22	1	Leu 22	Leptodermis_hirsutiflora_1
Leu	ctg	187	0.00714258431687101	0.395627644569817	22	2	Leu 22	Leptodermis_hirsutiflora_1
Leu	ctt	615	0.0234903174057523	1.30112834978843	22	3	Leu 22	Leptodermis_hirsutiflora_1
Glu	gaa	1019	0.0389213551812383	1.49085588880761	22	0	Glu 22	Leptodermis_hirsutiflora_1
Asp	gac	206	0.00786830143997556	0.389413988657845	22	0	Asp 22	Leptodermis_hirsutiflora_1
Glu	gag	348	0.0132920820442305	0.509144111192392	22	1	Glu 22	Leptodermis_hirsutiflora_1
Asp	gat	852	0.03254268362553	1.61058601134215	22	1	Asp 22	Leptodermis_hirsutiflora_1
Ala	gca	392	0.0149726901187884	1.13294797687861	22	0	Ala 22	Leptodermis_hirsutiflora_1
Ala	gcc	229	0.00874680111531263	0.661849710982659	22	1	Ala 22	Leptodermis_hirsutiflora_1
Ala	gcg	153	0.00584393262289447	0.442196531791908	22	2	Ala 22	Leptodermis_hirsutiflora_1
Ala	gct	610	0.0232993392154616	1.76300578034682	22	3	Ala 22	Leptodermis_hirsutiflora_1
Gly	gga	689	0.0263167946220542	1.54484304932735	22	0	Gly 22	Leptodermis_hirsutiflora_1
Gly	ggc	197	0.00752454069745235	0.441704035874439	22	1	Gly 22	Leptodermis_hirsutiflora_1
Gly	ggg	322	0.0122989954547191	0.721973094170404	22	2	Gly 22	Leptodermis_hirsutiflora_1
Gly	ggt	576	0.022000687521485	1.2914798206278	22	3	Gly 22	Leptodermis_hirsutiflora_1
Val	gta	523	0.019976318704404	1.47323943661972	22	0	Val 22	Leptodermis_hirsutiflora_1
Val	gtc	185	0.00706619304075475	0.52112676056338	22	1	Val 22	Leptodermis_hirsutiflora_1
Val	gtg	189	0.00721897559298728	0.532394366197183	22	2	Val 22	Leptodermis_hirsutiflora_1
Val	gtt	523	0.019976318704404	1.47323943661972	22	3	Val 22	Leptodermis_hirsutiflora_1
Stp	taa	45	0.00171880371261602	1.62650602409639	22	0	Stp 22	Leptodermis_hirsutiflora_1
Tyr	tac	188	0.00718077995492915	0.394957983193277	22	0	Tyr 22	Leptodermis_hirsutiflora_1
Stp	tag	21	0.000802108399220809	0.759036144578313	22	1	Stp 22	Leptodermis_hirsutiflora_1
Tyr	tat	764	0.0291814674764142	1.60504201680672	22	1	Tyr 22	Leptodermis_hirsutiflora_1
Ser	tca	389	0.014858103204614	1.15032035485461	22	2	Ser 22	Leptodermis_hirsutiflora_1
Ser	tcc	322	0.0122989954547191	0.95219319862001	22	3	Ser 22	Leptodermis_hirsutiflora_1
Ser	tcg	228	0.0087086054772545	0.674223755544603	22	4	Ser 22	Leptodermis_hirsutiflora_1
Ser	tct	576	0.022000687521485	1.70330211927058	22	5	Ser 22	Leptodermis_hirsutiflora_1
Stp	tga	17	0.000649325846988274	0.614457831325301	22	2	Stp 22	Leptodermis_hirsutiflora_1
Cys	tgc	84	0.00320843359688324	0.571428571428572	22	0	Cys 22	Leptodermis_hirsutiflora_1
Trp	tgg	470	0.0179519498873229	1	22	0	Trp 22	Leptodermis_hirsutiflora_1
Cys	tgt	210	0.00802108399220809	1.42857142857143	22	1	Cys 22	Leptodermis_hirsutiflora_1
Leu	tta	858	0.0327718574538788	1.81523272214387	22	4	Leu 22	Leptodermis_hirsutiflora_1
Phe	ttc	494	0.0188686452007181	0.652575957727873	22	0	Phe 22	Leptodermis_hirsutiflora_1
Leu	ttg	568	0.02169512241702	1.20169252468265	22	5	Leu 22	Leptodermis_hirsutiflora_1
Phe	ttt	1020	0.0389595508192964	1.34742404227213	22	1	Phe 22	Leptodermis_hirsutiflora_1
Lys	aaa	1037	0.0396346124445803	1.47826086956522	23	0	Lys 23	Leptodermis_forrestii
Asn	aac	283	0.0108163889313561	0.442879499217527	23	0	Asn 23	Leptodermis_forrestii
Lys	aag	366	0.013988686745146	0.521739130434783	23	1	Lys 23	Leptodermis_forrestii
Asn	aat	995	0.0380293533098915	1.55712050078247	23	1	Asn 23	Leptodermis_forrestii
Thr	aca	429	0.0163965754471793	1.28828828828829	23	0	Thr 23	Leptodermis_forrestii
Thr	acc	242	0.00924935025225501	0.726726726726727	23	1	Thr 23	Leptodermis_forrestii
Thr	acg	153	0.00584772970493808	0.459459459459459	23	2	Thr 23	Leptodermis_forrestii
Thr	act	508	0.0194159914386179	1.52552552552553	23	3	Thr 23	Leptodermis_forrestii
Arg	aga	439	0.0167787800030576	1.68199233716475	23	0	Arg 23	Leptodermis_forrestii
Ser	agc	120	0.00458645467053967	0.353114271701815	23	0	Ser 23	Leptodermis_forrestii
Arg	agg	170	0.0064974774499312	0.651340996168582	23	1	Arg 23	Leptodermis_forrestii
Ser	agt	397	0.0151735208683688	1.16821971554684	23	1	Ser 23	Leptodermis_forrestii
Ile	ata	686	0.0262192325332518	0.923698384201077	23	0	Ile 23	Leptodermis_forrestii
Ile	atc	423	0.0161672527136523	0.569569120287253	23	1	Ile 23	Leptodermis_forrestii
Met	atg	596	0.022779391530347	1	23	0	Met 23	Leptodermis_forrestii
Ile	att	1119	0.0427686898027825	1.50673249551167	23	2	Ile 23	Leptodermis_forrestii
Gln	caa	702	0.0268307598226571	1.52608695652174	23	0	Gln 23	Leptodermis_forrestii
His	cac	153	0.00584772970493808	0.504118616144975	23	0	His 23	Leptodermis_forrestii
Gln	cag	218	0.00833205931814707	0.473913043478261	23	1	Gln 23	Leptodermis_forrestii
His	cat	454	0.0173520868368751	1.49588138385502	23	1	His 23	Leptodermis_forrestii
Pro	cca	301	0.011504357131937	1.15436241610738	23	0	Pro 23	Leptodermis_forrestii
Pro	ccc	222	0.0084849411404984	0.851390220517737	23	1	Pro 23	Leptodermis_forrestii
Pro	ccg	138	0.00527442287112062	0.529242569511026	23	2	Pro 23	Leptodermis_forrestii
Pro	cct	382	0.0146002140345513	1.46500479386385	23	3	Pro 23	Leptodermis_forrestii
Arg	cga	377	0.0144091117566121	1.44444444444444	23	2	Arg 23	Leptodermis_forrestii
Arg	cgc	114	0.00435713193701269	0.436781609195402	23	3	Arg 23	Leptodermis_forrestii
Arg	cgg	134	0.0051215410487693	0.513409961685824	23	4	Arg 23	Leptodermis_forrestii
Arg	cgt	332	0.0126891912551598	1.272030651341	23	5	Arg 23	Leptodermis_forrestii
Leu	cta	439	0.0167787800030576	0.928772919605078	23	0	Leu 23	Leptodermis_forrestii
Leu	ctc	169	0.00645925699434337	0.357545839210155	23	1	Leu 23	Leptodermis_forrestii
Leu	ctg	187	0.00714722519492432	0.395627644569817	23	2	Leu 23	Leptodermis_forrestii
Leu	ctt	616	0.0235438006421037	1.30324400564175	23	3	Leu 23	Leptodermis_forrestii
Glu	gaa	1018	0.0389084237884116	1.49157509157509	23	0	Glu 23	Leptodermis_forrestii
Asp	gac	206	0.0078734138510931	0.389782403027436	23	0	Asp 23	Leptodermis_forrestii
Glu	gag	347	0.0132624980889772	0.508424908424909	23	1	Glu 23	Leptodermis_forrestii
Asp	gat	851	0.0325256077052438	1.61021759697256	23	1	Asp 23	Leptodermis_forrestii
Ala	gca	390	0.0149059776792539	1.12798264642082	23	0	Ala 23	Leptodermis_forrestii
Ala	gcc	229	0.00875248432961321	0.66232827187274	23	1	Ala 23	Leptodermis_forrestii
Ala	gcg	155	0.00592417061611374	0.448300795372379	23	2	Ala 23	Leptodermis_forrestii
Ala	gct	609	0.0232762574529888	1.76138828633406	23	3	Ala 23	Leptodermis_forrestii
Gly	gga	688	0.0262956734444275	1.543466068424	23	0	Gly 23	Leptodermis_forrestii
Gly	ggc	198	0.00756765020639046	0.444195176668536	23	1	Gly 23	Leptodermis_forrestii
Gly	ggg	324	0.0123834276104571	0.726864834548514	23	2	Gly 23	Leptodermis_forrestii
Gly	ggt	573	0.0219003210518269	1.28547392035895	23	3	Gly 23	Leptodermis_forrestii
Val	gta	522	0.0199510778168476	1.4756183745583	23	0	Val 23	Leptodermis_forrestii
Val	gtc	182	0.00695612291698517	0.514487632508834	23	1	Val 23	Leptodermis_forrestii
Val	gtg	188	0.00718544565051215	0.531448763250883	23	2	Val 23	Leptodermis_forrestii
Val	gtt	523	0.0199892982724354	1.47844522968198	23	3	Val 23	Leptodermis_forrestii
Stp	taa	45	0.00171992050145238	1.62650602409639	23	0	Stp 23	Leptodermis_forrestii
Tyr	tac	189	0.00722366610609998	0.397058823529412	23	0	Tyr 23	Leptodermis_forrestii
Stp	tag	21	0.000802629567344443	0.759036144578313	23	1	Stp 23	Leptodermis_forrestii
Tyr	tat	763	0.0291622076135148	1.60294117647059	23	1	Tyr 23	Leptodermis_forrestii
Ser	tca	387	0.0147913163124904	1.13879352623835	23	2	Ser 23	Leptodermis_forrestii
Ser	tcc	327	0.0124980889772206	0.962236390387445	23	3	Ser 23	Leptodermis_forrestii
Ser	tcg	229	0.00875248432961321	0.673859735164296	23	4	Ser 23	Leptodermis_forrestii
Ser	tct	579	0.0221296437853539	1.70377636096126	23	5	Ser 23	Leptodermis_forrestii
Stp	tga	17	0.00064974774499312	0.614457831325301	23	2	Stp 23	Leptodermis_forrestii
Cys	tgc	85	0.0032487387249656	0.578231292517007	23	0	Cys 23	Leptodermis_forrestii
Trp	tgg	471	0.0180018345818682	1	23	0	Trp 23	Leptodermis_forrestii
Cys	tgt	209	0.0079880752178566	1.42176870748299	23	1	Cys 23	Leptodermis_forrestii
Leu	tta	862	0.03294603271671	1.82369534555712	23	4	Leu 23	Leptodermis_forrestii
Phe	ttc	489	0.0186898027824492	0.646397884996695	23	0	Phe 23	Leptodermis_forrestii
Leu	ttg	563	0.0215181164959486	1.19111424541608	23	5	Leu 23	Leptodermis_forrestii
Phe	ttt	1024	0.0391377465219385	1.3536021150033	23	1	Phe 23	Leptodermis_forrestii
Lys	aaa	1039	0.0396746601496869	1.47690120824449	24	0	Lys 24	Leptodermis_ludlowii
Asn	aac	284	0.010844661677104	0.44479248238058	24	0	Asn 24	Leptodermis_ludlowii
Lys	aag	368	0.0140522376661066	0.523098791755508	24	1	Lys 24	Leptodermis_ludlowii
Asn	aat	993	0.0379181304414236	1.55520751761942	24	1	Asn 24	Leptodermis_ludlowii
Thr	aca	430	0.0164197342294181	1.28935532233883	24	0	Thr 24	Leptodermis_ludlowii
Thr	acc	243	0.00927905911104323	0.72863568215892	24	1	Thr 24	Leptodermis_ludlowii
Thr	acg	152	0.00580418512295708	0.455772113943028	24	2	Thr 24	Leptodermis_ludlowii
Thr	act	509	0.0194363830762181	1.52623688155922	24	3	Thr 24	Leptodermis_ludlowii
Arg	aga	439	0.0167634030853826	1.67877629063098	24	0	Arg 24	Leptodermis_ludlowii
Ser	agc	121	0.00462043684130136	0.356581532416503	24	0	Ser 24	Leptodermis_ludlowii
Arg	agg	173	0.00660607912020773	0.661567877629063	24	1	Arg 24	Leptodermis_ludlowii
Ser	agt	397	0.0151596150908813	1.16994106090373	24	1	Ser 24	Leptodermis_ludlowii
Ile	ata	688	0.0262715747670689	0.925975773889637	24	0	Ile 24	Leptodermis_ludlowii
Ile	atc	425	0.0162288070872155	0.572005383580081	24	1	Ile 24	Leptodermis_ludlowii
Met	atg	600	0.0229112570643043	1	24	0	Met 24	Leptodermis_ludlowii
Ile	att	1116	0.0426149381396059	1.50201884253028	24	2	Ile 24	Leptodermis_ludlowii
Gln	caa	704	0.026882541622117	1.52546045503792	24	0	Gln 24	Leptodermis_ludlowii
His	cac	153	0.00584237055139759	0.503289473684211	24	0	His 24	Leptodermis_ludlowii
Gln	cag	219	0.00836260882847106	0.47453954496208	24	1	Gln 24	Leptodermis_ludlowii
His	cat	455	0.0173743699404307	1.49671052631579	24	1	His 24	Leptodermis_ludlowii
Pro	cca	301	0.0114938139605926	1.15658021133525	24	0	Pro 24	Leptodermis_ludlowii
Pro	ccc	222	0.00847716511379258	0.853025936599424	24	1	Pro 24	Leptodermis_ludlowii
Pro	ccg	138	0.00526958912478998	0.530259365994236	24	2	Pro 24	Leptodermis_ludlowii
Pro	cct	380	0.0145104628073927	1.46013448607109	24	3	Pro 24	Leptodermis_ludlowii
Arg	cga	376	0.0143577210936307	1.43785850860421	24	2	Arg 24	Leptodermis_ludlowii
Arg	cgc	115	0.00439132427065832	0.439770554493308	24	3	Arg 24	Leptodermis_ludlowii
Arg	cgg	134	0.00511684741102795	0.512428298279159	24	4	Arg 24	Leptodermis_ludlowii
Arg	cgt	332	0.0126775622422484	1.26959847036329	24	5	Arg 24	Leptodermis_ludlowii
Leu	cta	440	0.0168015885138231	0.929577464788732	24	0	Leu 24	Leptodermis_ludlowii
Leu	ctc	169	0.0064533374064457	0.357042253521127	24	1	Leu 24	Leptodermis_ludlowii
Leu	ctg	188	0.00717886054681534	0.397183098591549	24	2	Leu 24	Leptodermis_ludlowii
Leu	ctt	618	0.0235985947762334	1.3056338028169	24	3	Leu 24	Leptodermis_ludlowii
Glu	gaa	1020	0.0389491370093172	1.49231894659839	24	0	Glu 24	Leptodermis_ludlowii
Asp	gac	205	0.00782801283030396	0.387890255439924	24	0	Asp 24	Leptodermis_ludlowii
Glu	gag	347	0.013250343668856	0.507681053401609	24	1	Glu 24	Leptodermis_ludlowii
Asp	gat	852	0.0325339850313121	1.61210974456008	24	1	Asp 24	Leptodermis_ludlowii
Ala	gca	391	0.0149305025202383	1.13169319826339	24	0	Ala 24	Leptodermis_ludlowii
Ala	gcc	230	0.00878264854131663	0.665701881331404	24	1	Ala 24	Leptodermis_ludlowii
Ala	gcg	152	0.00580418512295708	0.439942112879884	24	2	Ala 24	Leptodermis_ludlowii
Ala	gct	609	0.0232549259202688	1.76266280752533	24	3	Ala 24	Leptodermis_ludlowii
Gly	gga	688	0.0262715747670689	1.54433221099888	24	0	Gly 24	Leptodermis_ludlowii
Gly	ggc	198	0.00756071483122041	0.444444444444444	24	1	Gly 24	Leptodermis_ludlowii
Gly	ggg	324	0.0123720788147243	0.727272727272727	24	2	Gly 24	Leptodermis_ludlowii
Gly	ggt	572	0.0218420650679701	1.28395061728395	24	3	Gly 24	Leptodermis_ludlowii
Val	gta	523	0.0199709790743852	1.475317348378	24	0	Val 24	Leptodermis_ludlowii
Val	gtc	185	0.00706430426149381	0.521861777150917	24	1	Val 24	Leptodermis_ludlowii
Val	gtg	186	0.00710248968993432	0.524682651622003	24	2	Val 24	Leptodermis_ludlowii
Val	gtt	524	0.0200091645028257	1.47813822284908	24	3	Val 24	Leptodermis_ludlowii
Stp	taa	45	0.00171834427982282	1.62650602409639	24	0	Stp 24	Leptodermis_ludlowii
Tyr	tac	190	0.00725523140369635	0.39832285115304	24	0	Tyr 24	Leptodermis_ludlowii
Stp	tag	21	0.000801893997250649	0.759036144578313	24	1	Stp 24	Leptodermis_ludlowii
Tyr	tat	764	0.0291736673285474	1.60167714884696	24	1	Tyr 24	Leptodermis_ludlowii
Ser	tca	386	0.0147395753780357	1.13752455795678	24	2	Ser 24	Leptodermis_ludlowii
Ser	tcc	326	0.0124484496716053	0.960707269155206	24	3	Ser 24	Leptodermis_ludlowii
Ser	tcg	228	0.00870627768443562	0.671905697445973	24	4	Ser 24	Leptodermis_ludlowii
Ser	tct	578	0.0220711776386131	1.70333988212181	24	5	Ser 24	Leptodermis_ludlowii
Stp	tga	17	0.000649152283488621	0.614457831325301	24	2	Stp 24	Leptodermis_ludlowii
Cys	tgc	85	0.0032457614174431	0.578231292517007	24	0	Cys 24	Leptodermis_ludlowii
Trp	tgg	471	0.0179853367954788	1	24	0	Trp 24	Leptodermis_ludlowii
Cys	tgt	209	0.00798075454406598	1.42176870748299	24	1	Cys 24	Leptodermis_ludlowii
Leu	tta	860	0.0328394684588361	1.8169014084507	24	4	Leu 24	Leptodermis_ludlowii
Phe	ttc	490	0.0187108599358485	0.646437994722955	24	0	Phe 24	Leptodermis_ludlowii
Leu	ttg	565	0.0215747670688865	1.19366197183099	24	5	Leu 24	Leptodermis_ludlowii
Phe	ttt	1026	0.0391782495799603	1.35356200527704	24	1	Phe 24	Leptodermis_ludlowii
Lys	aaa	808	0.0353641456582633	1.44932735426009	25	0	Lys 25	Leptodermis_oblonga
Asn	aac	235	0.0102853641456583	0.438842203548086	25	0	Asn 25	Leptodermis_oblonga
Lys	aag	307	0.0134366246498599	0.55067264573991	25	1	Lys 25	Leptodermis_oblonga
Asn	aat	836	0.0365896358543417	1.56115779645191	25	1	Asn 25	Leptodermis_oblonga
Thr	aca	352	0.015406162464986	1.21484037963762	25	0	Thr 25	Leptodermis_oblonga
Thr	acc	215	0.00941001400560224	0.742018981880932	25	1	Thr 25	Leptodermis_oblonga
Thr	acg	143	0.00625875350140056	0.493528904227783	25	2	Thr 25	Leptodermis_oblonga
Thr	act	449	0.0196516106442577	1.54961173425367	25	3	Thr 25	Leptodermis_oblonga
Arg	aga	371	0.0162377450980392	1.62363238512035	25	0	Arg 25	Leptodermis_oblonga
Ser	agc	111	0.00485819327731092	0.37248322147651	25	0	Ser 25	Leptodermis_oblonga
Arg	agg	159	0.00695903361344538	0.695842450765864	25	1	Arg 25	Leptodermis_oblonga
Ser	agt	350	0.0153186274509804	1.1744966442953	25	1	Ser 25	Leptodermis_oblonga
Ile	ata	575	0.0251663165266106	0.88597842835131	25	0	Ile 25	Leptodermis_oblonga
Ile	atc	377	0.016500350140056	0.580893682588598	25	1	Ile 25	Leptodermis_oblonga
Met	atg	514	0.0224964985994398	1	25	0	Met 25	Leptodermis_oblonga
Ile	att	995	0.0435486694677871	1.53312788906009	25	2	Ile 25	Leptodermis_oblonga
Gln	caa	613	0.0268294817927171	1.50985221674877	25	0	Gln 25	Leptodermis_oblonga
His	cac	134	0.00586484593837535	0.490842490842491	25	0	His 25	Leptodermis_oblonga
Gln	cag	199	0.00870973389355742	0.490147783251232	25	1	Gln 25	Leptodermis_oblonga
His	cat	412	0.0180322128851541	1.50915750915751	25	1	His 25	Leptodermis_oblonga
Pro	cca	264	0.0115546218487395	1.1515812431843	25	0	Pro 25	Leptodermis_oblonga
Pro	ccc	186	0.00814075630252101	0.8113413304253	25	1	Pro 25	Leptodermis_oblonga
Pro	ccg	127	0.00555847338935574	0.553980370774264	25	2	Pro 25	Leptodermis_oblonga
Pro	cct	340	0.0148809523809524	1.48309705561614	25	3	Pro 25	Leptodermis_oblonga
Arg	cga	332	0.01453081232493	1.45295404814004	25	2	Arg 25	Leptodermis_oblonga
Arg	cgc	97	0.00424544817927171	0.424507658643326	25	3	Arg 25	Leptodermis_oblonga
Arg	cgg	117	0.00512079831932773	0.512035010940919	25	4	Arg 25	Leptodermis_oblonga
Arg	cgt	295	0.0129114145658263	1.2910284463895	25	5	Arg 25	Leptodermis_oblonga
Leu	cta	382	0.01671918767507	0.926434923201294	25	0	Leu 25	Leptodermis_oblonga
Leu	ctc	149	0.00652135854341737	0.361358124494745	25	1	Leu 25	Leptodermis_oblonga
Leu	ctg	166	0.00726540616246499	0.402586903799515	25	2	Leu 25	Leptodermis_oblonga
Leu	ctt	538	0.023546918767507	1.30476960388036	25	3	Leu 25	Leptodermis_oblonga
Glu	gaa	868	0.0379901960784314	1.46994072819644	25	0	Glu 25	Leptodermis_oblonga
Asp	gac	181	0.007921918767507	0.382663847780127	25	0	Asp 25	Leptodermis_oblonga
Glu	gag	313	0.0136992296918768	0.530059271803556	25	1	Glu 25	Leptodermis_oblonga
Asp	gat	765	0.0334821428571429	1.61733615221987	25	1	Asp 25	Leptodermis_oblonga
Ala	gca	348	0.0152310924369748	1.10916334661355	25	0	Ala 25	Leptodermis_oblonga
Ala	gcc	209	0.00914740896358543	0.666135458167331	25	1	Ala 25	Leptodermis_oblonga
Ala	gcg	130	0.00568977591036415	0.414342629482072	25	2	Ala 25	Leptodermis_oblonga
Ala	gct	568	0.024859943977591	1.81035856573705	25	3	Ala 25	Leptodermis_oblonga
Gly	gga	619	0.0270920868347339	1.52651048088779	25	0	Gly 25	Leptodermis_oblonga
Gly	ggc	188	0.00822829131652661	0.463625154130703	25	1	Gly 25	Leptodermis_oblonga
Gly	ggg	302	0.0132177871148459	0.744759556103576	25	2	Gly 25	Leptodermis_oblonga
Gly	ggt	513	0.022452731092437	1.26510480887793	25	3	Gly 25	Leptodermis_oblonga
Val	gta	459	0.0200892857142857	1.45714285714286	25	0	Val 25	Leptodermis_oblonga
Val	gtc	168	0.00735294117647059	0.533333333333333	25	1	Val 25	Leptodermis_oblonga
Val	gtg	162	0.00709033613445378	0.514285714285714	25	2	Val 25	Leptodermis_oblonga
Val	gtt	471	0.0206144957983193	1.4952380952381	25	3	Val 25	Leptodermis_oblonga
Stp	taa	37	0.00161939775910364	1.52054794520548	25	0	Stp 25	Leptodermis_oblonga
Tyr	tac	163	0.00713410364145658	0.393244873341375	25	0	Tyr 25	Leptodermis_oblonga
Stp	tag	19	0.000831582633053221	0.780821917808219	25	1	Stp 25	Leptodermis_oblonga
Tyr	tat	666	0.0291491596638655	1.60675512665862	25	1	Tyr 25	Leptodermis_oblonga
Ser	tca	337	0.014749649859944	1.13087248322148	25	2	Ser 25	Leptodermis_oblonga
Ser	tcc	287	0.0125612745098039	0.963087248322148	25	3	Ser 25	Leptodermis_oblonga
Ser	tcg	194	0.00849089635854342	0.651006711409396	25	4	Ser 25	Leptodermis_oblonga
Ser	tct	509	0.0222776610644258	1.70805369127517	25	5	Ser 25	Leptodermis_oblonga
Stp	tga	17	0.000744047619047619	0.698630136986301	25	2	Stp 25	Leptodermis_oblonga
Cys	tgc	79	0.00345763305322129	0.59622641509434	25	0	Cys 25	Leptodermis_oblonga
Trp	tgg	413	0.0180759803921569	1	25	0	Trp 25	Leptodermis_oblonga
Cys	tgt	186	0.00814075630252101	1.40377358490566	25	1	Cys 25	Leptodermis_oblonga
Leu	tta	730	0.0319502801120448	1.77041228779305	25	4	Leu 25	Leptodermis_oblonga
Phe	ttc	447	0.0195640756302521	0.693023255813954	25	0	Phe 25	Leptodermis_oblonga
Leu	ttg	509	0.0222776610644258	1.23443815683104	25	5	Leu 25	Leptodermis_oblonga
Phe	ttt	843	0.0368960084033613	1.30697674418605	25	1	Phe 25	Leptodermis_oblonga
Lys	aaa	1046	0.0395403341649656	1.46191474493361	26	0	Lys 26	Paederia_scandens
Asn	aac	294	0.0111136312088909	0.460093896713615	26	0	Asn 26	Paederia_scandens
Lys	aag	385	0.0145535646783095	0.538085255066387	26	1	Lys 26	Paederia_scandens
Asn	aat	984	0.0371966432297573	1.53990610328638	26	1	Asn 26	Paederia_scandens
Thr	aca	432	0.0163302336130642	1.26779163609685	26	0	Thr 26	Paederia_scandens
Thr	acc	253	0.00956377107431768	0.742479823917828	26	1	Thr 26	Paederia_scandens
Thr	acg	169	0.00638844787177742	0.495964783565664	26	2	Thr 26	Paederia_scandens
Thr	act	509	0.0192409465487261	1.49376375641966	26	3	Thr 26	Paederia_scandens
Arg	aga	439	0.0165948438799425	1.66078184110971	26	0	Arg 26	Paederia_scandens
Ser	agc	125	0.00472518333711348	0.370004933399112	26	0	Ser 26	Paederia_scandens
Arg	agg	182	0.00687986693883723	0.688524590163935	26	1	Arg 26	Paederia_scandens
Ser	agt	397	0.0150071822786724	1.17513566847558	26	1	Ser 26	Paederia_scandens
Ile	ata	691	0.0261208134875633	0.923385300668151	26	0	Ile 26	Paederia_scandens
Ile	atc	436	0.0164814394798518	0.582628062360802	26	1	Ile 26	Paederia_scandens
Met	atg	603	0.0227942844182354	1	26	0	Met 26	Paederia_scandens
Ile	att	1118	0.042262039767143	1.49398663697105	26	2	Ile 26	Paederia_scandens
Gln	caa	722	0.0272926589551675	1.52160168598525	26	0	Gln 26	Paederia_scandens
His	cac	153	0.0057836244046269	0.499184339314845	26	0	His 26	Paederia_scandens
Gln	cag	227	0.00858093294019808	0.478398314014752	26	1	Gln 26	Paederia_scandens
His	cat	460	0.0173886746805776	1.50081566068516	26	1	His 26	Paederia_scandens
Pro	cca	306	0.0115672488092538	1.15799432355724	26	0	Pro 26	Paederia_scandens
Pro	ccc	220	0.00831632267331973	0.832544938505204	26	1	Pro 26	Paederia_scandens
Pro	ccg	147	0.00555681560444545	0.556291390728477	26	2	Pro 26	Paederia_scandens
Pro	cct	384	0.0145157632116126	1.45316934720908	26	3	Pro 26	Paederia_scandens
Arg	cga	379	0.0143267558781281	1.43379571248424	26	2	Arg 26	Paederia_scandens
Arg	cgc	119	0.00449837453693203	0.450189155107188	26	3	Arg 26	Paederia_scandens
Arg	cgg	134	0.00506539653738565	0.506935687263556	26	4	Arg 26	Paederia_scandens
Arg	cgt	333	0.0125878884100703	1.25977301387137	26	5	Arg 26	Paederia_scandens
Leu	cta	443	0.0167460497467302	0.924843423799583	26	0	Leu 26	Paederia_scandens
Leu	ctc	174	0.00657745520526196	0.363256784968685	26	1	Leu 26	Paederia_scandens
Leu	ctg	201	0.00759809480607848	0.419624217118998	26	2	Leu 26	Paederia_scandens
Leu	ctt	620	0.0234369093520829	1.29436325678497	26	3	Leu 26	Paederia_scandens
Glu	gaa	1022	0.0386330989642398	1.490882567469	26	0	Glu 26	Paederia_scandens
Asp	gac	211	0.00797610947304755	0.394761459307764	26	0	Asp 26	Paederia_scandens
Glu	gag	349	0.0131927118772208	0.509117432530999	26	1	Glu 26	Paederia_scandens
Asp	gat	858	0.0324336584259469	1.60523854069224	26	1	Asp 26	Paederia_scandens
Ala	gca	383	0.0144779617449157	1.09194583036351	26	0	Ala 26	Paederia_scandens
Ala	gcc	241	0.00911015347395479	0.687099073414113	26	1	Ala 26	Paederia_scandens
Ala	gcg	166	0.0062750434716867	0.473271560940841	26	2	Ala 26	Paederia_scandens
Ala	gct	613	0.0231722990852045	1.74768353528154	26	3	Ala 26	Paederia_scandens
Gly	gga	699	0.0264232252211386	1.54475138121547	26	0	Gly 26	Paederia_scandens
Gly	ggc	195	0.00737128600589703	0.430939226519337	26	1	Gly 26	Paederia_scandens
Gly	ggg	334	0.0126256898767672	0.738121546961326	26	2	Gly 26	Paederia_scandens
Gly	ggt	582	0.0220004536176004	1.28618784530387	26	3	Gly 26	Paederia_scandens
Val	gta	532	0.020110380282755	1.49543218552354	26	0	Val 26	Paederia_scandens
Val	gtc	178	0.0067286610720496	0.500351370344343	26	1	Val 26	Paederia_scandens
Val	gtg	192	0.00725788160580631	0.539704848910752	26	2	Val 26	Paederia_scandens
Val	gtt	521	0.019694564149089	1.46451159522136	26	3	Val 26	Paederia_scandens
Stp	taa	50	0.00189007333484539	1.6304347826087	26	0	Stp 26	Paederia_scandens
Tyr	tac	187	0.00706887427232177	0.388369678089304	26	0	Tyr 26	Paederia_scandens
Stp	tag	27	0.00102063960081651	0.880434782608696	26	1	Stp 26	Paederia_scandens
Tyr	tat	776	0.0293339381568005	1.6116303219107	26	1	Tyr 26	Paederia_scandens
Ser	tca	374	0.0141377485446435	1.10705476073014	26	2	Ser 26	Paederia_scandens
Ser	tcc	339	0.0128146972102518	1.00345337937839	26	3	Ser 26	Paederia_scandens
Ser	tcg	229	0.00865653587359189	0.677849037987173	26	4	Ser 26	Paederia_scandens
Ser	tct	563	0.0212822257503591	1.6665022200296	26	5	Ser 26	Paederia_scandens
Stp	tga	15	0.000567022000453618	0.489130434782609	26	2	Stp 26	Paederia_scandens
Cys	tgc	85	0.00321312466923717	0.566666666666667	26	0	Cys 26	Paederia_scandens
Trp	tgg	470	0.0177666893475467	1	26	0	Trp 26	Paederia_scandens
Cys	tgt	215	0.00812731533983519	1.43333333333333	26	1	Cys 26	Paederia_scandens
Leu	tta	861	0.0325470628260376	1.79749478079332	26	4	Leu 26	Paederia_scandens
Phe	ttc	506	0.0191275421486354	0.662737393582187	26	0	Phe 26	Paederia_scandens
Leu	ttg	575	0.021735843350722	1.20041753653445	26	5	Leu 26	Paederia_scandens
Phe	ttt	1021	0.0385952974975429	1.33726260641781	26	1	Phe 26	Paederia_scandens
Lys	aaa	1030	0.0393640602308339	1.47670250896057	27	0	Lys 27	Foonchewia_coriacea
Asn	aac	293	0.0111977375219751	0.462875197472354	27	0	Asn 27	Foonchewia_coriacea
Lys	aag	365	0.013949399984713	0.523297491039426	27	1	Lys 27	Foonchewia_coriacea
Asn	aat	973	0.0371856607811664	1.53712480252765	27	1	Asn 27	Foonchewia_coriacea
Thr	aca	426	0.0162806695711993	1.25386313465784	27	0	Thr 27	Foonchewia_coriacea
Thr	acc	244	0.00932507834594512	0.718175128771155	27	1	Thr 27	Foonchewia_coriacea
Thr	acg	167	0.00638232821218375	0.491537895511405	27	2	Thr 27	Foonchewia_coriacea
Thr	act	522	0.0199495528548498	1.5364238410596	27	3	Thr 27	Foonchewia_coriacea
Arg	aga	440	0.016815715050065	1.66456494325347	27	0	Arg 27	Foonchewia_coriacea
Ser	agc	123	0.00470075670717725	0.364985163204748	27	0	Ser 27	Foonchewia_coriacea
Arg	agg	180	0.00687915615684476	0.680958385876419	27	1	Arg 27	Foonchewia_coriacea
Ser	agt	392	0.0149812734082397	1.16320474777448	27	1	Ser 27	Foonchewia_coriacea
Ile	ata	675	0.0257968355881679	0.91339648173207	27	0	Ile 27	Foonchewia_coriacea
Ile	atc	427	0.016318887105404	0.577807848443843	27	1	Ile 27	Foonchewia_coriacea
Met	atg	595	0.0227394328517924	1	27	0	Met 27	Foonchewia_coriacea
Ile	att	1115	0.0426125506382328	1.50879566982409	27	2	Ile 27	Foonchewia_coriacea
Gln	caa	704	0.026905144080104	1.52051835853132	27	0	Gln 27	Foonchewia_coriacea
His	cac	163	0.00622945807536498	0.533551554828151	27	0	His 27	Foonchewia_coriacea
Gln	cag	222	0.00848429259344187	0.479481641468683	27	1	Gln 27	Foonchewia_coriacea
His	cat	448	0.0171214553237025	1.46644844517185	27	1	His 27	Foonchewia_coriacea
Pro	cca	299	0.0114270427272032	1.14231136580707	27	0	Pro 27	Foonchewia_coriacea
Pro	ccc	228	0.00871359779867003	0.871060171919771	27	1	Pro 27	Foonchewia_coriacea
Pro	ccg	147	0.00561797752808989	0.561604584527221	27	2	Pro 27	Foonchewia_coriacea
Pro	cct	373	0.0142551402583505	1.42502387774594	27	3	Pro 27	Foonchewia_coriacea
Arg	cga	379	0.0144844454635787	1.43379571248424	27	2	Arg 27	Foonchewia_coriacea
Arg	cgc	109	0.00416571122831155	0.412358133669609	27	3	Arg 27	Foonchewia_coriacea
Arg	cgg	141	0.00538867232286173	0.533417402269861	27	4	Arg 27	Foonchewia_coriacea
Arg	cgt	337	0.0128793090269816	1.27490542244641	27	5	Arg 27	Foonchewia_coriacea
Leu	cta	427	0.016318887105404	0.903385049365303	27	0	Leu 27	Foonchewia_coriacea
Leu	ctc	170	0.00649698081479783	0.35966149506347	27	1	Leu 27	Foonchewia_coriacea
Leu	ctg	196	0.00749063670411985	0.414668547249647	27	2	Leu 27	Foonchewia_coriacea
Leu	ctt	618	0.0236184361385003	1.30747531734838	27	3	Leu 27	Foonchewia_coriacea
Glu	gaa	1019	0.0389436673545823	1.49085588880761	27	0	Glu 27	Foonchewia_coriacea
Asp	gac	213	0.00814033478559963	0.403409090909091	27	0	Asp 27	Foonchewia_coriacea
Glu	gag	348	0.0132997019032332	0.509144111192392	27	1	Glu 27	Foonchewia_coriacea
Asp	gat	843	0.0322173813345563	1.59659090909091	27	1	Asp 27	Foonchewia_coriacea
Ala	gca	384	0.0146755331346022	1.10822510822511	27	0	Ala 27	Foonchewia_coriacea
Ala	gcc	244	0.00932507834594512	0.704184704184704	27	1	Ala 27	Foonchewia_coriacea
Ala	gcg	157	0.00600015287013682	0.453102453102453	27	2	Ala 27	Foonchewia_coriacea
Ala	gct	601	0.0229687380570206	1.73448773448773	27	3	Ala 27	Foonchewia_coriacea
Gly	gga	687	0.0262554459986242	1.54035874439462	27	0	Gly 27	Foonchewia_coriacea
Gly	ggc	203	0.0077581594435527	0.455156950672646	27	1	Gly 27	Foonchewia_coriacea
Gly	ggg	326	0.01245891615073	0.730941704035874	27	2	Gly 27	Foonchewia_coriacea
Gly	ggt	568	0.0217075594282657	1.27354260089686	27	3	Gly 27	Foonchewia_coriacea
Val	gta	509	0.0194527249101888	1.45532523230879	27	0	Val 27	Foonchewia_coriacea
Val	gtc	185	0.00707024382786823	0.528949249463903	27	1	Val 27	Foonchewia_coriacea
Val	gtg	187	0.00714667889627761	0.534667619728377	27	2	Val 27	Foonchewia_coriacea
Val	gtt	518	0.019796682718031	1.48105789849893	27	3	Val 27	Foonchewia_coriacea
Stp	taa	42	0.00160513643659711	1.51807228915663	27	0	Stp 27	Foonchewia_coriacea
Tyr	tac	190	0.00726133149889169	0.4	27	0	Tyr 27	Foonchewia_coriacea
Stp	tag	22	0.000840785752503248	0.795180722891566	27	1	Stp 27	Foonchewia_coriacea
Tyr	tat	760	0.0290453259955668	2024-06-01	27	1	Tyr 27	Foonchewia_coriacea
Ser	tca	375	0.0143315753267599	1.11275964391691	27	2	Ser 27	Foonchewia_coriacea
Ser	tcc	338	0.0129175265611863	1.00296735905045	27	3	Ser 27	Foonchewia_coriacea
Ser	tcg	225	0.00859894519605595	0.667655786350148	27	4	Ser 27	Foonchewia_coriacea
Ser	tct	569	0.0217457769624704	1.68842729970326	27	5	Ser 27	Foonchewia_coriacea
Stp	tga	19	0.000726133149889169	0.686746987951807	27	2	Stp 27	Foonchewia_coriacea
Cys	tgc	82	0.00313383780478484	0.552188552188552	27	0	Cys 27	Foonchewia_coriacea
Trp	tgg	470	0.0179622410762058	1	27	0	Trp 27	Foonchewia_coriacea
Cys	tgt	215	0.00821676985400902	1.44781144781145	27	1	Cys 27	Foonchewia_coriacea
Leu	tta	859	0.0328288618818314	1.81734837799718	27	4	Leu 27	Foonchewia_coriacea
Phe	ttc	499	0.0190705495681419	0.659180977542933	27	0	Phe 27	Foonchewia_coriacea
Leu	ttg	566	0.0216311243598563	1.19746121297602	27	5	Leu 27	Foonchewia_coriacea
Phe	ttt	1015	0.0387907972177635	1.34081902245707	27	1	Phe 27	Foonchewia_coriacea
Lys	aaa	1029	0.0393273456908083	1.46895074946467	28	0	Lys 28	Dunnia_sinensis
Asn	aac	291	0.0111217274985668	0.460807600950119	28	0	Asn 28	Dunnia_sinensis
Lys	aag	372	0.0142174660806421	0.531049250535332	28	1	Lys 28	Dunnia_sinensis
Asn	aat	972	0.0371488629849035	1.53919239904988	28	1	Asn 28	Dunnia_sinensis
Thr	aca	426	0.0162812918020256	1.26315789473684	28	0	Thr 28	Dunnia_sinensis
Thr	acc	245	0.00936365373590674	0.72646404744255	28	1	Thr 28	Dunnia_sinensis
Thr	acg	166	0.00634435314351233	0.492216456634544	28	2	Thr 28	Dunnia_sinensis
Thr	act	512	0.0195681253583031	1.51816160118606	28	3	Thr 28	Dunnia_sinensis
Arg	aga	446	0.0170456716988343	1.70337364735837	28	0	Arg 28	Dunnia_sinensis
Ser	agc	130	0.00496846932925664	0.382728164867517	28	0	Ser 28	Dunnia_sinensis
Arg	agg	171	0.0065354481177145	0.653087205601528	28	1	Arg 28	Dunnia_sinensis
Ser	agt	394	0.0150582839671317	1.15996074582924	28	1	Ser 28	Dunnia_sinensis
Ile	ata	688	0.0262946684502198	0.923076923076923	28	0	Ile 28	Dunnia_sinensis
Ile	atc	431	0.0164723867762278	0.578264758497317	28	1	Ile 28	Dunnia_sinensis
Met	atg	593	0.0226638639403784	1	28	0	Met 28	Dunnia_sinensis
Ile	att	1117	0.0426906172367667	1.49865831842576	28	2	Ile 28	Dunnia_sinensis
Gln	caa	694	0.0265239824192624	1.5219298245614	28	0	Gln 28	Dunnia_sinensis
His	cac	159	0.00607682017962928	0.519607843137255	28	0	His 28	Dunnia_sinensis
Gln	cag	218	0.00833174087521498	0.478070175438597	28	1	Gln 28	Dunnia_sinensis
His	cat	453	0.0173132046627174	1.48039215686274	28	1	His 28	Dunnia_sinensis
Pro	cca	296	0.011312822472769	1.13301435406699	28	0	Pro 28	Dunnia_sinensis
Pro	ccc	232	0.00886680680298108	0.888038277511962	28	1	Pro 28	Dunnia_sinensis
Pro	ccg	144	0.00550353525702274	0.551196172248804	28	2	Pro 28	Dunnia_sinensis
Pro	cct	373	0.0142556850754825	1.42775119617225	28	3	Pro 28	Dunnia_sinensis
Arg	cga	371	0.0141792470858016	1.41693189051559	28	2	Arg 28	Dunnia_sinensis
Arg	cgc	109	0.00416587043760749	0.416295353278167	28	3	Arg 28	Dunnia_sinensis
Arg	cgg	144	0.00550353525702274	0.549968173138129	28	4	Arg 28	Dunnia_sinensis
Arg	cgt	330	0.0126122682973438	1.26034373010821	28	5	Arg 28	Dunnia_sinensis
Leu	cta	433	0.0165488247659087	0.918995401485674	28	0	Leu 28	Dunnia_sinensis
Leu	ctc	167	0.00638257213835276	0.354439334984082	28	1	Leu 28	Dunnia_sinensis
Leu	ctg	190	0.00726160901968278	0.403254333215423	28	2	Leu 28	Dunnia_sinensis
Leu	ctt	617	0.0235811198165488	1.3095153873364	28	3	Leu 28	Dunnia_sinensis
Glu	gaa	1011	0.0386394037836805	1.48676470588235	28	0	Glu 28	Dunnia_sinensis
Asp	gac	209	0.00798776992165106	0.394339622641509	28	0	Asp 28	Dunnia_sinensis
Glu	gag	349	0.0133384291993121	0.513235294117647	28	1	Glu 28	Dunnia_sinensis
Asp	gat	851	0.0325243646092108	1.60566037735849	28	1	Asp 28	Dunnia_sinensis
Ala	gca	376	0.0143703420600038	1.08592057761733	28	0	Ala 28	Dunnia_sinensis
Ala	gcc	239	0.00913433976686413	0.690252707581227	28	1	Ala 28	Dunnia_sinensis
Ala	gcg	165	0.00630613414867189	0.476534296028881	28	2	Ala 28	Dunnia_sinensis
Ala	gct	605	0.0231224918784636	1.74729241877256	28	3	Ala 28	Dunnia_sinensis
Gly	gga	680	0.0259889164914963	1.51279199110122	28	0	Gly 28	Dunnia_sinensis
Gly	ggc	198	0.00756736097840627	0.440489432703003	28	1	Gly 28	Dunnia_sinensis
Gly	ggg	343	0.0131091152302694	0.763070077864294	28	2	Gly 28	Dunnia_sinensis
Gly	ggt	577	0.0220523600229314	1.28364849833148	28	3	Gly 28	Dunnia_sinensis
Val	gta	499	0.0190712784253774	1.42571428571429	28	0	Val 28	Dunnia_sinensis
Val	gtc	184	0.00703229505064017	0.525714285714286	28	1	Val 28	Dunnia_sinensis
Val	gtg	196	0.0074909229887254	0.56	28	2	Val 28	Dunnia_sinensis
Val	gtt	521	0.019912096311867	1.48857142857143	28	3	Val 28	Dunnia_sinensis
Stp	taa	43	0.00164341677813873	1.55421686746988	28	0	Stp 28	Dunnia_sinensis
Tyr	tac	195	0.00745270399388496	0.40582726326743	28	0	Tyr 28	Dunnia_sinensis
Stp	tag	22	0.000840817886489585	0.795180722891566	28	1	Stp 28	Dunnia_sinensis
Tyr	tat	766	0.0292757500477737	1.59417273673257	28	1	Tyr 28	Dunnia_sinensis
Ser	tca	377	0.0144085610548443	1.1099116781158	28	2	Ser 28	Dunnia_sinensis
Ser	tcc	336	0.0128415822663864	0.989205103042198	28	3	Ser 28	Dunnia_sinensis
Ser	tcg	226	0.00863749283393847	0.665358194308145	28	4	Ser 28	Dunnia_sinensis
Ser	tct	575	0.0219759220332505	1.6928361138371	28	5	Ser 28	Dunnia_sinensis
Stp	tga	18	0.000687941907127843	0.650602409638554	28	2	Stp 28	Dunnia_sinensis
Cys	tgc	84	0.0032103955665966	0.565656565656566	28	0	Cys 28	Dunnia_sinensis
Trp	tgg	463	0.0176953946111217	1	28	0	Trp 28	Dunnia_sinensis
Cys	tgt	213	0.0081406459010128	1.43434343434343	28	1	Cys 28	Dunnia_sinensis
Leu	tta	859	0.0328301165679343	1.8231340643792	28	4	Leu 28	Dunnia_sinensis
Phe	ttc	500	0.0191094974202178	0.661813368630046	28	0	Phe 28	Dunnia_sinensis
Leu	ttg	561	0.0214408561054844	1.19066147859922	28	5	Leu 28	Dunnia_sinensis
Phe	ttt	1011	0.0386394037836805	1.33818663136995	28	1	Phe 28	Dunnia_sinensis
Lys	aaa	1050	0.0393155352529299	1.45530145530146	29	0	Lys 29	Oldenlandia_diffusa
Asn	aac	311	0.0116448871082488	0.481424148606811	29	0	Asn 29	Oldenlandia_diffusa
Lys	aag	393	0.0147152431946681	0.544698544698545	29	1	Lys 29	Oldenlandia_diffusa
Asn	aat	981	0.0367319429363088	1.51857585139319	29	1	Asn 29	Oldenlandia_diffusa
Thr	aca	453	0.0169618452091212	1.28419560595322	29	0	Thr 29	Oldenlandia_diffusa
Thr	acc	249	0.00932339835998053	0.705882352941177	29	1	Thr 29	Oldenlandia_diffusa
Thr	acg	183	0.00685213614408208	0.518781006378455	29	2	Thr 29	Oldenlandia_diffusa
Thr	act	526	0.0196952109933725	1.49114103472714	29	3	Thr 29	Oldenlandia_diffusa
Arg	aga	440	0.016475081439323	1.62962962962963	29	0	Arg 29	Oldenlandia_diffusa
Ser	agc	126	0.00471786423035159	0.365747460087083	29	0	Ser 29	Oldenlandia_diffusa
Arg	agg	184	0.00688957951098963	0.681481481481481	29	1	Arg 29	Oldenlandia_diffusa
Ser	agt	403	0.0150896768637436	1.16981132075472	29	1	Ser 29	Oldenlandia_diffusa
Ile	ata	675	0.0252742726625978	0.904017857142857	29	0	Ile 29	Oldenlandia_diffusa
Ile	atc	439	0.0164376380724155	0.587946428571429	29	1	Ile 29	Oldenlandia_diffusa
Met	atg	605	0.0226532369790692	1	29	0	Met 29	Oldenlandia_diffusa
Ile	att	1126	0.0421612311379039	1.50803571428571	29	2	Ile 29	Oldenlandia_diffusa
Gln	caa	713	0.0266971206050848	1.52513368983957	29	0	Gln 29	Oldenlandia_diffusa
His	cac	165	0.00617815553974613	0.537459283387622	29	0	His 29	Oldenlandia_diffusa
Gln	cag	222	0.00831242745347662	0.474866310160428	29	1	Gln 29	Oldenlandia_diffusa
His	cat	449	0.016812071741491	1.46254071661238	29	1	His 29	Oldenlandia_diffusa
Pro	cca	309	0.0115700003744337	1.15622076707203	29	0	Pro 29	Oldenlandia_diffusa
Pro	ccc	224	0.00838731418729172	0.838166510757718	29	1	Pro 29	Oldenlandia_diffusa
Pro	ccg	147	0.00550417493541019	0.550046772684752	29	2	Pro 29	Oldenlandia_diffusa
Pro	cct	389	0.0145654697270379	1.4555659494855	29	3	Pro 29	Oldenlandia_diffusa
Arg	cga	395	0.0147901299284832	1.46296296296296	29	2	Arg 29	Oldenlandia_diffusa
Arg	cgc	109	0.0040813269929232	0.403703703703704	29	3	Arg 29	Oldenlandia_diffusa
Arg	cgg	143	0.00535440146777998	0.52962962962963	29	4	Arg 29	Oldenlandia_diffusa
Arg	cgt	349	0.0130677350507358	1.29259259259259	29	5	Arg 29	Oldenlandia_diffusa
Leu	cta	441	0.0165125248062306	0.916839916839917	29	0	Leu 29	Oldenlandia_diffusa
Leu	ctc	173	0.00647770247500655	0.35966735966736	29	1	Leu 29	Oldenlandia_diffusa
Leu	ctg	175	0.00655258920882166	0.363825363825364	29	2	Leu 29	Oldenlandia_diffusa
Leu	ctt	635	0.0237765379862957	1.32016632016632	29	3	Leu 29	Oldenlandia_diffusa
Glu	gaa	1063	0.0398022990227281	1.51101634683724	29	0	Glu 29	Oldenlandia_diffusa
Asp	gac	215	0.00805032388512375	0.393053016453382	29	0	Asp 29	Oldenlandia_diffusa
Glu	gag	344	0.012880518216198	0.488983653162758	29	1	Glu 29	Oldenlandia_diffusa
Asp	gat	879	0.0329127195117385	1.60694698354662	29	1	Asp 29	Oldenlandia_diffusa
Ala	gca	372	0.0139289324896095	1.05681818181818	29	0	Ala 29	Oldenlandia_diffusa
Ala	gcc	244	0.00913618152544277	0.693181818181818	29	1	Ala 29	Oldenlandia_diffusa
Ala	gcg	191	0.00715168307934249	0.542613636363636	29	2	Ala 29	Oldenlandia_diffusa
Ala	gct	601	0.0225034635114389	1.70738636363636	29	3	Ala 29	Oldenlandia_diffusa
Gly	gga	703	0.0263226869360093	1.54335894621295	29	0	Gly 29	Oldenlandia_diffusa
Gly	ggc	204	0.00763844684914067	0.447859495060373	29	1	Gly 29	Oldenlandia_diffusa
Gly	ggg	330	0.0123563110794923	0.724478594950604	29	2	Gly 29	Oldenlandia_diffusa
Gly	ggt	585	0.0219043696409181	1.28430296377607	29	3	Gly 29	Oldenlandia_diffusa
Val	gta	518	0.0193956640581121	1.4643109540636	29	0	Val 29	Oldenlandia_diffusa
Val	gtc	177	0.00662747594263676	0.500353356890459	29	1	Val 29	Oldenlandia_diffusa
Val	gtg	192	0.00718912644625005	0.542756183745583	29	2	Val 29	Oldenlandia_diffusa
Val	gtt	528	0.0197700977271876	1.49257950530035	29	3	Val 29	Oldenlandia_diffusa
Stp	taa	45	0.00168495151083985	1.60714285714286	29	0	Stp 29	Oldenlandia_diffusa
Tyr	tac	193	0.0072265698131576	0.399172699069286	29	0	Tyr 29	Oldenlandia_diffusa
Stp	tag	21	0.000786310705058599	0.75	29	1	Stp 29	Oldenlandia_diffusa
Tyr	tat	774	0.0289811659864455	1.60082730093071	29	1	Tyr 29	Oldenlandia_diffusa
Ser	tca	401	0.0150147901299285	1.16400580551524	29	2	Ser 29	Oldenlandia_diffusa
Ser	tcc	322	0.0120567641442318	0.934687953555878	29	3	Ser 29	Oldenlandia_diffusa
Ser	tcg	236	0.00883663459018235	0.685050798258345	29	4	Ser 29	Oldenlandia_diffusa
Ser	tct	579	0.0216797094394728	1.68069666182874	29	5	Ser 29	Oldenlandia_diffusa
Stp	tga	18	0.000673980604335942	0.642857142857143	29	2	Stp 29	Oldenlandia_diffusa
Cys	tgc	85	0.00318268618714195	0.566666666666667	29	0	Cys 29	Oldenlandia_diffusa
Trp	tgg	479	0.0179353727487176	1	29	0	Trp 29	Oldenlandia_diffusa
Cys	tgt	215	0.00805032388512375	1.43333333333333	29	1	Cys 29	Oldenlandia_diffusa
Leu	tta	903	0.0338113603175198	1.87733887733888	29	4	Leu 29	Oldenlandia_diffusa
Phe	ttc	511	0.0191335604897592	0.659780503550678	29	0	Phe 29	Oldenlandia_diffusa
Leu	ttg	559	0.0209308421013218	1.16216216216216	29	5	Leu 29	Oldenlandia_diffusa
Phe	ttt	1038	0.0388662148500393	1.34021949644932	29	1	Phe 29	Oldenlandia_diffusa
Lys	aaa	897	0.0395991523927247	1.50629722921914	30	0	Lys 30	Oldenlandia_brachypoda
Asn	aac	246	0.0108599682147272	0.477206595538312	30	0	Asn 30	Oldenlandia_brachypoda
Lys	aag	294	0.0129789864029666	0.493702770780856	30	1	Lys 30	Oldenlandia_brachypoda
Asn	aat	785	0.034654776620166	1.52279340446169	30	1	Asn 30	Oldenlandia_brachypoda
Thr	aca	387	0.0170845841426806	1.25040387722132	30	0	Thr 30	Oldenlandia_brachypoda
Thr	acc	237	0.0104626523044323	0.765751211631664	30	1	Thr 30	Oldenlandia_brachypoda
Thr	acg	152	0.00671022426275826	0.491114701130856	30	2	Thr 30	Oldenlandia_brachypoda
Thr	act	462	0.0203955500618047	1.49273021001616	30	3	Thr 30	Oldenlandia_brachypoda
Arg	aga	355	0.0156719053505209	1.58129175946548	30	0	Arg 30	Oldenlandia_brachypoda
Ser	agc	114	0.00503266819706869	0.41304347826087	30	0	Ser 30	Oldenlandia_brachypoda
Arg	agg	135	0.00595973865442345	0.601336302895323	30	1	Arg 30	Oldenlandia_brachypoda
Ser	agt	346	0.015274589440226	1.2536231884058	30	1	Ser 30	Oldenlandia_brachypoda
Ile	ata	594	0.0262228500794632	0.912909836065574	30	0	Ile 30	Oldenlandia_brachypoda
Ile	atc	368	0.0162458061098358	0.565573770491803	30	1	Ile 30	Oldenlandia_brachypoda
Met	atg	536	0.0236623697686738	1	30	0	Met 30	Oldenlandia_brachypoda
Ile	att	990	0.0437047501324386	1.52151639344262	30	2	Ile 30	Oldenlandia_brachypoda
Gln	caa	591	0.0260904114426982	1.54712041884817	30	0	Gln 30	Oldenlandia_brachypoda
His	cac	140	0.00618046971569839	0.552268244575937	30	0	His 30	Oldenlandia_brachypoda
Gln	cag	173	0.00763729472011301	0.452879581151832	30	1	Gln 30	Oldenlandia_brachypoda
His	cat	367	0.0162016598975808	1.44773175542406	30	1	His 30	Oldenlandia_brachypoda
Pro	cca	265	0.011698746247572	1.15594329334787	30	0	Pro 30	Oldenlandia_brachypoda
Pro	ccc	195	0.00860851138972276	0.850599781897492	30	1	Pro 30	Oldenlandia_brachypoda
Pro	ccg	110	0.00485608334804874	0.479825517993457	30	2	Pro 30	Oldenlandia_brachypoda
Pro	cct	347	0.015318735652481	1.51363140676118	30	3	Pro 30	Oldenlandia_brachypoda
Arg	cga	334	0.0147448348931662	1.48775055679287	30	2	Arg 30	Oldenlandia_brachypoda
Arg	cgc	94	0.00414974395196892	0.418708240534521	30	3	Arg 30	Oldenlandia_brachypoda
Arg	cgg	113	0.0049885219848137	0.503340757238307	30	4	Arg 30	Oldenlandia_brachypoda
Arg	cgt	316	0.0139502030725764	1.4075723830735	30	5	Arg 30	Oldenlandia_brachypoda
Leu	cta	358	0.0158043439872859	0.886504333470904	30	0	Leu 30	Oldenlandia_brachypoda
Leu	ctc	147	0.00648949320148331	0.36401155592241	30	1	Leu 30	Oldenlandia_brachypoda
Leu	ctg	127	0.00560656895638354	0.314486174164259	30	2	Leu 30	Oldenlandia_brachypoda
Leu	ctt	520	0.022956030372594	1.28765992571193	30	3	Leu 30	Oldenlandia_brachypoda
Glu	gaa	915	0.0403937842133145	1.57351676698194	30	0	Glu 30	Oldenlandia_brachypoda
Asp	gac	175	0.00772558714462299	0.415183867141163	30	0	Asp 30	Oldenlandia_brachypoda
Glu	gag	248	0.0109482606392372	0.426483233018057	30	1	Glu 30	Oldenlandia_brachypoda
Asp	gat	668	0.0294896697863323	1.58481613285884	30	1	Asp 30	Oldenlandia_brachypoda
Ala	gca	354	0.0156277591382659	1.08422664624809	30	0	Ala 30	Oldenlandia_brachypoda
Ala	gcc	216	0.00953558184707752	0.66156202143951	30	1	Ala 30	Oldenlandia_brachypoda
Ala	gcg	176	0.00776973335687798	0.539050535987749	30	2	Ala 30	Oldenlandia_brachypoda
Ala	gct	560	0.0247218788627936	1.71516079632466	30	3	Ala 30	Oldenlandia_brachypoda
Gly	gga	630	0.0278121137206428	1.5235792019347	30	0	Gly 30	Oldenlandia_brachypoda
Gly	ggc	182	0.00803461063040791	0.440145102781137	30	1	Gly 30	Oldenlandia_brachypoda
Gly	ggg	299	0.0131997174642416	0.723095525997582	30	2	Gly 30	Oldenlandia_brachypoda
Gly	ggt	543	0.0239713932544588	1.31318016928658	30	3	Gly 30	Oldenlandia_brachypoda
Val	gta	486	0.0214550591559244	1.52112676056338	30	0	Val 30	Oldenlandia_brachypoda
Val	gtc	143	0.00631290835246336	0.447574334898279	30	1	Val 30	Oldenlandia_brachypoda
Val	gtg	163	0.00719583259756313	0.510172143974961	30	2	Val 30	Oldenlandia_brachypoda
Val	gtt	486	0.0214550591559244	1.52112676056338	30	3	Val 30	Oldenlandia_brachypoda
Stp	taa	44	0.00194243333921949	1.55294117647059	30	0	Stp 30	Oldenlandia_brachypoda
Tyr	tac	166	0.0073282712343281	0.402424242424242	30	0	Tyr 30	Oldenlandia_brachypoda
Stp	tag	21	0.000927070457354759	0.741176470588235	30	1	Stp 30	Oldenlandia_brachypoda
Tyr	tat	659	0.0290923538760374	1.59757575757576	30	1	Tyr 30	Oldenlandia_brachypoda
Ser	tca	306	0.0135087409500265	1.10869565217391	30	2	Ser 30	Oldenlandia_brachypoda
Ser	tcc	236	0.0104185060921773	0.855072463768116	30	3	Ser 30	Oldenlandia_brachypoda
Ser	tcg	183	0.0080787568426629	0.66304347826087	30	4	Ser 30	Oldenlandia_brachypoda
Ser	tct	471	0.0207928659720996	1.70652173913043	30	5	Ser 30	Oldenlandia_brachypoda
Stp	tga	20	0.00088292424509977	0.705882352941177	30	2	Stp 30	Oldenlandia_brachypoda
Cys	tgc	64	0.00282535758431927	0.514056224899598	30	0	Cys 30	Oldenlandia_brachypoda
Trp	tgg	401	0.0177026311142504	1	30	0	Trp 30	Oldenlandia_brachypoda
Cys	tgt	185	0.00816704926717288	1.4859437751004	30	1	Cys 30	Oldenlandia_brachypoda
Leu	tta	831	0.0366855023838955	2.05777961205118	30	4	Leu 30	Oldenlandia_brachypoda
Phe	ttc	376	0.0165989758078757	0.584758942457232	30	0	Phe 30	Oldenlandia_brachypoda
Leu	ttg	440	0.0194243333921949	1.08955839867932	30	5	Leu 30	Oldenlandia_brachypoda
Phe	ttt	910	0.0401730531520396	1.41524105754277	30	1	Phe 30	Oldenlandia_brachypoda
Lys	aaa	1036	0.0394126150802709	1.47788873038516	31	0	Lys 31	Oldenlandia_corymbosa
Asn	aac	305	0.0116031347485353	0.477682067345341	31	0	Asn 31	Oldenlandia_corymbosa
Lys	aag	366	0.0139237616982424	0.522111269614836	31	1	Lys 31	Oldenlandia_corymbosa
Asn	aat	972	0.0369778589363159	1.52231793265466	31	1	Asn 31	Oldenlandia_corymbosa
Thr	aca	428	0.0162824317126988	1.25054784514244	31	0	Thr 31	Oldenlandia_corymbosa
Thr	acc	245	0.00932055086357757	0.715850986121256	31	1	Thr 31	Oldenlandia_corymbosa
Thr	acg	169	0.00642927794263106	0.493791088385683	31	2	Thr 31	Oldenlandia_corymbosa
Thr	act	527	0.0200486951228791	1.53981008035062	31	3	Thr 31	Oldenlandia_corymbosa
Arg	aga	429	0.0163204747774481	1.64262922782387	31	0	Arg 31	Oldenlandia_corymbosa
Ser	agc	119	0.00452712470516625	0.350343473994112	31	0	Ser 31	Oldenlandia_corymbosa
Arg	agg	175	0.00665753633112684	0.670070197830249	31	1	Arg 31	Oldenlandia_corymbosa
Ser	agt	413	0.0157117857414593	1.21589793915604	31	1	Ser 31	Oldenlandia_corymbosa
Ile	ata	677	0.0257551548352735	0.912398921832884	31	0	Ile 31	Oldenlandia_corymbosa
Ile	atc	412	0.01567374267671	0.555256064690027	31	1	Ile 31	Oldenlandia_corymbosa
Met	atg	595	0.0226356235258312	1	31	0	Met 31	Oldenlandia_corymbosa
Ile	att	1137	0.0432549646199498	1.53234501347709	31	2	Ile 31	Oldenlandia_corymbosa
Gln	caa	705	0.0268203606482538	1.529284164859	31	0	Gln 31	Oldenlandia_corymbosa
His	cac	162	0.00616297648938598	0.531147540983607	31	0	His 31	Oldenlandia_corymbosa
Gln	cag	217	0.00825534505059728	0.470715835140998	31	1	Gln 31	Oldenlandia_corymbosa
His	cat	448	0.0170432930076847	1.46885245901639	31	1	His 31	Oldenlandia_corymbosa
Pro	cca	298	0.0113368332952903	1.13740458015267	31	0	Pro 31	Oldenlandia_corymbosa
Pro	ccc	210	0.0079890435973522	0.801526717557252	31	1	Pro 31	Oldenlandia_corymbosa
Pro	ccg	149	0.00566841664764513	0.568702290076336	31	2	Pro 31	Oldenlandia_corymbosa
Pro	cct	391	0.0148748383169748	1.49236641221374	31	3	Pro 31	Oldenlandia_corymbosa
Arg	cga	381	0.0144944076694819	1.45883854499043	31	2	Arg 31	Oldenlandia_corymbosa
Arg	cgc	105	0.0039945217986761	0.402042118698149	31	3	Arg 31	Oldenlandia_corymbosa
Arg	cgg	143	0.00544015825914936	0.547543075941289	31	4	Arg 31	Oldenlandia_corymbosa
Arg	cgt	334	0.0127063836262649	1.27887683471602	31	5	Arg 31	Oldenlandia_corymbosa
Leu	cta	432	0.016434603971696	0.904712041884817	31	0	Leu 31	Oldenlandia_corymbosa
Leu	ctc	169	0.00642927794263106	0.353926701570681	31	1	Leu 31	Oldenlandia_corymbosa
Leu	ctg	179	0.00680970859012402	0.374869109947644	31	2	Leu 31	Oldenlandia_corymbosa
Leu	ctt	620	0.0235867001445636	1.29842931937173	31	3	Leu 31	Oldenlandia_corymbosa
Glu	gaa	1035	0.0393745720155216	1.51094890510949	31	0	Glu 31	Oldenlandia_corymbosa
Asp	gac	205	0.00779882827360572	0.383895131086142	31	0	Asp 31	Oldenlandia_corymbosa
Glu	gag	335	0.0127444266910142	0.489051094890511	31	1	Glu 31	Oldenlandia_corymbosa
Asp	gat	863	0.0328311648786426	1.61610486891386	31	1	Asp 31	Oldenlandia_corymbosa
Ala	gca	387	0.0147226660579776	1.09631728045326	31	0	Ala 31	Oldenlandia_corymbosa
Ala	gcc	234	0.00890207715133531	0.662889518413598	31	1	Ala 31	Oldenlandia_corymbosa
Ala	gcg	183	0.0069618808491212	0.518413597733711	31	2	Ala 31	Oldenlandia_corymbosa
Ala	gct	608	0.0231301833675721	1.72237960339943	31	3	Ala 31	Oldenlandia_corymbosa
Gly	gga	688	0.0261736285475158	1.53657174762702	31	0	Gly 31	Oldenlandia_corymbosa
Gly	ggc	190	0.00722818230236628	0.424343941931882	31	1	Gly 31	Oldenlandia_corymbosa
Gly	ggg	324	0.012325952978772	0.723618090452261	31	2	Gly 31	Oldenlandia_corymbosa
Gly	ggt	589	0.0224073651373355	1.31546621998883	31	3	Gly 31	Oldenlandia_corymbosa
Val	gta	522	0.0198584797991326	1.49463135289907	31	0	Val 31	Oldenlandia_corymbosa
Val	gtc	174	0.00661949326637754	0.498210450966356	31	1	Val 31	Oldenlandia_corymbosa
Val	gtg	182	0.00692383778437191	0.521116678596994	31	2	Val 31	Oldenlandia_corymbosa
Val	gtt	519	0.0197443506048847	1.48604151753758	31	3	Val 31	Oldenlandia_corymbosa
Stp	taa	47	0.00178802404321692	1.67857142857143	31	0	Stp 31	Oldenlandia_corymbosa
Tyr	tac	180	0.00684775165487332	0.377358490566038	31	0	Tyr 31	Oldenlandia_corymbosa
Stp	tag	21	0.00079890435973522	0.75	31	1	Stp 31	Oldenlandia_corymbosa
Tyr	tat	774	0.0294453321159553	1.62264150943396	31	1	Tyr 31	Oldenlandia_corymbosa
Ser	tca	387	0.0147226660579776	1.13935230618253	31	2	Ser 31	Oldenlandia_corymbosa
Ser	tcc	315	0.0119835653960283	0.927379784102061	31	3	Ser 31	Oldenlandia_corymbosa
Ser	tcg	227	0.00863577569809024	0.668302257114818	31	4	Ser 31	Oldenlandia_corymbosa
Ser	tct	577	0.0219508483603439	1.69872423945044	31	5	Ser 31	Oldenlandia_corymbosa
Stp	tga	16	0.000608689035988739	0.571428571428572	31	2	Stp 31	Oldenlandia_corymbosa
Cys	tgc	86	0.00327170356843947	0.579124579124579	31	0	Cys 31	Oldenlandia_corymbosa
Trp	tgg	471	0.0179182834969185	1	31	0	Trp 31	Oldenlandia_corymbosa
Cys	tgt	211	0.0080270866621015	1.42087542087542	31	1	Cys 31	Oldenlandia_corymbosa
Leu	tta	908	0.034543102792361	1.90157068062827	31	4	Leu 31	Oldenlandia_corymbosa
Phe	ttc	498	0.0189454462451495	0.653972422849639	31	0	Phe 31	Oldenlandia_corymbosa
Leu	ttg	557	0.021189987065358	1.16649214659686	31	5	Leu 31	Oldenlandia_corymbosa
Phe	ttt	1025	0.0389941413680286	1.34602757715036	31	1	Phe 31	Oldenlandia_corymbosa
Lys	aaa	1089	0.0409999623508151	1.48163265306122	32	0	Lys 32	Diodia_virginiana
Asn	aac	319	0.0120100899815519	0.488888888888889	32	0	Asn 32	Diodia_virginiana
Lys	aag	381	0.014344339445051	0.518367346938776	32	1	Lys 32	Diodia_virginiana
Asn	aat	986	0.037122096306615	1.51111111111111	32	1	Asn 32	Diodia_virginiana
Thr	aca	441	0.0166032905387598	1.28197674418605	32	0	Thr 32	Diodia_virginiana
Thr	acc	240	0.00903580437483528	0.697674418604651	32	1	Thr 32	Diodia_virginiana
Thr	acg	171	0.00643801061707014	0.497093023255814	32	2	Thr 32	Diodia_virginiana
Thr	act	524	0.019728172885057	1.52325581395349	32	3	Thr 32	Diodia_virginiana
Arg	aga	428	0.0161138511351229	1.60600375234522	32	0	Arg 32	Diodia_virginiana
Ser	agc	116	0.00436730544783705	0.343534057255676	32	0	Ser 32	Diodia_virginiana
Arg	agg	186	0.00700274839049735	0.697936210131332	32	1	Arg 32	Diodia_virginiana
Ser	agt	406	0.0152855690674297	1.20236920039487	32	1	Ser 32	Diodia_virginiana
Ile	ata	692	0.0260532359474417	0.930524428507396	32	0	Ile 32	Diodia_virginiana
Ile	atc	414	0.0155867625465909	0.556701030927835	32	1	Ile 32	Diodia_virginiana
Met	atg	594	0.0223636158277173	1	32	0	Met 32	Diodia_virginiana
[truncated: 881 more rows]
