# Supplementary material for: Decoding Evolution of Rubioideae: Plastomes Reveal Sweet Secrets of Codon Usage, Diagnostides, and Superbarcoding
Source: Genes (Basel). 2024 Apr 27;15(5):562. doi: 10.3390/genes15050562 (PMC11121115; doi:10.3390/genes15050562)
Supplement: Supplementary file 1 [file genes-15-00562-s001.zip › supplementary/Table S15.csv]

.y.	group1	group2	n1	n2	statistic	p	p.adj	p.adj.signif
RSCU	Morindeae_aaa	Peaderieae_aaa	5	10	0,726593952959517	0,467474733697064	1	ns
RSCU	Morindeae_aaa	Rubieae_aaa	5	15	3,22947121392854	0,00124019365793922	0,00372058097381766	**
RSCU	Peaderieae_aaa	Rubieae_aaa	10	15	3,11016578707058	0,00186982363331439	0,00560947089994317	**
RSCU	Morindeae_aac	Peaderieae_aac	5	10	-2,42700696054974	0,0152239637682483	0,045671891304745	*
RSCU	Morindeae_aac	Rubieae_aac	5	15	0,968086352702994	0,333001245041751	0,999003735125253	ns
RSCU	Peaderieae_aac	Rubieae_aac	10	15	4,48071466589924	7,43935130727257e-06	2,23180539218177e-05	****
RSCU	Morindeae_aag	Peaderieae_aag	5	10	-0,602034989595029	0,547150846865451	1	ns
RSCU	Morindeae_aag	Rubieae_aag	5	15	-3,14139472627595	0,00168145245456452	0,00504435736369357	**
RSCU	Peaderieae_aag	Rubieae_aag	10	15	-3,16587024892856	0,00154619746615537	0,0046385923984661	**
RSCU	Morindeae_aat	Peaderieae_aat	5	10	2,42700696054974	0,0152239637682483	0,045671891304745	*
RSCU	Morindeae_aat	Rubieae_aat	5	15	-0,968086352702993	0,333001245041751	0,999003735125254	ns
RSCU	Peaderieae_aat	Rubieae_aat	10	15	-4,48071466589924	7,43935130727257e-06	2,23180539218177e-05	****
RSCU	Morindeae_aca	Peaderieae_aca	5	10	2,45047912541304	0,014266623462693	0,0427998703880789	*
RSCU	Morindeae_aca	Rubieae_aca	5	15	3,0690240254894	0,00214759319463561	0,00644277958390683	**
RSCU	Peaderieae_aca	Rubieae_aca	10	15	0,594379704609388	0,552258179718557	1	ns
RSCU	Morindeae_acc	Peaderieae_acc	5	10	1,26592623929499	0,205539491217652	0,616618473652957	ns
RSCU	Morindeae_acc	Rubieae_acc	5	15	0,0293490173209006	0,976586233552273	1	ns
RSCU	Peaderieae_acc	Rubieae_acc	10	15	-1,66129437860985	0,0966543384681698	0,289963015404509	ns
RSCU	Morindeae_acg	Peaderieae_acg	5	10	-0,601699762112277	0,547374008388902	1	ns
RSCU	Morindeae_acg	Rubieae_acg	5	15	0,645534593421677	0,518580807871483	1	ns
RSCU	Peaderieae_acg	Rubieae_acg	10	15	1,6238087915344	0,104416623162778	0,313249869488334	ns
RSCU	Morindeae_act	Peaderieae_act	5	10	-1,78494729305322	0,0742698665322144	0,222809599596643	ns
RSCU	Morindeae_act	Rubieae_act	5	15	-2,65638196082685	0,007898409666789	0,023695229000367	*
RSCU	Peaderieae_act	Rubieae_act	10	15	-0,965328842526067	0,334380129763453	1	ns
RSCU	Morindeae_aga	Peaderieae_aga	5	10	-0,311258670418855	0,755603983989905	1	ns
RSCU	Morindeae_aga	Rubieae_aga	5	15	1,76074493245025	0,0782815840236211	0,234844752070863	ns
RSCU	Peaderieae_aga	Rubieae_aga	10	15	2,64478307344249	0,00817433023863825	0,0245229907159147	*
RSCU	Morindeae_agc	Peaderieae_agc	5	10	-0,477263294642243	0,633174644846866	1	ns
RSCU	Morindeae_agc	Rubieae_agc	5	15	1,34990444821185	0,177046634679111	0,531139904037332	ns
RSCU	Peaderieae_agc	Rubieae_agc	10	15	2,34782497396825	0,0188833923875791	0,0566501771627373	ns
RSCU	Morindeae_agg	Peaderieae_agg	5	10	-1,5770439301222	0,114785417253109	0,344356251759328	ns
RSCU	Morindeae_agg	Rubieae_agg	5	15	-2,36233278437075	0,0181603320406308	0,0544809961218923	ns
RSCU	Peaderieae_agg	Rubieae_agg	10	15	-0,872314417205595	0,383036874624148	1	ns
RSCU	Morindeae_agt	Peaderieae_agt	5	10	0,768370573222733	0,442267057733134	1	ns
RSCU	Morindeae_agt	Rubieae_agt	5	15	-2,61380993558427	0,00895388311579665	0,0268616493473899	*
RSCU	Peaderieae_agt	Rubieae_agt	10	15	-4,33711440707162	1,44365490175752e-05	4,33096470527257e-05	****
RSCU	Morindeae_ata	Peaderieae_ata	5	10	2,34481531715537	0,0190365063613313	0,0571095190839939	ns
RSCU	Morindeae_ata	Rubieae_ata	5	15	1,73139918357607	0,083380592141326	0,250141776423978	ns
RSCU	Peaderieae_ata	Rubieae_ata	10	15	-0,955833882682727	0,339156167106518	1	ns
RSCU	Morindeae_atc	Peaderieae_atc	5	10	-1,63874828960196	0,1012656925609	0,3037970776827	ns
RSCU	Morindeae_atc	Rubieae_atc	5	15	-4,16570491163106	3,10391980878565e-05	9,31175942635695e-05	****
RSCU	Peaderieae_atc	Rubieae_atc	10	15	-3,07063468822495	0,00213604320628839	0,00640812961886517	**
RSCU	Morindeae_att	Peaderieae_att	5	10	1,51479219603843	0,129825037400529	0,389475112201587	ns
RSCU	Morindeae_att	Rubieae_att	5	15	4,07905909350974	4,52183427133432e-05	0,00013565502814003	***
RSCU	Peaderieae_att	Rubieae_att	10	15	3,12733998508814	0,00176395812171606	0,00529187436514817	**
RSCU	Morindeae_caa	Peaderieae_caa	5	10	2,94855281839524	0,00319265577817971	0,00957796733453914	**
RSCU	Morindeae_caa	Rubieae_caa	5	15	2,01152825269461	0,0442696891904149	0,132809067571245	ns
RSCU	Peaderieae_caa	Rubieae_caa	10	15	-1,41149437979072	0,15809889163066	0,474296674891981	ns
RSCU	Morindeae_cac	Peaderieae_cac	5	10	-2,82270734715393	0,00476200180718937	0,0142860054215681	*
RSCU	Morindeae_cac	Rubieae_cac	5	15	-1,65840420758803	0,097235907906209	0,291707723718627	ns
RSCU	Peaderieae_cac	Rubieae_cac	10	15	1,68932547442062	0,0911570741258	0,2734712223774	ns
RSCU	Morindeae_cag	Peaderieae_cag	5	10	-2,94691026196539	0,00320966333903014	0,00962899001709042	**
RSCU	Morindeae_cag	Rubieae_cag	5	15	-2,0104076864817	0,0443880576268855	0,133164172880656	ns
RSCU	Peaderieae_cag	Rubieae_cag	10	15	1,41070807569104	0,158330708788525	0,474992126365575	ns
RSCU	Morindeae_cat	Peaderieae_cat	5	10	2,82176440162999	0,00477602496022847	0,0143280748806854	*
RSCU	Morindeae_cat	Rubieae_cat	5	15	1,65785020583294	0,0973477047811034	0,29204311434331	ns
RSCU	Peaderieae_cat	Rubieae_cat	10	15	-1,68876114319578	0,0912652130114961	0,273795639034488	ns
RSCU	Morindeae_cca	Peaderieae_cca	5	10	1,30816075745704	0,19081878925009	0,572456367750271	ns
RSCU	Morindeae_cca	Rubieae_cca	5	15	1,40953804568382	0,158676131823863	0,47602839547159	ns
RSCU	Peaderieae_cca	Rubieae_cca	10	15	0,0278584417063962	0,977775054281581	1	ns
RSCU	Morindeae_ccc	Peaderieae_ccc	5	10	-2,05568119028964	0,039813256142108	0,119439768426324	ns
RSCU	Morindeae_ccc	Rubieae_ccc	5	15	-4,05242188134097	5,06901520877909e-05	0,000152070456263373	***
RSCU	Peaderieae_ccc	Rubieae_ccc	10	15	-2,36796754504364	0,0178861048219322	0,0536583144657965	ns
RSCU	Morindeae_ccg	Peaderieae_ccg	5	10	-4,37837196389189	1,19569152604456e-05	3,58707457813369e-05	****
RSCU	Morindeae_ccg	Rubieae_ccg	5	15	-2,406351407682	0,0161127573509354	0,0483382720528061	*
RSCU	Peaderieae_ccg	Rubieae_ccg	10	15	2,8303818856139	0,00464924740732689	0,0139477422219807	*
RSCU	Morindeae_cct	Peaderieae_cct	5	10	3,52995759948725	0,000415626269934437	0,00124687880980331	**
RSCU	Morindeae_cct	Rubieae_cct	5	15	3,00995103505398	0,00261289809100766	0,00783869427302297	**
RSCU	Peaderieae_cct	Rubieae_cct	10	15	-0,928614723546526	0,353088788724808	1	ns
RSCU	Morindeae_cga	Peaderieae_cga	5	10	0,829838322468075	0,406630200481616	1	ns
RSCU	Morindeae_cga	Rubieae_cga	5	15	-2,3911460433055	0,0167958703450565	0,0503876110351696	ns
RSCU	Peaderieae_cga	Rubieae_cga	10	15	-4,1379320256018	3,50450154024735e-05	0,00010513504620742	***
RSCU	Morindeae_cgc	Peaderieae_cgc	5	10	-1,24461895412807	0,213271849765456	0,639815549296368	ns
RSCU	Morindeae_cgc	Rubieae_cgc	5	15	-4,18037288667202	2,91031462027247e-05	8,73094386081742e-05	****
RSCU	Peaderieae_cgc	Rubieae_cgc	10	15	-3,61796836376957	0,000296924679990698	0,000890774039972095	***
RSCU	Morindeae_cgg	Peaderieae_cgg	5	10	0,352681287048932	0,724327389798467	1	ns
RSCU	Morindeae_cgg	Rubieae_cgg	5	15	0,0586784305105642	0,953208239688601	1	ns
RSCU	Peaderieae_cgg	Rubieae_cgg	10	15	-0,398948603365196	0,689931075471354	1	ns
RSCU	Morindeae_cgt	Peaderieae_cgt	5	10	1,57669281268934	0,114866224969324	0,344598674907971	ns
RSCU	Morindeae_cgt	Rubieae_cgt	5	15	4,38621268066469	1,15341347770752e-05	3,46024043312255e-05	****
RSCU	Peaderieae_cgt	Rubieae_cgt	10	15	3,43281356384006	0,000597352701596409	0,00179205810478923	**
RSCU	Morindeae_cta	Peaderieae_cta	5	10	4,66784056388292	3,04381948894537e-06	9,13145846683612e-06	****
RSCU	Morindeae_cta	Rubieae_cta	5	15	2,20044114414617	0,0277756113931753	0,0833268341795258	ns
RSCU	Peaderieae_cta	Rubieae_cta	10	15	-3,47920293632439	0,000502907593187333	0,001508722779562	**
RSCU	Morindeae_ctc	Peaderieae_ctc	5	10	-4,62789428463579	3,69402486678049e-06	1,10820746003415e-05	****
RSCU	Morindeae_ctc	Rubieae_ctc	5	15	-2,14247826442575	0,0321550158983302	0,0964650476949907	ns
RSCU	Peaderieae_ctc	Rubieae_ctc	10	15	3,49892726668108	0,000467133988580972	0,00140140196574292	**
RSCU	Morindeae_ctg	Peaderieae_ctg	5	10	-1,43147110625743	0,152295242138961	0,456885726416882	ns
RSCU	Morindeae_ctg	Rubieae_ctg	5	15	-4,31286464252649	1,61152787771067e-05	4,83458363313202e-05	****
RSCU	Peaderieae_ctg	Rubieae_ctg	10	15	-3,53487018330558	0,000407975536191725	0,00122392660857518	**
RSCU	Morindeae_ctt	Peaderieae_ctt	5	10	-1,03718246177339	0,299650830041031	0,898952490123093	ns
RSCU	Morindeae_ctt	Rubieae_ctt	5	15	-0,806738627252494	0,419817084631142	1	ns
RSCU	Peaderieae_ctt	Rubieae_ctt	10	15	0,371073678335341	0,710582655316047	1	ns
RSCU	Morindeae_gaa	Peaderieae_gaa	5	10	-1,53503004342462	0,124776448456882	0,374329345370645	ns
RSCU	Morindeae_gaa	Rubieae_gaa	5	15	2,18552828110221	0,0288501346715194	0,0865504040145582	ns
RSCU	Peaderieae_gaa	Rubieae_gaa	10	15	4,82395781835943	1,40737193582122e-06	4,22211580746365e-06	****
RSCU	Morindeae_gac	Peaderieae_gac	5	10	-1,32907342395284	0,183823747192786	0,551471241578358	ns
RSCU	Morindeae_gac	Rubieae_gac	5	15	-4,21440141299262	2,504415175602e-05	7,51324552680599e-05	****
RSCU	Peaderieae_gac	Rubieae_gac	10	15	-3,54770386188728	0,00038860488509211	0,00116581465527633	**
RSCU	Morindeae_gag	Peaderieae_gag	5	10	1,53571379848901	0,124608589351942	0,373825768055826	ns
RSCU	Morindeae_gag	Rubieae_gag	5	15	-2,18650179040711	0,028778913842984	0,0863367415289519	ns
RSCU	Peaderieae_gag	Rubieae_gag	10	15	-4,82610657473252	1,39228023638354e-06	4,17684070915063e-06	****
RSCU	Morindeae_gat	Peaderieae_gat	5	10	1,32862894255455	0,183970418506991	0,551911255520973	ns
RSCU	Morindeae_gat	Rubieae_gat	5	15	4,21299199271587	2,52010000580151e-05	7,56030001740454e-05	****
RSCU	Peaderieae_gat	Rubieae_gat	10	15	3,54651740495809	0,000390358955752282	0,00117107686725685	**
RSCU	Morindeae_gca	Peaderieae_gca	5	10	3,96601118530627	7,30854340996184e-05	0,000219256302298855	***
RSCU	Morindeae_gca	Rubieae_gca	5	15	1,82065330900826	0,0686595738501885	0,205978721550565	ns
RSCU	Peaderieae_gca	Rubieae_gca	10	15	-3,01799785152621	0,00254450708614106	0,00763352125842319	**
RSCU	Morindeae_gcc	Peaderieae_gcc	5	10	-1,55907369080399	0,118978939772594	0,356936819317783	ns
RSCU	Morindeae_gcc	Rubieae_gcc	5	15	-4,40972631654816	1,0350134137481e-05	3,10504024124429e-05	****
RSCU	Peaderieae_gcc	Rubieae_gcc	10	15	-3,48619475456921	0,000489944172287235	0,00146983251686171	**
RSCU	Morindeae_gcg	Peaderieae_gcg	5	10	-4,00486155938926	6,20538121021791e-05	0,000186161436306537	***
RSCU	Morindeae_gcg	Rubieae_gcg	5	15	-2,406351407682	0,0161127573509354	0,0483382720528061	*
RSCU	Peaderieae_gcg	Rubieae_gcg	10	15	2,32926509275111	0,0198450264205899	0,0595350792617698	ns
RSCU	Morindeae_gct	Peaderieae_gct	5	10	1,74421434327605	0,0811217211711758	0,243365163513527	ns
RSCU	Morindeae_gct	Rubieae_gct	5	15	4,27266220097907	1,93152954797257e-05	5,79458864391771e-05	****
RSCU	Peaderieae_gct	Rubieae_gct	10	15	3,06442858770354	0,00218086233420868	0,00654258700262604	**
RSCU	Morindeae_gga	Peaderieae_gga	5	10	2,94559819143643	0,00322330821328967	0,009669924639869	**
RSCU	Morindeae_gga	Rubieae_gga	5	15	1,04142622790777	0,297677775123605	0,893033325370814	ns
RSCU	Peaderieae_gga	Rubieae_gga	10	15	-2,63462311618092	0,00842307507462619	0,0252692252238786	*
RSCU	Morindeae_ggc	Peaderieae_ggc	5	10	-1,26536260336354	0,205741374412366	0,617224123237097	ns
RSCU	Morindeae_ggc	Rubieae_ggc	5	15	-4,16570491163106	3,10391980878566e-05	9,31175942635698e-05	****
RSCU	Peaderieae_ggc	Rubieae_ggc	10	15	-3,57158415397765	0,000354828496046269	0,00106448548813881	**
RSCU	Morindeae_ggg	Peaderieae_ggg	5	10	-1,43178988392673	0,152203963242769	0,456611889728308	ns
RSCU	Morindeae_ggg	Rubieae_ggg	5	15	-3,43345261827798	0,00059594635248523	0,00178783905745569	**
RSCU	Peaderieae_ggg	Rubieae_ggg	10	15	-2,42206449883681	0,0154326111521897	0,0462978334565692	*
RSCU	Morindeae_ggt	Peaderieae_ggt	5	10	1,24517335012622	0,213068036406269	0,639204109218808	ns
RSCU	Morindeae_ggt	Rubieae_ggt	5	15	4,18223496822836	2,88657417357715e-05	8,65972252073144e-05	****
RSCU	Peaderieae_ggt	Rubieae_ggt	10	15	3,61957993104939	0,000295081653151276	0,000885244959453828	***
RSCU	Morindeae_gta	Peaderieae_gta	5	10	1,03752890139618	0,299489433585096	0,898468300755287	ns
RSCU	Morindeae_gta	Rubieae_gta	5	15	3,88831172582763	0,000100943928538444	0,000302831785615332	***
RSCU	Peaderieae_gta	Rubieae_gta	10	15	3,52637743125666	0,000421286116725527	0,00126385835017658	**
RSCU	Morindeae_gtc	Peaderieae_gtc	5	10	-0,560265606753938	0,575298283043245	1	ns
RSCU	Morindeae_gtc	Rubieae_gtc	5	15	-2,37700565880783	0,0174538203632512	0,0523614610897536	ns
RSCU	Peaderieae_gtc	Rubieae_gtc	10	15	-2,25502556788255	0,0241317239739491	0,0723951719218473	ns
RSCU	Morindeae_gtg	Peaderieae_gtg	5	10	-1,74304855434559	0,0813251338423689	0,243975401527107	ns
RSCU	Morindeae_gtg	Rubieae_gtg	5	15	-4,18176921456933	2,89249493525131e-05	8,67748480575392e-05	****
RSCU	Peaderieae_gtg	Rubieae_gtg	10	15	-2,95102111352531	0,00316725265844637	0,0095017579753391	**
RSCU	Morindeae_gtt	Peaderieae_gtt	5	10	-2,51081994137876	0,0120451117358142	0,0361353352074425	*
RSCU	Morindeae_gtt	Rubieae_gtt	5	15	-2,67046314754954	0,00757466858995451	0,0227240057698635	*
RSCU	Peaderieae_gtt	Rubieae_gtt	10	15	-0,00927994060857012	0,992595784935239	1	ns
RSCU	Morindeae_taa	Peaderieae_taa	5	10	0,979540574905714	0,327312950654556	0,981938851963668	ns
RSCU	Morindeae_taa	Rubieae_taa	5	15	-0,604217683010451	0,545698925936706	1	ns
RSCU	Peaderieae_taa	Rubieae_taa	10	15	-2,0784732196701	0,0376657949912892	0,112997384973868	ns
RSCU	Morindeae_tac	Peaderieae_tac	5	10	2,2198175126021	0,0264311576471238	0,0792934729413713	ns
RSCU	Morindeae_tac	Rubieae_tac	5	15	3,1392960323152	0,00169354266692973	0,0050806280007892	**
RSCU	Peaderieae_tac	Rubieae_tac	10	15	0,992732571164558	0,320840297601757	0,962520892805271	ns
RSCU	Morindeae_tag	Peaderieae_tag	5	10	-0,561454799459652	0,57448753569002	1	ns
RSCU	Morindeae_tag	Rubieae_tag	5	15	1,76448220456735	0,0776508288301268	0,232952486490381	ns
RSCU	Peaderieae_tag	Rubieae_tag	10	15	2,98518372163837	0,00283408048963243	0,00850224146889729	**
RSCU	Morindeae_tat	Peaderieae_tat	5	10	-2,22006463951771	0,026414380100201	0,0792431403006031	ns
RSCU	Morindeae_tat	Rubieae_tat	5	15	-3,13964552255088	0,00169152378080771	0,00507457134242313	**
RSCU	Peaderieae_tat	Rubieae_tat	10	15	-0,992843089681033	0,32078642737823	0,96235928213469	ns
RSCU	Morindeae_tca	Peaderieae_tca	5	10	2,40787159709791	0,0160458233924969	0,0481374701774907	*
RSCU	Morindeae_tca	Rubieae_tca	5	15	3,0089446429272	0,00262156877693179	0,00786470633079536	**
RSCU	Peaderieae_tca	Rubieae_tca	10	15	0,575548626683653	0,564920313865085	1	ns
RSCU	Morindeae_tcc	Peaderieae_tcc	5	10	-1,55629335209427	0,119638351534378	0,358915054603133	ns
RSCU	Morindeae_tcc	Rubieae_tcc	5	15	-2,99326638516542	0,00276008724652364	0,00828026173957092	**
RSCU	Peaderieae_tcc	Rubieae_tcc	10	15	-1,69822913136834	0,0894645243586002	0,268393573075801	ns
RSCU	Morindeae_tcg	Peaderieae_tcg	5	10	-3,53035128237472	0,000415008253813346	0,00124502476144004	**
RSCU	Morindeae_tcg	Rubieae_tcg	5	15	-2,74596886491157	0,00603324890326674	0,0180997467098002	*
RSCU	Peaderieae_tcg	Rubieae_tcg	10	15	1,26305687229495	0,206568741703237	0,619706225109712	ns
RSCU	Morindeae_tct	Peaderieae_tct	5	10	1,45237873613308	0,146396325456471	0,439188976369412	ns
RSCU	Morindeae_tct	Rubieae_tct	5	15	3,59445398609797	0,000325072587169003	0,00097521776150701	***
RSCU	Peaderieae_tct	Rubieae_tct	10	15	2,59809406645504	0,00937428098882062	0,0281228429664619	*
RSCU	Morindeae_tga	Peaderieae_tga	5	10	-0,0104147963611186	0,991690345001749	1	ns
RSCU	Morindeae_tga	Rubieae_tga	5	15	-1,1414778354017	0,253671130440934	0,761013391322802	ns
RSCU	Peaderieae_tga	Rubieae_tga	10	15	-1,42989502780609	0,152747149309807	0,45824144792942	ns
RSCU	Morindeae_tgc	Peaderieae_tgc	5	10	-2,16891851307048	0,0300888709619064	0,0902666128857191	ns
RSCU	Morindeae_tgc	Rubieae_tgc	5	15	-1,94458900447269	0,0518244637341144	0,155473391202343	ns
RSCU	Peaderieae_tgc	Rubieae_tgc	10	15	0,450177392908791	0,652582535828556	1	ns
RSCU	Morindeae_tgt	Peaderieae_tgt	5	10	2,18002485334549	0,029255619327259	0,0877668579817771	ns
RSCU	Morindeae_tgt	Rubieae_tgt	5	15	1,93789873445872	0,0526355784087624	0,157906735226287	ns
RSCU	Peaderieae_tgt	Rubieae_tgt	10	15	-0,473540708572754	0,635827464980779	1	ns
RSCU	Morindeae_tta	Peaderieae_tta	5	10	0,891976917125116	0,37240530491551	1	ns
RSCU	Morindeae_tta	Rubieae_tta	5	15	3,6376578101567	0,000275128619724252	0,000825385859172756	***
RSCU	Peaderieae_tta	Rubieae_tta	10	15	3,40460099872675	0,000662607921853184	0,00198782376555955	**
RSCU	Morindeae_ttc	Peaderieae_ttc	5	10	-1,45254046195465	0,146351387102127	0,439054161306382	ns
RSCU	Morindeae_ttc	Rubieae_ttc	5	15	-4,03504047019848	5,45928869879713e-05	0,000163778660963914	***
RSCU	Peaderieae_ttc	Rubieae_ttc	10	15	-3,15517980691385	0,00160399219508772	0,00481197658526316	**
RSCU	Morindeae_ttg	Peaderieae_ttg	5	10	-0,684540424770438	0,493633971798678	1	ns
RSCU	Morindeae_ttg	Rubieae_ttg	5	15	-3,69632971032052	0,000218738861571862	0,000656216584715586	***
RSCU	Peaderieae_ttg	Rubieae_ttg	10	15	-3,75712099314533	0,000171879404824331	0,000515638214472992	***
RSCU	Morindeae_ttt	Peaderieae_ttt	5	10	1,45254046195465	0,146351387102127	0,439054161306382	ns
RSCU	Morindeae_ttt	Rubieae_ttt	5	15	4,03504047019848	5,45928869879715e-05	0,000163778660963915	***
RSCU	Peaderieae_ttt	Rubieae_ttt	10	15	3,15517980691385	0,00160399219508772	0,00481197658526317	**
