# Supplementary material for: Decoding Evolution of Rubioideae: Plastomes Reveal Sweet Secrets of Codon Usage, Diagnostides, and Superbarcoding
Source: Genes (Basel). 2024 Apr 27;15(5):562. doi: 10.3390/genes15050562 (PMC11121115; doi:10.3390/genes15050562)
Supplement: Supplementary file 1 [file genes-15-00562-s001.zip › supplementary/Table S2.xlsx]

## Sheet: Sheet1
Name	Isolate/SRA accession	Origin	NCBI accession number
Galium trifidum 1	glua2	Narkaus, Finland	NC_082337
Galium trifidum 2	glu125	Hartola, Finland	OQ434193
Galium palustre 1	GP31-8	Smolak lake, Poland	NC_082336
Galium palustre 2	GP31-2	Smolak lake, Poland	OQ434191
Galium odoratum	ERX5335216	Norway	NC_082335
Galium verum	ERX5335196	Norway	NC_082338
