# Supplementary material for: Decoding Evolution of Rubioideae: Plastomes Reveal Sweet Secrets of Codon Usage, Diagnostides, and Superbarcoding
Source: Genes (Basel). 2024 Apr 27;15(5):562. doi: 10.3390/genes15050562 (PMC11121115; doi:10.3390/genes15050562)
Supplement: Supplementary file 1 [file genes-15-00562-s001.zip › supplementary/Table S3.xlsx]

## Sheet: Arkusz1
Features	Galium trifidum 1	Galium palustre 1	Galium odoratum	Galium verum	Galium spurium	Galium aparine	Galium mollugo
Accession number	NC_082337	NC_082336	NC_082335	NC_082338	NC_065832	NC_036969	NC_036970
Length	154611 bp	154770 bp	152624 bp	153524 bp	153481 bp	152712 bp	153677 bp
Number of genes	129	129	130	130	127	130	130
Number of CDS	83	83	84	84	82	84	84
Number of tRNA	37	37	37	37	37	37	37
Number of rRNA	8	8	8	8	8	8	8
GC content	37.0 %	37.0 %	37.3 %	37.2 %	37.2 %	37.3 %	37.2 %
infA	-	-	+	+	-	+	+
rps16	+	+	+	+	-	+	+
petD	+	+	+	+	-	+	+
