# Supplementary material for: Decoding Evolution of Rubioideae: Plastomes Reveal Sweet Secrets of Codon Usage, Diagnostides, and Superbarcoding
Source: Genes (Basel). 2024 Apr 27;15(5):562. doi: 10.3390/genes15050562 (PMC11121115; doi:10.3390/genes15050562)
Supplement: Supplementary file 1 [file genes-15-00562-s001.zip › supplementary/Table S4.xlsx]

## Sheet: Sheet1
Locus (the middle value of the 100 bp window)	Number of SNPs per 100 bp
50	2
150	1
250	10
350	20
450	8
550	2
650	4
750	0
850	1
950	1
1050	3
1150	1
1250	4
1350	1
1450	3
1550	2
1650	11
1750	2
1850	5
1950	8
2050	8
2150	10
2250	5
2350	10
2450	7
2550	6
2650	6
2750	8
2850	7
2950	6
3050	8
3150	10
3250	8
3350	10
3450	4
3550	8
3650	9
3750	6
3850	9
3950	2
4050	10
4150	2
4250	5
4350	10
4450	16
4550	14
4650	7
4750	8
4850	13
4950	16
5050	13
5150	12
5250	6
5350	6
5450	1
5550	9
5650	9
5750	11
5850	7
5950	4
6050	5
6150	11
6250	9
6350	21
6450	36
6550	16
6650	5
6750	19
6850	6
6950	0
7050	0
7150	2
7250	6
7350	6
7450	14
7550	27
7650	10
7750	32
7850	14
7950	14
8050	14
8150	11
8250	6
8350	6
8450	6
8550	5
8650	4
8750	2
8850	5
8950	9
9050	8
9150	19
9250	10
9350	5
9450	2
9550	9
9650	2
9750	7
9850	1
9950	3
10050	11
10150	25
10250	10
10350	19
10450	11
10550	4
10650	4
10750	6
10850	6
10950	6
11050	4
11150	5
11250	2
11350	8
11450	14
11550	5
11650	4
11750	5
11850	6
11950	2
12050	4
12150	8
12250	4
12350	5
12450	4
12550	5
12650	5
12750	3
12850	2
12950	5
13050	2
13150	6
13250	1
13350	3
13450	2
13550	1
13650	10
13750	3
13850	8
13950	5
14050	4
14150	2
14250	4
14350	4
14450	7
14550	4
14650	4
14750	5
14850	8
14950	3
15050	2
15150	3
15250	5
15350	7
15450	4
15550	11
15650	5
15750	10
15850	8
15950	8
16050	5
16150	7
16250	8
16350	9
16450	5
16550	4
16650	2
16750	2
16850	5
16950	0
17050	3
17150	4
17250	9
17350	6
17450	5
17550	1
17650	2
17750	5
17850	1
17950	3
18050	10
18150	5
18250	15
18350	7
18450	2
18550	7
18650	0
18750	5
18850	2
18950	4
19050	2
19150	4
19250	8
19350	3
19450	5
19550	10
19650	10
19750	8
19850	4
19950	7
20050	5
20150	4
20250	8
20350	2
20450	4
20550	5
20650	5
20750	6
20850	8
20950	4
21050	4
21150	5
21250	3
21350	4
21450	2
21550	4
21650	3
21750	0
21850	5
21950	2
22050	2
22150	3
22250	0
22350	0
22450	2
22550	1
22650	5
22750	8
22850	3
22950	7
23050	8
23150	1
23250	4
23350	3
23450	2
23550	1
23650	2
23750	2
23850	4
23950	5
24050	1
24150	6
24250	5
24350	6
24450	4
24550	5
24650	1
24750	8
24850	5
24950	4
25050	4
25150	4
25250	2
25350	1
25450	2
25550	2
25650	2
25750	4
25850	1
25950	4
26050	3
26150	2
26250	4
26350	5
26450	4
26550	1
26650	4
26750	2
26850	2
26950	5
27050	2
27150	3
27250	3
27350	2
27450	4
27550	3
27650	1
27750	1
27850	3
27950	2
28050	2
28150	5
28250	2
28350	7
28450	3
28550	3
28650	5
28750	7
28850	2
28950	9
29050	5
29150	6
29250	14
29350	9
29450	9
29550	12
29650	11
29750	12
29850	5
29950	10
30050	13
30150	12
30250	19
30350	6
30450	7
30550	2
30650	2
30750	2
30850	7
30950	17
31050	6
31150	7
31250	15
31350	8
31450	14
31550	4
31650	2
31750	5
31850	8
31950	23
32050	15
32150	13
32250	0
32350	1
32450	8
32550	7
32650	5
32750	15
32850	36
32950	28
33050	14
33150	15
33250	8
33350	11
33450	11
33550	9
33650	10
33750	7
33850	10
33950	3
34050	6
34150	9
34250	16
34350	10
34450	2
34550	4
34650	11
34750	26
34850	6
34950	7
35050	11
35150	7
35250	6
35350	7
35450	5
35550	12
35650	4
35750	2
35850	4
35950	2
36050	4
36150	1
36250	3
36350	2
36450	1
36550	1
36650	1
36750	2
36850	2
36950	2
37050	3
37150	1
37250	4
37350	3
37450	7
37550	2
37650	1
37750	2
37850	3
37950	2
38050	1
38150	2
38250	4
38350	4
38450	1
38550	2
38650	10
38750	10
38850	5
38950	1
39050	6
39150	5
39250	4
39350	3
39450	7
39550	14
39650	3
39750	3
39850	3
39950	3
40050	4
40150	0
40250	4
40350	4
40450	3
40550	0
40650	1
40750	1
40850	3
40950	1
41050	4
41150	2
41250	5
41350	2
41450	0
41550	8
41650	3
41750	4
41850	4
41950	0
42050	3
42150	3
42250	3
42350	2
42450	1
42550	0
42650	3
42750	4
42850	1
42950	2
43050	2
43150	3
43250	2
43350	3
43450	1
43550	0
43650	1
43750	4
43850	2
43950	0
44050	3
44150	2
44250	2
44350	2
44450	2
44550	0
44650	3
44750	2
44850	3
44950	4
45050	3
45150	7
45250	5
45350	9
45450	4
45550	16
45650	4
45750	5
45850	2
45950	8
46050	6
46150	2
46250	5
46350	4
46450	5
46550	4
46650	0
46750	2
46850	3
46950	2
47050	4
47150	1
47250	4
47350	2
47450	6
47550	9
47650	16
47750	22
47850	5
47950	0
48050	5
48150	9
48250	7
48350	1
48450	4
48550	8
48650	7
48750	8
48850	1
48950	4
49050	4
49150	2
49250	3
49350	2
49450	6
49550	7
49650	9
49750	0
49850	11
49950	9
50050	11
50150	15
50250	21
50350	22
50450	10
50550	13
50650	9
50750	9
50850	7
50950	5
51050	1
51150	6
51250	2
51350	6
51450	3
51550	3
51650	12
51750	11
51850	8
51950	12
52050	2
52150	11
52250	3
52350	7
52450	8
52550	10
52650	5
52750	9
52850	7
52950	1
53050	4
53150	5
53250	4
53350	6
53450	2
53550	5
53650	2
53750	1
53850	2
53950	2
54050	4
54150	5
54250	3
54350	1
54450	1
54550	4
54650	4
54750	4
54850	2
54950	5
55050	2
55150	2
55250	5
55350	3
55450	2
55550	4
55650	2
55750	5
55850	9
55950	4
56050	3
56150	8
56250	5
56350	1
56450	8
56550	3
56650	5
56750	2
56850	4
56950	2
57050	2
57150	5
57250	3
57350	1
57450	4
57550	3
57650	2
57750	4
57850	3
57950	4
58050	3
58150	6
58250	9
58350	1
58450	6
58550	2
58650	4
58750	1
58850	2
58950	1
59050	4
59150	1
59250	3
59350	8
59450	5
59550	5
59650	8
59750	4
59850	2
59950	10
60050	7
60150	12
60250	9
60350	7
60450	6
60550	6
60650	9
60750	4
60850	9
60950	8
61050	3
61150	7
61250	5
61350	11
61450	13
61550	6
61650	8
61750	6
61850	5
61950	2
62050	2
62150	7
62250	7
62350	7
62450	8
62550	10
62650	4
62750	7
62850	12
62950	2
63050	2
63150	7
63250	7
63350	7
63450	2
63550	4
63650	4
63750	4
63850	5
63950	3
64050	1
64150	6
64250	8
64350	9
64450	6
64550	7
64650	8
64750	14
64850	2
64950	7
65050	4
65150	4
65250	2
65350	6
65450	2
65550	6
65650	4
65750	11
65850	9
65950	3
66050	3
66150	3
66250	5
66350	1
66450	2
66550	3
66650	4
66750	5
66850	1
66950	7
67050	10
67150	4
67250	6
67350	7
67450	16
67550	5
67650	8
67750	9
67850	6
67950	11
68050	2
68150	1
68250	3
68350	4
68450	0
68550	1
68650	1
68750	2
68850	0
68950	1
69050	2
69150	6
69250	16
69350	8
69450	6
69550	5
69650	4
69750	2
69850	4
69950	4
70050	3
70150	6
70250	9
70350	4
70450	11
70550	1
70650	6
70750	6
70850	6
70950	6
71050	3
71150	2
71250	5
71350	21
71450	10
71550	3
71650	3
71750	15
71850	6
71950	8
72050	5
72150	0
72250	3
72350	5
72450	11
72550	6
72650	3
72750	5
72850	2
72950	1
73050	1
73150	2
73250	4
73350	3
73450	1
73550	5
73650	6
73750	6
73850	1
73950	0
74050	9
74150	4
74250	2
74350	5
74450	5
74550	3
74650	6
74750	5
74850	4
74950	1
75050	2
75150	10
75250	4
75350	1
75450	7
75550	7
75650	4
75750	18
75850	2
75950	7
76050	11
76150	7
76250	3
76350	7
76450	8
76550	7
76650	5
76750	3
76850	10
76950	2
77050	3
77150	3
77250	1
77350	4
77450	5
77550	4
77650	3
77750	2
77850	1
77950	5
78050	2
78150	1
78250	3
78350	3
78450	6
78550	10
78650	2
78750	0
78850	7
78950	1
79050	2
79150	5
79250	3
79350	3
79450	6
79550	3
79650	3
79750	6
79850	6
79950	3
80050	4
80150	6
80250	4
80350	2
80450	2
80550	2
80650	2
80750	5
80850	2
80950	3
81050	10
81150	5
81250	3
81350	7
81450	8
81550	6
81650	4
81750	7
81850	2
81950	3
82050	3
82150	1
82250	1
82350	6
82450	5
82550	2
82650	1
82750	3
82850	2
82950	4
83050	7
83150	3
83250	1
83350	0
83450	3
83550	4
83650	4
83750	3
83850	2
83950	3
84050	7
84150	5
84250	4
84350	9
84450	5
84550	12
84650	9
84750	7
84850	12
84950	14
85050	1
85150	2
85250	3
85350	2
85450	4
85550	4
85650	4
85750	3
85850	3
85950	2
86050	7
86150	1
86250	5
86350	4
86450	2
86550	8
86650	7
86750	8
86850	5
86950	7
87050	7
87150	5
87250	6
87350	9
87450	4
87550	3
87650	11
87750	4
87850	1
87950	5
88050	1
88150	4
88250	2
88350	4
88450	5
88550	7
88650	1
88750	4
88850	5
88950	8
89050	0
89150	0
89250	1
89350	1
89450	1
89550	0
89650	0
89750	1
89850	0
89950	0
90050	0
90150	0
90250	0
90350	1
90450	1
90550	0
90650	1
90750	0
90850	0
90950	2
91050	0
91150	0
91250	1
91350	0
91450	2
91550	1
91650	1
91750	1
91850	1
91950	0
92050	1
92150	2
92250	0
92350	1
92450	0
92550	0
92650	1
92750	0
92850	0
92950	1
93050	1
93150	2
93250	2
93350	2
93450	2
93550	1
93650	0
93750	1
93850	0
93950	1
94050	0
94150	0
94250	1
94350	0
94450	0
94550	0
94650	0
94750	1
94850	1
94950	1
95050	5
95150	1
95250	1
95350	2
95450	1
95550	3
95650	0
95750	2
95850	3
95950	1
96050	1
96150	0
96250	1
96350	2
96450	2
96550	2
96650	0
96750	2
96850	0
96950	2
97050	1
97150	0
97250	4
97350	1
97450	1
97550	4
97650	0
97750	3
97850	0
97950	0
98050	2
98150	1
98250	2
98350	1
98450	1
98550	2
98650	0
98750	1
98850	1
98950	4
99050	2
99150	0
99250	0
99350	0
99450	0
99550	0
99650	3
99750	1
99850	1
99950	2
100050	0
100150	0
100250	1
100350	2
100450	0
100550	3
100650	1
100750	0
100850	1
100950	2
101050	0
101150	0
101250	1
101350	2
101450	0
101550	1
101650	3
101750	2
101850	1
101950	1
102050	1
102150	0
102250	0
102350	0
102450	2
102550	0
102650	0
102750	1
102850	1
102950	0
103050	0
103150	0
103250	1
103350	4
103450	1
103550	0
103650	0
103750	2
103850	1
103950	3
104050	2
104150	1
104250	2
104350	2
104450	0
104550	3
104650	1
104750	1
104850	0
104950	1
105050	0
105150	0
105250	0
105350	1
105450	0
105550	0
105650	0
105750	0
105850	0
105950	0
106050	0
106150	0
106250	0
106350	0
106450	0
106550	0
106650	2
106750	2
106850	0
106950	0
107050	1
107150	0
107250	0
107350	3
107450	2
107550	2
107650	1
107750	0
107850	1
107950	0
108050	1
108150	0
108250	0
108350	2
108450	1
108550	1
108650	0
108750	0
108850	2
108950	0
109050	0
109150	1
109250	1
109350	0
109450	1
109550	0
109650	0
109750	0
109850	1
109950	0
110050	0
110150	0
110250	0
110350	1
110450	1
110550	0
110650	2
110750	0
110850	0
110950	0
111050	1
111150	0
111250	0
111350	1
111450	0
111550	0
111650	0
111750	0
111850	0
111950	1
112050	1
112150	0
112250	0
112350	3
112450	0
112550	2
112650	1
112750	2
112850	2
112950	3
113050	0
113150	1
113250	0
113350	1
113450	1
113550	0
113650	1
113750	1
113850	0
113950	1
114050	0
114150	0
114250	0
114350	6
114450	1
114550	1
114650	1
114750	0
114850	1
114950	1
115050	3
115150	1
115250	1
115350	3
115450	3
115550	8
115650	10
115750	2
115850	11
115950	15
116050	4
116150	6
116250	10
116350	4
116450	4
116550	3
116650	6
116750	4
116850	6
116950	5
117050	5
117150	4
117250	2
117350	5
117450	2
117550	6
117650	8
117750	6
117850	12
117950	10
118050	12
118150	7
118250	19
118350	11
118450	9
118550	8
118650	5
118750	15
118850	9
118950	10
119050	6
119150	13
119250	18
119350	10
119450	5
119550	7
119650	0
119750	2
119850	2
119950	3
120050	4
120150	10
120250	3
120350	3
120450	4
120550	1
120650	12
120750	14
120850	11
120950	3
121050	7
121150	3
121250	5
121350	3
121450	3
121550	4
121650	5
121750	5
121850	4
121950	3
122050	1
122150	3
122250	7
122350	0
122450	4
122550	3
122650	3
122750	6
122850	6
122950	14
123050	3
123150	2
123250	0
123350	0
123450	2
123550	1
123650	4
123750	5
123850	5
123950	4
124050	4
124150	3
124250	17
124350	13
124450	5
124550	4
124650	2
124750	3
124850	5
124950	4
125050	5
125150	4
125250	7
125350	11
125450	11
125550	8
125650	13
125750	8
125850	5
125950	10
126050	10
126150	7
126250	3
126350	10
126450	17
126550	8
126650	9
126750	7
126850	2
126950	6
127050	7
127150	4
127250	13
127350	3
127450	2
127550	5
127650	7
127750	5
127850	6
127950	6
128050	7
128150	2
128250	1
128350	4
128450	6
128550	8
128650	9
128750	3
128850	4
128950	6
129050	9
129150	9
129250	8
129350	12
129450	9
129550	13
129650	8
129750	6
129850	8
129950	9
130050	11
130150	7
130250	18
130350	12
130450	7
130550	8
130650	12
130750	18
130850	11
130950	8
131050	8
131150	11
131250	14
131350	13
131450	8
131550	15
131650	17
131750	10
131850	19
131950	9
132050	11
132150	10
132250	8
132350	4
132450	11
132550	7
132650	10
132750	16
132850	8
132950	15
133050	8
133150	4
133250	1
133350	0
133450	2
133550	3
133650	1
133750	0
133850	1
133950	1
134050	1
134150	4
134250	2
134350	0
134450	0
134550	0
134650	1
134750	0
134850	1
134950	1
