# Supplementary material for: Decoding Evolution of Rubioideae: Plastomes Reveal Sweet Secrets of Codon Usage, Diagnostides, and Superbarcoding
Source: Genes (Basel). 2024 Apr 27;15(5):562. doi: 10.3390/genes15050562 (PMC11121115; doi:10.3390/genes15050562)
Supplement: Supplementary file 1 [file genes-15-00562-s001.zip › supplementary/Table S5.xlsx]

## Sheet: Sheet1
Locus	Number of SNPs in the gene or the inter genic region
970	24
2796	111
5320	12
8826	6
9437	1
12522	63
13540	16
14534	6
15060	6
16762	21
17714	20
20420	173
23494	64
25292	10
27139	100
30624	1
31587	3
36226	22
37416	35
38970	5
40016	7
41400	57
43654	44
45755	7
46736	4
49056	17
53000	19
53726	17
54309	9
56335	19
57276	47
59321	64
61489	98
63055	2
63875	17
65339	27
66456	29
68137	2
68534	1
68728	3
69804	1
70106	3
71102	3
72269	11
72861	10
74204	7
75144	16
76444	5
77714	44
78786	1
78968	2
79266	9
80644	16
82054	10
82966	28
83750	15
84160	5
85146	8
85718	11
86238	14
87989	21
88522	18
88948	12
89324	3
90395	2
90750	1
94660	75
99718	7
101168	6
102090	2
114526	24
116587	133
118626	6
120088	32
121590	60
122594	8
123186	5
123716	18
124668	19
125277	40
127059	34
127940	56
128788	9
132170	426
126166	113
6011	139
75850	74
86976	68
47374	72
46226	35
24692	36
14100	35
100438	7
74657	29
81486	37
89870	1
102664	4
80149	15
7483	192
34854	149
103911	23
33313	179
15788	87
50380	140
67506	90
29271	91
71642	77
4743	111
69305	50
45230	54
31102	79
10106	91
64566	66
118130	92
73448	29
62623	52
84580	71
119065	85
30228	72
52416	54
60391	53
31961	65
98403	7
79673	27
112848	11
58306	26
99066	7
54754	20
63360	28
76715	30
9150	51
70812	26
129135	38
124199	39
51794	44
38684	28
49546	24
113391	2
48585	24
8571	16
14776	18
39224	14
122874	25
48176	22
101706	7
65831	22
106604	4
120718	33
300	35
38264	10
18199	34
78606	14
72546	15
104852	2
11434	27
17244	17
112366	3
112018	2
1602	13
56034	11
69950	9
85441	8
81056	15
39542	23
55773	13
22595	4
82376	8
90973	2
108814	2
39784	6
122396	3
84028	7
53310	7
11692	7
70232	13
87591	10
70446	15
85970	5
68266	7
74024	8
40232	4
128596	10
79095	2
123396	2
32410	8
9542	10
119552	7
91178	1
124964	3
44	2
83508	2
78870	6
88776	4
32580	7
107809	1
54099	4
13308	2
25520	1
127340	1
