# Supplementary material for: Decoding Evolution of Rubioideae: Plastomes Reveal Sweet Secrets of Codon Usage, Diagnostides, and Superbarcoding
Source: Genes (Basel). 2024 Apr 27;15(5):562. doi: 10.3390/genes15050562 (PMC11121115; doi:10.3390/genes15050562)
Supplement: Supplementary file 1 [file genes-15-00562-s001.zip › supplementary/Table S6.xlsx]

## Sheet: Sheet1
Locus (the middle value of the 100 bp window)	Number of indels per 100 bp
50	3
150	1
250	3
350	5
450	1
550	0
650	0
750	0
850	0
950	0
1050	0
1150	0
1250	0
1350	0
1450	0
1550	0
1650	4
1750	0
1850	6
1950	2
2050	1
2150	0
2250	0
2350	0
2450	0
2550	0
2650	0
2750	0
2850	0
2950	0
3050	0
3150	0
3250	0
3350	0
3450	0
3550	1
3650	0
3750	0
3850	0
3950	0
4050	1
4150	1
4250	0
4350	2
4450	5
4550	5
4650	6
4750	5
4850	15
4950	14
5050	4
5150	4
5250	1
5350	0
5450	0
5550	3
5650	5
5750	4
5850	1
5950	2
6050	2
6150	3
6250	1
6350	10
6450	12
6550	5
6650	1
6750	8
6850	4
6950	0
7050	0
7150	3
7250	2
7350	1
7450	7
7550	7
7650	5
7750	13
7850	6
7950	9
8050	11
8150	1
8250	2
8350	1
8450	0
8550	1
8650	0
8750	0
8850	0
8950	0
9050	1
9150	14
9250	5
9350	1
9450	0
9550	1
9650	0
9750	6
9850	2
9950	2
10050	6
10150	12
10250	4
10350	8
10450	1
10550	1
10650	2
10750	1
10850	1
10950	0
11050	1
11150	5
11250	0
11350	6
11450	2
11550	1
11650	1
11750	1
11850	0
11950	0
12050	0
12150	0
12250	0
12350	0
12450	0
12550	0
12650	0
12750	0
12850	0
12950	0
13050	0
13150	0
13250	0
13350	0
13450	0
13550	0
13650	0
13750	0
13850	1
13950	1
14050	3
14150	5
14250	1
14350	1
14450	1
14550	0
14650	3
14750	1
14850	2
14950	1
15050	0
15150	0
15250	4
15350	1
15450	4
15550	6
15650	2
15750	2
15850	2
15950	2
16050	2
16150	3
16250	5
16350	5
16450	0
16550	0
16650	0
16750	0
16850	0
16950	0
17050	0
17150	0
17250	0
17350	0
17450	0
17550	0
17650	0
17750	0
17850	0
17950	0
18050	1
18150	0
18250	9
18350	1
18450	0
18550	0
18650	0
18750	0
18850	0
18950	0
19050	0
19150	0
19250	0
19350	1
19450	0
19550	0
19650	0
19750	0
19850	0
19950	1
20050	0
20150	0
20250	0
20350	0
20450	0
20550	0
20650	0
20750	0
20850	0
20950	1
21050	0
21150	0
21250	0
21350	0
21450	0
21550	0
21650	0
21750	0
21850	0
21950	0
22050	0
22150	0
22250	0
22350	0
22450	0
22550	5
22650	1
22750	0
22850	0
22950	0
23050	1
23150	0
23250	0
23350	0
23450	0
23550	0
23650	0
23750	0
23850	0
23950	0
24050	0
24150	0
24250	0
24350	2
24450	2
24550	4
24650	0
24750	3
24850	3
24950	0
25050	0
25150	0
25250	0
25350	0
25450	0
25550	0
25650	0
25750	0
25850	0
25950	0
26050	0
26150	0
26250	0
26350	0
26450	0
26550	0
26650	0
26750	0
26850	0
26950	0
27050	0
27150	0
27250	0
27350	0
27450	0
27550	0
27650	0
27750	0
27850	0
27950	0
28050	0
28150	0
28250	0
28350	0
28450	0
28550	0
28650	0
28750	1
28850	0
28950	3
29050	1
29150	2
29250	7
29350	8
29450	2
29550	2
29650	2
29750	1
29850	0
29950	4
30050	1
30150	2
30250	7
30350	3
30450	0
30550	3
30650	0
30750	2
30850	5
30950	5
31050	3
31150	2
31250	6
31350	9
31450	4
31550	1
31650	1
31750	5
31850	3
31950	2
32050	7
32150	5
32250	3
32350	1
32450	1
32550	1
32650	0
32750	1
32850	16
32950	12
33050	8
33150	10
33250	7
33350	2
33450	1
33550	1
33650	0
33750	4
33850	5
33950	0
34050	1
34150	5
34250	9
34350	0
34450	2
34550	4
34650	6
34750	11
34850	2
34950	2
35050	1
35150	5
35250	0
35350	5
35450	3
35550	2
35650	0
35750	0
35850	0
35950	0
36050	0
36150	0
36250	0
36350	0
36450	0
36550	0
36650	0
36750	0
36850	0
36950	0
37050	0
37150	0
37250	0
37350	0
37450	0
37550	0
37650	0
37750	0
37850	0
37950	0
38050	0
38150	1
38250	7
38350	5
38450	0
38550	1
38650	3
38750	3
38850	1
38950	0
39050	0
39150	2
39250	1
39350	3
39450	2
39550	1
39650	0
39750	1
39850	0
39950	0
40050	0
40150	0
40250	2
40350	0
40450	0
40550	0
40650	0
40750	0
40850	0
40950	0
41050	0
41150	0
41250	0
41350	0
41450	0
41550	0
41650	0
41750	0
41850	0
41950	0
42050	0
42150	0
42250	0
42350	0
42450	0
42550	0
42650	0
42750	0
42850	0
42950	0
43050	0
43150	0
43250	0
43350	0
43450	0
43550	0
43650	0
43750	0
43850	0
43950	0
44050	0
44150	0
44250	0
44350	0
44450	0
44550	0
44650	0
44750	0
44850	2
44950	2
45050	1
45150	6
45250	1
45350	6
45450	1
45550	6
45650	3
45750	0
45850	0
45950	1
46050	2
46150	3
46250	0
46350	1
46450	0
46550	2
46650	0
46750	0
46850	0
46950	2
47050	2
47150	0
47250	1
47350	3
47450	2
47550	3
47650	12
47750	5
47850	9
47950	0
48050	1
48150	4
48250	0
48350	1
48450	1
48550	2
48650	3
48750	1
48850	0
48950	0
49050	0
49150	0
49250	0
49350	2
49450	3
49550	1
49650	4
49750	0
49850	6
49950	9
50050	12
50150	9
50250	13
50350	15
50450	0
50550	3
50650	2
50750	1
50850	3
50950	3
51050	0
51150	1
51250	5
51350	1
51450	1
51550	0
51650	0
51750	6
51850	4
51950	0
52050	1
52150	3
52250	2
52350	3
52450	3
52550	3
52650	5
52750	2
52850	0
52950	0
53050	0
53150	0
53250	4
53350	3
53450	1
53550	0
53650	0
53750	0
53850	0
53950	0
54050	2
54150	0
54250	0
54350	0
54450	0
54550	1
54650	1
54750	7
54850	4
54950	1
55050	1
55150	3
55250	0
55350	0
55450	1
55550	2
55650	0
55750	0
55850	0
55950	0
56050	1
56150	0
56250	0
56350	0
56450	0
56550	0
56650	0
56750	0
56850	0
56950	0
57050	0
57150	0
57250	0
57350	0
57450	0
57550	0
57650	0
57750	0
57850	0
57950	0
58050	2
58150	3
58250	9
58350	2
58450	0
58550	1
58650	0
58750	0
58850	0
58950	0
59050	0
59150	0
59250	0
59350	0
59450	0
59550	0
59650	0
59750	0
59850	0
59950	0
60050	4
60150	2
60250	3
60350	1
60450	8
60550	5
60650	1
60750	2
60850	0
60950	0
61050	0
61150	1
61250	0
61350	0
61450	0
61550	0
61650	0
61750	0
61850	0
61950	0
62050	0
62150	0
62250	1
62350	2
62450	9
62550	11
62650	6
62750	3
62850	6
62950	1
63050	0
63150	7
63250	1
63350	1
63450	4
63550	1
63650	0
63750	0
63850	0
63950	0
64050	0
64150	2
64250	1
64350	2
64450	4
64550	0
64650	3
64750	1
64850	0
64950	0
65050	0
65150	0
65250	0
65350	0
65450	0
65550	0
65650	0
65750	9
65850	1
65950	0
66050	0
66150	0
66250	0
66350	0
66450	0
66550	0
66650	0
66750	0
66850	0
66950	3
67050	6
67150	5
67250	3
67350	2
67450	4
67550	6
67650	7
67750	2
67850	0
67950	2
68050	0
68150	0
68250	0
68350	0
68450	0
68550	0
68650	0
68750	0
68850	0
68950	0
69050	0
69150	1
69250	10
69350	12
69450	10
69550	1
69650	3
69750	0
69850	1
69950	0
70050	3
70150	7
70250	1
70350	1
70450	1
70550	0
70650	1
70750	7
70850	0
70950	3
71050	0
71150	2
71250	3
71350	2
71450	1
71550	4
71650	2
71750	4
71850	4
71950	1
72050	1
72150	0
72250	0
72350	0
72450	1
72550	4
72650	0
72750	0
72850	0
72950	0
73050	0
73150	0
73250	4
73350	1
73450	0
73550	2
73650	1
73750	3
73850	0
73950	2
74050	1
74150	0
74250	0
74350	1
74450	3
74550	2
74650	4
74750	3
74850	1
74950	3
75050	0
75150	0
75250	0
75350	3
75450	5
75550	4
75650	2
75750	5
75850	1
75950	1
76050	1
76150	1
76250	0
76350	1
76450	0
76550	6
76650	0
76750	1
76850	3
76950	0
77050	0
77150	0
77250	0
77350	0
77450	0
77550	0
77650	0
77750	0
77850	0
77950	0
78050	0
78150	0
78250	0
78350	0
78450	0
78550	4
78650	3
78750	1
78850	1
78950	0
79050	0
79150	0
79250	0
79350	1
79450	1
79550	1
79650	1
79750	0
79850	4
79950	0
80050	2
80150	4
80250	0
80350	0
80450	0
80550	0
80650	0
80750	0
80850	0
80950	0
81050	1
81150	2
81250	2
81350	3
81450	2
81550	2
81650	0
81750	0
81850	0
81950	0
82050	0
82150	0
82250	0
82350	0
82450	3
82550	0
82650	0
82750	0
82850	0
82950	0
83050	0
83150	0
83250	0
83350	0
83450	0
83550	0
83650	0
83750	0
83850	0
83950	0
84050	3
84150	0
84250	0
84350	7
84450	1
84550	1
84650	7
84750	4
84850	8
84950	2
85050	0
85150	0
85250	0
85350	2
85450	2
85550	1
85650	0
85750	0
85850	0
85950	1
86050	1
86150	0
86250	0
86350	0
86450	0
86550	6
86650	4
86750	10
86850	1
86950	2
87050	1
87150	2
87250	2
87350	2
87450	1
87550	1
87650	2
87750	0
87850	0
87950	0
88050	0
88150	0
88250	0
88350	1
88450	0
88550	0
88650	0
88750	3
88850	0
88950	0
89050	0
89150	0
89250	0
89350	0
89450	0
89550	0
89650	0
89750	0
89850	0
89950	0
90050	0
90150	0
90250	0
90350	0
90450	0
90550	0
90650	0
90750	0
90850	0
90950	0
91050	0
91150	1
91250	0
91350	0
91450	0
91550	0
91650	0
91750	0
91850	0
91950	1
92050	0
92150	0
92250	0
92350	0
92450	1
92550	0
92650	0
92750	0
92850	0
92950	0
93050	0
93150	0
93250	0
93350	0
93450	0
93550	0
93650	0
93750	0
93850	0
93950	0
94050	0
94150	0
94250	0
94350	0
94450	0
94550	0
94650	0
94750	0
94850	0
94950	0
95050	0
95150	0
95250	0
95350	0
95450	0
95550	0
95650	0
95750	0
95850	0
95950	0
96050	0
96150	0
96250	1
96350	1
96450	0
96550	0
96650	0
96750	1
96850	0
96950	0
97050	0
97150	0
97250	0
97350	0
97450	0
97550	0
97650	0
97750	0
97850	0
97950	0
98050	0
98150	0
98250	0
98350	1
98450	0
98550	1
98650	0
98750	0
98850	0
98950	0
99050	0
99150	0
99250	0
99350	0
99450	0
99550	0
99650	0
99750	0
99850	0
99950	0
100050	0
100150	0
100250	0
100350	0
100450	1
100550	0
100650	0
100750	0
100850	0
100950	0
101050	0
101150	0
101250	0
101350	0
101450	0
101550	1
101650	1
101750	1
101850	0
101950	0
102050	0
102150	0
102250	0
102350	0
102450	0
102550	0
102650	0
102750	0
102850	0
102950	0
103050	0
103150	0
103250	0
103350	0
103450	2
103550	0
103650	0
103750	0
103850	0
103950	0
104050	2
104150	1
104250	0
104350	0
104450	1
104550	0
104650	0
104750	0
104850	0
104950	0
105050	0
105150	0
105250	0
105350	0
105450	0
105550	0
105650	0
105750	0
105850	0
105950	0
106050	0
106150	0
106250	0
106350	0
106450	1
106550	0
106650	0
106750	0
106850	0
106950	0
107050	0
107150	0
107250	0
107350	1
107450	0
107550	0
107650	0
107750	0
107850	0
107950	0
108050	0
108150	0
108250	0
108350	0
108450	0
108550	0
108650	0
108750	0
108850	1
108950	0
109050	0
109150	0
109250	0
109350	0
109450	0
109550	0
109650	0
109750	0
109850	0
109950	0
110050	0
110150	0
110250	0
110350	0
110450	0
110550	0
110650	0
110750	0
110850	0
110950	0
111050	0
111150	0
111250	0
111350	0
111450	0
111550	0
111650	0
111750	1
111850	0
111950	0
112050	0
112150	0
112250	1
112350	3
112450	0
112550	0
112650	1
112750	1
112850	1
112950	0
113050	2
113150	1
113250	0
113350	0
113450	3
113550	0
113650	0
113750	0
113850	0
113950	0
114050	0
114150	0
114250	0
114350	0
114450	0
114550	1
114650	0
114750	0
114850	0
114950	0
115050	0
115150	0
115250	2
115350	1
115450	2
115550	0
115650	0
115750	2
115850	0
115950	3
116050	0
116150	0
116250	0
116350	0
116450	0
116550	0
116650	0
116750	0
116850	0
116950	0
117050	0
117150	0
117250	0
117350	0
117450	0
117550	0
117650	0
117750	0
117850	0
117950	2
118050	2
118150	7
118250	6
118350	8
118450	2
118550	2
118650	0
118750	6
118850	2
118950	6
119050	3
119150	5
119250	3
119350	3
119450	0
119550	1
119650	0
119750	0
119850	0
119950	0
120050	0
120150	0
120250	0
120350	0
120450	0
120550	0
120650	4
120750	3
120850	2
120950	0
121050	0
121150	0
121250	0
121350	0
121450	0
121550	0
121650	0
121750	0
121850	0
121950	0
122050	0
122150	0
122250	0
122350	0
122450	0
122550	0
122650	0
122750	2
122850	0
122950	3
123050	1
123150	0
123250	0
123350	0
123450	2
123550	0
123650	0
123750	0
123850	0
123950	3
124050	3
124150	4
124250	11
124350	5
124450	0
124550	0
124650	0
124750	0
124850	0
124950	1
125050	0
125150	0
125250	0
125350	0
125450	0
125550	0
125650	0
125750	2
125850	2
125950	4
126050	9
126150	5
126250	0
126350	2
126450	9
126550	1
126650	3
126750	3
126850	0
126950	0
127050	0
127150	0
127250	0
127350	0
127450	0
127550	0
127650	0
127750	0
127850	0
127950	0
128050	0
128150	0
128250	0
128350	0
128450	0
128550	0
128650	2
128750	0
128850	0
128950	3
129050	1
129150	1
129250	4
129350	1
129450	0
129550	0
129650	0
129750	1
129850	0
129950	0
130050	2
130150	0
130250	3
130350	1
130450	0
130550	0
130650	3
130750	1
130850	2
130950	1
131050	1
131150	0
131250	0
131350	1
131450	1
131550	0
131650	0
131750	3
131850	3
131950	3
132050	0
132150	0
132250	1
132350	0
132450	0
132550	0
132650	0
132750	0
132850	0
132950	0
133050	1
133150	4
133250	1
133350	0
133450	0
133550	0
133650	0
133750	0
133850	0
133950	1
134050	0
134150	0
134250	0
134350	0
134450	0
134550	0
134650	0
134750	0
134850	0
134950	0
