# Supplementary material for: Decoding Evolution of Rubioideae: Plastomes Reveal Sweet Secrets of Codon Usage, Diagnostides, and Superbarcoding
Source: Genes (Basel). 2024 Apr 27;15(5):562. doi: 10.3390/genes15050562 (PMC11121115; doi:10.3390/genes15050562)
Supplement: Supplementary file 1 [file genes-15-00562-s001.zip › supplementary/Table S7.xlsx]

## Sheet: Sheet1
Locus	Number of indels in the gene or in the intergenic region
20420	4
23494	1
53726	1
59321	4
61489	3
74204	1
86238	1
88522	1
94660	5
114526	6
116587	6
123186	1
132170	34
126166	40
6011	48
75850	24
86976	31
47374	39
46226	9
24692	14
14100	13
100438	1
74657	17
81486	10
80149	6
7483	81
34854	58
103911	6
33313	67
15788	38
50380	76
67506	40
29271	29
71642	24
4743	61
69305	37
45230	28
31102	37
10106	41
64566	13
118130	29
73448	11
62623	38
84580	30
119065	28
30228	20
52416	22
60391	21
31961	26
98403	2
79673	8
112848	6
58306	17
54754	15
63360	14
76715	10
9150	21
70812	11
129135	10
124199	26
51794	10
38684	8
49546	10
113391	3
48585	7
8571	1
14776	7
39224	6
122874	5
48176	6
101706	3
65831	10
106604	1
120718	9
300	10
38264	13
18199	10
78606	8
72546	5
11434	9
112366	4
1602	4
56034	1
69950	4
85441	5
81056	2
39542	3
22595	6
82376	3
108814	1
39784	1
84028	3
53310	7
11692	2
70232	8
87591	3
70446	2
85970	1
74024	2
40232	2
128596	2
123396	2
32410	2
111753	1
9542	1
119552	1
91178	1
124964	1
44	3
78870	1
88776	3
32580	1
54099	2
