# Supplementary material for: Decoding Evolution of Rubioideae: Plastomes Reveal Sweet Secrets of Codon Usage, Diagnostides, and Superbarcoding
Source: Genes (Basel). 2024 Apr 27;15(5):562. doi: 10.3390/genes15050562 (PMC11121115; doi:10.3390/genes15050562)
Supplement: Supplementary file 1 [file genes-15-00562-s001.zip › supplementary/Table S8.xlsx]

## Sheet: Sheet 1
Beginning	End	Calculated nucleotide diversity
		Galium	Rubia	Leptodermis
1	97	0.000861111	0.000444444	0.000126984
97	193	0.000794444	0.000444444	6.34921e-05
193	289	0.0006	0.000888889	0.000238095
289	385	0.000816667	0.000888889	0.000301587
385	481	0.001	0.000888889	0.000301587
481	577	0.00104444	0.000888889	0.000238095
577	673	0.000872222	0.000444444	0.000238095
673	769	0.000972222	0.000444444	0.000126984
769	865	0.0015	0.000444444	6.34921e-05
865	961	0.0015	0.000888889	0.000126984
961	1057	0.00145556	0.00355556	0.000126984
1057	1153	0.00182222	0.004	0.000238095
1153	1249	0.00216111	0.004	0.000349206
1249	1345	0.00202778	0.00444444	0.000492063
1345	1441	0.00246111	0.004	0.000492063
1441	1537	0.00298333	0.00266667	0.00068254
1537	1633	0.00333333	0.00222222	0.00068254
1633	1729	0.00303889	0.00177778	0.000571429
1729	1825	0.00283889	0.00177778	0.000555556
1825	1921	0.00261111	0.00177778	0.00068254
1921	2017	0.00248333	0.000444444	0.00068254
2017	2113	0.00199444	0.000888889	0.00068254
2113	2209	0.00266667	0.00133333	0.000952381
2209	2305	0.00258333	0.000888889	0.000825397
2305	2401	0.00288333	0.000888889	0.000746032
2401	2497	0.003	0.000888889	0.00068254
2497	2593	0.00305556	0.000444444	0.000698413
2593	2689	0.00261111	0.000444444	0.000365079
2689	2785	0.00296667	0.000888889	0.000492063
2785	2881	0.00265556	0.00177778	0.000555556
2881	2977	0.00259444	0.00177778	0.000698413
2977	3073	0.00248889	0.00222222	0.00068254
3073	3169	0.00259444	0.00177778	0.000904762
3169	3265	0.00186111	0.00133333	0.000904762
3265	3361	0.00187778	0.000444444	0.000730159
3361	3457	0.00186667	0.000888889	0.000587302
3457	3553	0.00201667	0.000444444	0.000412698
3553	3649	0.00145	0.000444444	0.000190476
3649	3745	0.0014	0.000444444	0.000190476
3745	3841	0.00173333	0.000888889	0.000190476
3841	3937	0.00115556	0.000444444	0.000126984
3937	4033	0.000777778	0.000444444	0.000126984
4033	4129	0.00144444	0.000888889	0.000126984
4129	4225	0.00196111	0.00133333	0
4225	4321	0.00189444	0.00133333	0
4321	4417	0.00256667	0.00133333	0
4417	4513	0.00298333	0.00133333	0
4513	4609	0.00236667	0.000888889	0
4609	4705	0.00212222	0.000444444	6.34921e-05
4705	4801	0.00172778	0	6.34921e-05
4801	4897	0.00211667	0.000444444	6.34921e-05
4897	4993	0.00227778	0.000444444	0.000301587
4993	5089	0.00255	0.000444444	0.000365079
5089	5185	0.00260556	0.00177778	0.000555556
5185	5281	0.00298889	0.00177778	0.000698413
5281	5377	0.00247222	0.00133333	0.000825397
5377	5473	0.00208333	0.00133333	0.000587302
5473	5569	0.00176111	0.00133333	0.00052381
5569	5665	0.00183889	0	0.000333333
5665	5761	0.00158889	0	0.000190476
5761	5857	0.00158333	0.000444444	0.000222222
5857	5953	0.00139444	0.000444444	0.000222222
5953	6049	0.00139444	0.000444444	0.000222222
6049	6145	0.000988889	0.000444444	0.00015873
6145	6241	0.000588889	0.000444444	0.00015873
6241	6337	0	0	0
6337	6433	0	0	0
6433	6529	0	0	0
6529	6625	0	0	0
6625	6721	0	0	0
6721	6817	0	0	0
6817	6913	0	0	0
6913	7009	0	0	0
7009	7105	0	0	0
7105	7201	0.000327778	0	0
7201	7297	0.00112778	0	0
7297	7393	0.00145	0.000444444	0.000126984
7393	7489	0.00191667	0.000444444	0.000126984
7489	7585	0.00196667	0.000444444	0.000126984
7585	7681	0.00163889	0.000444444	0.000126984
7681	7777	0.00102222	0.000444444	0.000190476
7777	7873	0.000877778	0.000444444	0.000126984
7873	7969	0.00065	0.000444444	0.00031746
7969	8065	0.000972222	0.000444444	0.000460317
8065	8161	0.00102222	0.000444444	0.00052381
8161	8257	0.00134444	0.000444444	0.000460317
8257	8353	0.00138333	0	0.000396825
8353	8449	0.00185	0	0.000269841
8449	8545	0.00252222	0	0.000190476
8545	8641	0.0028	0	0.000126984
8641	8737	0.00252778	0	0.000126984
8737	8833	0.00267222	0	0.000349206
8833	8929	0.00239444	0	0.000349206
8929	9025	0.00156667	0	0.000285714
9025	9121	0.00137778	0.000444444	0.000285714
9121	9217	0.00160556	0.000444444	0.000285714
9217	9313	0.00133333	0.000444444	0.000238095
9313	9409	0.00122778	0.000444444	0.000174603
9409	9505	0.00133889	0.000444444	0.000301587
9505	9601	0.0012	0	0.000301587
9601	9697	0.000838889	0	0.000365079
9697	9793	0.00075	0	0.000190476
9793	9889	0.000427778	0	0.000190476
9889	9985	0.000283333	0	0.000253968
9985	10081	0.00085	0.000444444	0.000253968
10081	10177	0.00102222	0.000888889	0.000253968
10177	10273	0.00148333	0.000888889	0.00031746
10273	10369	0.00177222	0.00133333	0.00031746
10369	10465	0.00203333	0.00133333	0.000126984
10465	10561	0.00178889	0.000888889	0.000126984
10561	10657	0.00201667	0.000888889	0.000126984
10657	10753	0.00205	0.000888889	6.34921e-05
10753	10849	0.0019	0.000444444	0.000301587
10849	10945	0.00172778	0.000888889	0.000301587
10945	11041	0.00163889	0.00133333	0.000507937
11041	11137	0.00237778	0.00177778	0.000444444
11137	11233	0.00188333	0.00177778	0.000444444
11233	11329	0.00201667	0.00222222	0.000206349
11329	11425	0.00216667	0.00177778	0.000206349
11425	11521	0.00234444	0.00133333	0
11521	11617	0.00123889	0.000444444	0.000126984
11617	11713	0.00154444	0.000444444	0.000269841
11713	11809	0.00209444	0	0.000333333
11809	11905	0.00208333	0.000444444	0.000333333
11905	12001	0.00221111	0.000444444	0.000333333
12001	12097	0.00211111	0.000444444	0.000206349
12097	12193	0.00226111	0.000444444	0.000190476
12193	12289	0.00190556	0.000444444	0.000190476
12289	12385	0.00181111	0.000444444	0.000190476
12385	12481	0.00159444	0.000888889	0.000253968
12481	12577	0.00175556	0.000888889	0.000253968
12577	12673	0.00143333	0.00133333	0.000126984
12673	12769	0.0016	0.00133333	0.000190476
12769	12865	0.00128333	0.00133333	0.000190476
12865	12961	0.00114444	0.000888889	0.000126984
12961	13057	0.00113889	0.000888889	0.000126984
13057	13153	0.00105556	0.000444444	0.000126984
13153	13249	0.00145556	0.000444444	0
13249	13345	0.00169444	0	0
13345	13441	0.00228333	0	0.000111111
13441	13537	0.00223889	0	0.000174603
13537	13633	0.00272778	0.000444444	0.000174603
13633	13729	0.00178333	0.000888889	0.000174603
13729	13825	0.00186667	0.000888889	0.000174603
13825	13921	0.00157778	0.000888889	0.000126984
13921	14017	0.00196667	0.000888889	0.000206349
14017	14113	0.00202778	0.000888889	0.000269841
14113	14209	0.00242222	0.000444444	0.000333333
14209	14305	0.00237778	0.000444444	0.000333333
14305	14401	0.00226667	0.000444444	0.000269841
14401	14497	0.00203333	0.000444444	0.000253968
14497	14593	0.00148333	0	0.000190476
14593	14689	0.00141667	0	0.000126984
14689	14785	0.00123889	0	0.000126984
14785	14881	0.00125556	0	0.000365079
14881	14977	0.00101111	0	0.000238095
14977	15073	0.00147778	0	0.000238095
15073	15169	0.00125	0	0.000238095
15169	15265	0.00193333	0	0.000238095
15265	15361	0.00188889	0	0
15361	15457	0.00213889	0	0
15457	15553	0.00208889	0.000444444	0.000174603
15553	15649	0.00198889	0.000444444	0.00031746
15649	15745	0.00153889	0.000444444	0.000444444
15745	15841	0.00127778	0.000444444	0.000507937
15841	15937	0.00133889	0.000444444	0.000619048
15937	16033	0.0012	0	0.000507937
16033	16129	0.00163333	0	0.000444444
16129	16225	0.00177222	0	0.000238095
16225	16321	0.00155	0	0.000174603
16321	16417	0.00132778	0	6.34921e-05
16417	16513	0.00132222	0.000444444	6.34921e-05
16513	16609	0.00102778	0.000444444	0.000126984
16609	16705	0.000927778	0.000444444	6.34921e-05
16705	16801	0.00125	0.000888889	0.000238095
16801	16897	0.0015	0.000888889	0.000349206
16897	16993	0.00140556	0.000444444	0.000349206
16993	17089	0.00164444	0.000444444	0.000428571
17089	17185	0.00158889	0.000444444	0.000428571
17185	17281	0.0016	0	0.000253968
17281	17377	0.00151667	0	0.000206349
17377	17473	0.00151667	0	0.000206349
17473	17569	0.00123889	0	0.000460317
17569	17665	0.00195	0	0.0014127
17665	17761	0.00203333	0	0.00155556
17761	17857	0.00212778	0	0.00149206
17857	17953	0.00222778	0	0.00149206
17953	18049	0.00226111	0	0.00115873
18049	18145	0.00183889	0	0.000206349
18145	18241	0.00146111	0	0.000126984
18241	18337	0.00126111	0.000444444	0.000333333
18337	18433	0.00113889	0.000444444	0.000333333
18433	18529	0.00118333	0.000444444	0.000269841
18529	18625	0.000927778	0.000444444	0.000396825
18625	18721	0.00121667	0.000888889	0.000396825
18721	18817	0.00121667	0.000444444	0.000253968
18817	18913	0.00132222	0.000444444	0.00031746
18913	19009	0.00142778	0.000444444	0.00031746
19009	19105	0.00191667	0.000444444	0.000301587
19105	19201	0.00205	0	0.000238095
19201	19297	0.00233889	0	0.000396825
19297	19393	0.00229444	0	0.000396825
19393	19489	0.00247778	0	0.000746032
19489	19585	0.00243333	0	0.000698413
19585	19681	0.00216111	0	0.000920635
19681	19777	0.00235	0	0.000968254
19777	19873	0.00221111	0	0.000968254
19873	19969	0.00184444	0	0.000730159
19969	20065	0.00165556	0	0.000666667
20065	20161	0.00165556	0	0.000571429
20161	20257	0.00151667	0	0.000301587
20257	20353	0.00196667	0	0.000301587
20353	20449	0.00232222	0	0.00031746
20449	20545	0.00208889	0	0.000428571
20545	20641	0.00216667	0.000444444	0.000365079
20641	20737	0.00191667	0.000444444	0.000634921
20737	20833	0.00170556	0.000444444	0.000571429
20833	20929	0.00125	0.000444444	0.000444444
20929	21025	0.00147222	0.000444444	0.000396825
21025	21121	0.00138889	0	0.000444444
21121	21217	0.00106111	0	0.000349206
21217	21313	0.00123889	0	0.000412698
21313	21409	0.00128333	0	0.000555556
21409	21505	0.0011	0	0.000492063
21505	21601	0.00122778	0	0.000380952
21601	21697	0.00122778	0	0.000349206
21697	21793	0.000772222	0.000444444	0.000285714
21793	21889	0.000772222	0.000444444	0.000285714
21889	21985	0.000594444	0.000444444	0.000285714
21985	22081	0.000544444	0.000444444	0.00047619
22081	22177	0.00101667	0.000444444	0.00068254
22177	22273	0.00125556	0	0.00101587
22273	22369	0.00163333	0.000444444	0.000873016
22369	22465	0.00195	0.000444444	0.000873016
22465	22561	0.00173889	0.000444444	0.000746032
22561	22657	0.00186111	0.000444444	0.000396825
22657	22753	0.00194444	0.000444444	6.34921e-05
22753	22849	0.00139444	0.000444444	6.34921e-05
22849	22945	0.00102778	0.000444444	0.000126984
22945	23041	0.00122778	0.000444444	6.34921e-05
23041	23137	0.0008	0.000444444	0.000126984
23137	23233	0.00085	0.000444444	0.000126984
23233	23329	0.00128333	0	0.000126984
23329	23425	0.00133333	0	0.000349206
23425	23521	0.00123333	0	0.000349206
23521	23617	0.00161111	0	0.000285714
23617	23713	0.00192778	0	0.000349206
23713	23809	0.00171667	0	0.000349206
23809	23905	0.00194444	0	0.000126984
23905	24001	0.00188333	0	6.34921e-05
24001	24097	0.00207222	0	0.000126984
24097	24193	0.00202222	0.000444444	0.000126984
24193	24289	0.00211111	0.000444444	0.000349206
24289	24385	0.00211111	0.000444444	0.000349206
24385	24481	0.00229444	0.000444444	0.000349206
24481	24577	0.00197222	0.000444444	0.000285714
24577	24673	0.00156111	0.000444444	0.000222222
24673	24769	0.00137778	0.000444444	0.00015873
24769	24865	0.00118889	0.000444444	0.00015873
24865	24961	0.000966667	0.000444444	0.000222222
24961	25057	0.000605556	0.000444444	0.000222222
25057	25153	0.000744444	0.000444444	0.000285714
25153	25249	0.000877778	0	0.000126984
25249	25345	0.000972222	0	0.000190476
25345	25441	0.000922222	0	0.000126984
25441	25537	0.00102222	0	0.000126984
25537	25633	0.000983333	0	6.34921e-05
25633	25729	0.000994444	0.000444444	6.34921e-05
25729	25825	0.001	0.000444444	0.000111111
25825	25921	0.00127222	0.000444444	0.000174603
25921	26017	0.00122222	0.000444444	0.000174603
26017	26113	0.000983333	0.000444444	0.000174603
26113	26209	0.00105	0	0.000238095
26209	26305	0.00141667	0	0.000126984
26305	26401	0.00132222	0	6.34921e-05
26401	26497	0.00136111	0	0.000126984
26497	26593	0.00163333	0.000444444	0.000190476
26593	26689	0.00138333	0.000888889	0.000126984
26689	26785	0.00138333	0.000888889	0.000126984
26785	26881	0.00120556	0.000888889	0.000126984
26881	26977	0.00111667	0.000888889	6.34921e-05
26977	27073	0.00112222	0.000444444	0
27073	27169	0.00115	0	0
27169	27265	0.000777778	0	0
27265	27361	0.00110556	0	6.34921e-05
27361	27457	0.00114444	0.000444444	6.34921e-05
27457	27553	0.00141667	0.000444444	0.000428571
27553	27649	0.00155556	0.000444444	0.000428571
27649	27745	0.00166111	0.000444444	0.000492063
27745	27841	0.00170556	0.000444444	0.000492063
27841	27937	0.00221667	0	0.000492063
27937	28033	0.00171667	0	0.000126984
28033	28129	0.00173889	0.000444444	0.000190476
28129	28225	0.00217222	0.000888889	0.000301587
28225	28321	0.00198889	0.000888889	0.000428571
28321	28417	0.00157778	0.000888889	0.000587302
28417	28513	0.00207222	0.000888889	0.000587302
28513	28609	0.00174444	0.000444444	0.00052381
28609	28705	0.00156667	0	0.000349206
28705	28801	0.00198333	0.000444444	0.00015873
28801	28897	0.00203333	0.000444444	0.00015873
28897	28993	0.00236667	0.000888889	0.00015873
28993	29089	0.00315	0.000888889	0.000460317
29089	29185	0.00288889	0.000888889	0.000460317
29185	29281	0.00253333	0.000888889	0.000460317
29281	29377	0.00229444	0.000888889	0.000301587
29377	29473	0.00210556	0.000444444	0.000634921
29473	29569	0.00207778	0.000444444	0.000333333
29569	29665	0.00258333	0.000888889	0.000507937
29665	29761	0.00282778	0.000444444	0.000730159
29761	29857	0.0031	0.000444444	0.000857143
29857	29953	0.00241111	0.000888889	0.00052381
29953	30049	0.00192222	0.000888889	0.000587302
30049	30145	0.00127222	0.000444444	0.000412698
30145	30241	0.00107778	0.000444444	0.000253968
30241	30337	0.00177778	0.000444444	0.000190476
30337	30433	0.00205556	0.000444444	0.000190476
30433	30529	0.00197778	0.000888889	0.000396825
30529	30625	0.00232222	0.00133333	0.000507937
30625	30721	0.00216111	0.00133333	0.000444444
30721	30817	0.00133889	0.00133333	0.00052381
30817	30913	0.00199444	0.000888889	0.00052381
30913	31009	0.00199444	0.000444444	0.000428571
31009	31105	0.00165	0.000444444	0.00031746
31105	31201	0.00192222	0.000444444	0.000428571
31201	31297	0.00225	0.000888889	0.000285714
31297	31393	0.00210556	0.000888889	0.000285714
31393	31489	0.00173333	0.000888889	0.000111111
31489	31585	0.00261667	0.000444444	0.000222222
31585	31681	0.00285556	0.000888889	0.000285714
31681	31777	0.00223889	0.000888889	0.000349206
31777	31873	0.00163333	0.000888889	0.000349206
31873	31969	0.00198333	0.00133333	0.000349206
31969	32065	0.00131667	0.00133333	0.000238095
32065	32161	0.00150556	0.000888889	0.000126984
32161	32257	0.00316111	0.000888889	0.000126984
32257	32353	0.00476667	0.000888889	0.000253968
32353	32449	0.00465556	0.000444444	0.000253968
32449	32545	0.00443889	0.000444444	0.000253968
32545	32641	0.00414444	0.000444444	0.000190476
32641	32737	0.00276111	0	0.000126984
32737	32833	0.00195	0	0
32833	32929	0.00215556	0	0
32929	33025	0.00257222	0	0.000111111
33025	33121	0.00318889	0	0.000174603
33121	33217	0.00352778	0	0.000174603
33217	33313	0.00295	0	0.000238095
33313	33409	0.00291111	0	0.000238095
33409	33505	0.00279444	0	0.000126984
33505	33601	0.00186111	0	6.34921e-05
33601	33697	0.00189444	0	0.000190476
33697	33793	0.00237222	0	0.000126984
33793	33889	0.00280556	0	0.000301587
33889	33985	0.00270556	0	0.000301587
33985	34081	0.00277222	0	0.000365079
34081	34177	0.00212778	0	0.000238095
34177	34273	0.00143333	0	0.000238095
34273	34369	0.00132222	0.000444444	0.000126984
34369	34465	0.00135556	0.000888889	0.000190476
34465	34561	0.00123889	0.000888889	0.000190476
34561	34657	0.00198889	0.000888889	0.000412698
34657	34753	0.00225556	0.00133333	0.00047619
34753	34849	0.00190556	0.000888889	0.00047619
34849	34945	0.00183889	0.000444444	0.00047619
34945	35041	0.00198889	0.000444444	0.000412698
35041	35137	0.00147778	0.000444444	0.000190476
35137	35233	0.00186667	0	0.000126984
35233	35329	0.00167222	0	6.34921e-05
35329	35425	0.00164444	0	6.34921e-05
35425	35521	0.00163333	0	0.000174603
35521	35617	0.0017	0	0.000174603
35617	35713	0.00118333	0	0.000174603
35713	35809	0.00105	0	0.000444444
35809	35905	0.000955556	0	0.000444444
35905	36001	0.000816667	0	0.000333333
36001	36097	0.000511111	0.000444444	0.000333333
36097	36193	0.000372222	0.000444444	0.000333333
36193	36289	0.000372222	0.000444444	6.34921e-05
36289	36385	0.000455556	0.000444444	0
36385	36481	0.000466667	0.000444444	0
36481	36577	0.000872222	0	0.000174603
36577	36673	0.000961111	0.000888889	0.000174603
36673	36769	0.00127778	0.000888889	0.000238095
36769	36865	0.00147778	0.00133333	0.000380952
36865	36961	0.00188889	0.00133333	0.000444444
36961	37057	0.00162222	0.00133333	0.000269841
37057	37153	0.00176111	0.000444444	0.000269841
37153	37249	0.00156111	0.000444444	0.000269841
37249	37345	0.00114444	0	0.000190476
37345	37441	0.00103889	0	0.000126984
37441	37537	0.0009	0	0.000126984
37537	37633	0.000761111	0	0.000126984
37633	37729	0.000833333	0	0.000174603
37729	37825	0.000922222	0.000444444	0.000174603
37825	37921	0.000655556	0.000888889	0.000174603
37921	38017	0.000744444	0.000888889	0.000174603
38017	38113	0.000972222	0.000888889	0.000174603
38113	38209	0.00122222	0.00133333	6.34921e-05
38209	38305	0.00187778	0.00133333	0
38305	38401	0.00201111	0.00133333	6.34921e-05
38401	38497	0.00233333	0.00133333	0.000126984
38497	38593	0.00246667	0.00133333	0.000126984
38593	38689	0.00226111	0.000888889	0.000126984
38689	38785	0.00160556	0.000444444	0.000412698
38785	38881	0.00146667	0.000444444	0.000412698
38881	38977	0.00142222	0.00133333	0.000349206
38977	39073	0.00175	0.00133333	0.000349206
39073	39169	0.00170556	0.00133333	0.000349206
39169	39265	0.00166667	0.00133333	6.34921e-05
39265	39361	0.00163333	0.00133333	0.000111111
39361	39457	0.00153333	0.000444444	0.000111111
39457	39553	0.00127222	0.000888889	0.000301587
39553	39649	0.000944444	0.000888889	0.000365079
39649	39745	0.000894444	0.000888889	0.000492063
39745	39841	0.000933333	0.000444444	0.000380952
39841	39937	0.00113333	0.000444444	0.000380952
39937	40033	0.000683333	0	0.000190476
40033	40129	0.000683333	0.000444444	0.000190476
40129	40225	0.000766667	0.000444444	0.000126984
40225	40321	0.000761111	0.000444444	0.000126984
40321	40417	0.000622222	0.000444444	0.000190476
40417	40513	0.000505556	0.000444444	0.000253968
40513	40609	0.0008	0	0.000190476
40609	40705	0.000805556	0	0.000190476
40705	40801	0.00107778	0	0.000190476
40801	40897	0.000927778	0	0.000126984
40897	40993	0.00114444	0	6.34921e-05
40993	41089	0.00144444	0	6.34921e-05
41089	41185	0.00156111	0	6.34921e-05
41185	41281	0.00155556	0	0
41281	41377	0.00164444	0	0
41377	41473	0.00166111	0	6.34921e-05
41473	41569	0.00115556	0	0.000238095
41569	41665	0.00127222	0.000444444	0.000238095
41665	41761	0.00126111	0.000444444	0.000365079
41761	41857	0.00108333	0.000444444	0.000365079
41857	41953	0.0009	0.000444444	0.000301587
41953	42049	0.00103889	0.000444444	0.000238095
42049	42145	0.000805556	0	0.000238095
42145	42241	0.000516667	0	0.000111111
42241	42337	0.000705556	0	0.000111111
42337	42433	0.000744444	0	0.000111111
42433	42529	0.000755556	0	6.34921e-05
42529	42625	0.000805556	0	6.34921e-05
42625	42721	0.000838889	0	6.34921e-05
42721	42817	0.000872222	0	0.000206349
42817	42913	0.000916667	0	0.000206349
42913	43009	0.000677778	0	0.000142857
43009	43105	0.000588889	0	0.000142857
43105	43201	0.000644444	0	0.000206349
43201	43297	0.000538889	0	6.34921e-05
43297	43393	0.000572222	0	0.000174603
43393	43489	0.000755556	0	0.000301587
43489	43585	0.000794444	0	0.000301587
43585	43681	0.000605556	0	0.000238095
43681	43777	0.000727778	0	0.000380952
43777	43873	0.000561111	0	0.000269841
43873	43969	0.00065	0	0.000142857
43969	44065	0.0007	0.000444444	0.000349206
44065	44161	0.000788889	0.000444444	0.000349206
44161	44257	0.0008	0.000444444	0.000206349
44257	44353	0.00103889	0.000444444	0.00031746
44353	44449	0.00114444	0.000444444	0.000714286
44449	44545	0.00109444	0.000444444	0.000507937
44545	44641	0.00145	0.000444444	0.000571429
44641	44737	0.00138889	0.000444444	0.000571429
44737	44833	0.00145556	0.000444444	0.000698413
44833	44929	0.00130556	0.000444444	0.000301587
44929	45025	0.00163333	0	0.000301587
45025	45121	0.00137778	0	0.000238095
45121	45217	0.00151111	0	0.000238095
45217	45313	0.00134444	0	6.34921e-05
45313	45409	0.00175	0	0.000206349
45409	45505	0.00152222	0.000444444	0.000396825
45505	45601	0.00133333	0.000444444	0.000396825
45601	45697	0.00164444	0.000888889	0.000460317
45697	45793	0.00165556	0.000888889	0.00052381
45793	45889	0.00120556	0.000888889	0.000444444
45889	45985	0.00151667	0.000444444	0.000380952
45985	46081	0.00151667	0.000444444	0.000492063
46081	46177	0.00106667	0	0.000428571
46177	46273	0.00106667	0	0.000365079
46273	46369	0.00106667	0	0.000301587
46369	46465	0.000694444	0	0.000238095
46465	46561	0.000744444	0	0.000126984
46561	46657	0.00075	0	0.000269841
46657	46753	0.00105	0.000444444	0.000269841
46753	46849	0.00137778	0.000444444	0.000333333
46849	46945	0.00133889	0.000444444	0.000269841
46945	47041	0.00128889	0.000444444	0.000269841
47041	47137	0.0011	0.000444444	0.000126984
47137	47233	0.00105556	0	0.000301587
47233	47329	0.000927778	0	0.000238095
47329	47425	0.000788889	0	0.000301587
47425	47521	0.00139444	0	0.000301587
47521	47617	0.00213333	0	0.000428571
47617	47713	0.00238333	0	0.000190476
47713	47809	0.00227222	0	0.00031746
47809	47905	0.00232222	0	0.000412698
47905	48001	0.00171667	0	0.000412698
48001	48097	0.00121111	0	0.000349206
48097	48193	0.000883333	0.000444444	0.000412698
48193	48289	0.000972222	0.000444444	0.000349206
48289	48385	0.000972222	0.000444444	0.000253968
48385	48481	0.00168333	0.000444444	0.000380952
48481	48577	0.00153889	0.000444444	0.00031746
48577	48673	0.00135	0	0.000253968
48673	48769	0.00121667	0	0.000253968
48769	48865	0.00153333	0	0.000301587
48865	48961	0.00116111	0	0.000174603
48961	49057	0.0014	0	0.000333333
49057	49153	0.00171667	0	0.000333333
49153	49249	0.00148889	0.000444444	0.000269841
49249	49345	0.00176667	0.000888889	0.000333333
49345	49441	0.00142778	0.000888889	0.000333333
49441	49537	0.00115	0.000888889	0.000174603
49537	49633	0.000694444	0.000888889	0.000174603
49633	49729	0.00101111	0.000444444	0.000174603
49729	49825	0.000366667	0	0
49825	49921	0.000683333	0.000444444	0.000269841
49921	50017	0.00105	0.000444444	0.000333333
50017	50113	0.00178333	0.00133333	0.000507937
50113	50209	0.00214444	0.00177778	0.000571429
50209	50305	0.00270556	0.00222222	0.000793651
50305	50401	0.00269444	0.00266667	0.000587302
50401	50497	0.00249444	0.00266667	0.00052381
50497	50593	0.00202778	0.00177778	0.000619048
50593	50689	0.00163333	0.00177778	0.000777778
50689	50785	0.00139444	0.00133333	0.000555556
50785	50881	0.00134444	0.000444444	0.000492063
50881	50977	0.00155	0.000444444	0.000492063
50977	51073	0.00182222	0.000444444	0.000285714
51073	51169	0.00192222	0	0.000190476
51169	51265	0.00228333	0	0.000190476
51265	51361	0.00257778	0.000888889	0.000190476
51361	51457	0.00276111	0.000888889	0.000380952
51457	51553	0.00302778	0.000888889	0.00031746
51553	51649	0.00331667	0.000888889	0.000650794
51649	51745	0.00305	0.000888889	0.000650794
51745	51841	0.00299444	0	0.000761905
51841	51937	0.00292778	0.000444444	0.000634921
51937	52033	0.00229444	0.000444444	0.000777778
52033	52129	0.00213333	0.000444444	0.000380952
52129	52225	0.00246111	0.000888889	0.000380952
52225	52321	0.00222222	0.000888889	0.000269841
52321	52417	0.00202222	0.000444444	0.000269841
52417	52513	0.00212222	0.000444444	0.000126984
52513	52609	0.00167222	0.000444444	6.34921e-05
52609	52705	0.00130556	0.000444444	0.000126984
52705	52801	0.00126111	0.000444444	0.000126984
52801	52897	0.00137778	0.000444444	6.34921e-05
52897	52993	0.00141667	0.00177778	0.000126984
52993	53089	0.00136667	0.00177778	0.000190476
53089	53185	0.00121667	0.00133333	0.000190476
53185	53281	0.00108889	0.00133333	0.000190476
53281	53377	0.000783333	0.00133333	0.000301587
53377	53473	0.000561111	0	0.000238095
53473	53569	0.000938889	0	0.000174603
53569	53665	0.00117222	0	0.000174603
53665	53761	0.001	0	0.000174603
53761	53857	0.001	0	0.000126984
53857	53953	0.00107778	0	0.000126984
53953	54049	0.000872222	0	0.000253968
54049	54145	0.000822222	0.000444444	0.000190476
54145	54241	0.000772222	0.000444444	0.000190476
54241	54337	0.000722222	0.000444444	0.000126984
54337	54433	0.000733333	0.000444444	0.000238095
54433	54529	0.000777778	0.000444444	0.000222222
54529	54625	0.000644444	0.000444444	0.000222222
54625	54721	0.000866667	0.000444444	0.000285714
54721	54817	0.00105556	0.000444444	0.000285714
54817	54913	0.00113889	0.000444444	0.000238095
54913	55009	0.00126111	0.000444444	0.000126984
55009	55105	0.00136111	0	0.000269841
55105	55201	0.00132222	0	0.000206349
55201	55297	0.00162778	0	0.000333333
55297	55393	0.00194444	0	0.000269841
55393	55489	0.00169444	0	0.000269841
55489	55585	0.00186667	0.000444444	0.000126984
55585	55681	0.00227222	0.000444444	0.000253968
55681	55777	0.00206667	0.000444444	0.000190476
55777	55873	0.00161667	0.000444444	0.000190476
55873	55969	0.00201111	0.000444444	0.000253968
55969	56065	0.00191667	0	0.00031746
56065	56161	0.00176667	0	0.000253968
56161	56257	0.00152778	0	0.000190476
56257	56353	0.00165556	0	0.000301587
56353	56449	0.00129444	0	0.000460317
56449	56545	0.00121111	0	0.000396825
56545	56641	0.00117778	0	0.000396825
56641	56737	0.00136111	0	0.000460317
56737	56833	0.00118333	0	0.000412698
56833	56929	0.00132222	0	0.000190476
56929	57025	0.00140556	0	0.000190476
57025	57121	0.00105	0	0.000126984
57121	57217	0.00100556	0	0.000190476
57217	57313	0.00123889	0	0.000126984
57313	57409	0.00109444	0	0.000126984
57409	57505	0.00105	0.000444444	0.000301587
57505	57601	0.00130556	0.000444444	0.000428571
57601	57697	0.00111667	0.000444444	0.000301587
57697	57793	0.000844444	0.000444444	0.000301587
57793	57889	0.000905556	0.000444444	0.000365079
57889	57985	0.0013	0	0.000190476
57985	58081	0.0016	0	6.34921e-05
58081	58177	0.0016	0	6.34921e-05
58177	58273	0.0016	0	6.34921e-05
58273	58369	0.00132222	0.000444444	0
58369	58465	0.000983333	0.000888889	0
58465	58561	0.000466667	0.000888889	0
58561	58657	0.0006	0.000888889	0
58657	58753	0.0011	0.000888889	6.34921e-05
58753	58849	0.00169444	0.000444444	0.000174603
58849	58945	0.00170556	0	0.000238095
58945	59041	0.00228333	0.000444444	0.000301587
59041	59137	0.00275	0.000888889	0.000301587
59137	59233	0.00233333	0.000888889	0.000238095
59233	59329	0.00217778	0.00133333	0.000190476
59329	59425	0.00253889	0.00133333	0.000190476
59425	59521	0.0027	0.000888889	0.000126984
59521	59617	0.00242222	0.000444444	0.000238095
59617	59713	0.00300556	0.000444444	0.000380952
59713	59809	0.00298333	0.000444444	0.00031746
59809	59905	0.00237222	0.000444444	0.000253968
59905	60001	0.00183333	0.000888889	0.000253968
60001	60097	0.0025	0.00133333	0.000142857
60097	60193	0.00193333	0.00133333	0
60193	60289	0.00212778	0.00133333	0
60289	60385	0.00284444	0.00177778	0.000238095
60385	60481	0.0032	0.00133333	0.000238095
60481	60577	0.00246111	0.000888889	0.000365079
60577	60673	0.00315556	0.000888889	0.000428571
60673	60769	0.0031	0.000444444	0.000539683
60769	60865	0.00344444	0	0.00047619
60865	60961	0.00341111	0.000444444	0.00047619
60961	61057	0.0037	0.000444444	0.000460317
61057	61153	0.00365556	0.000444444	0.000396825
61153	61249	0.00371111	0.000444444	0.000349206
61249	61345	0.00276667	0.000888889	0.000285714
61345	61441	0.00231111	0.000444444	0.000349206
61441	61537	0.00223333	0.000444444	0.000460317
61537	61633	0.00203889	0.000888889	0.00052381
61633	61729	0.00174444	0.000888889	0.000857143
61729	61825	0.00198889	0.000444444	0.000857143
61825	61921	0.00171667	0.000444444	0.000793651
61921	62017	0.00125556	0.000444444	0.000571429
62017	62113	0.00065	0	0.000507937
62113	62209	0.000794444	0	0.000238095
62209	62305	0.000883333	0	0.000412698
62305	62401	0.00102222	0.000444444	0.000539683
62401	62497	0.00116111	0.000444444	0.000603175
62497	62593	0.00126111	0.000444444	0.000603175
62593	62689	0.00103889	0.000444444	0.00047619
62689	62785	0.00108333	0.000444444	0.000301587
62785	62881	0.00151667	0	0.000238095
62881	62977	0.00137778	0	0.000174603
62977	63073	0.00141667	0	0.000238095
63073	63169	0.00155	0	0.000301587
63169	63265	0.0015	0	0.000253968
63265	63361	0.00128889	0	0.000253968
63361	63457	0.00161667	0	0.00031746
63457	63553	0.00166667	0	0.000365079
63553	63649	0.00176111	0.000888889	0.00052381
63649	63745	0.00162778	0.000888889	0.00052381
63745	63841	0.00188333	0.00133333	0.00052381
63841	63937	0.00194444	0.00177778	0.000460317
63937	64033	0.00216667	0.00177778	0.000349206
64033	64129	0.00216667	0.000888889	0.000126984
64129	64225	0.00244444	0.00133333	0.000126984
64225	64321	0.00254444	0.000888889	0.000126984
64321	64417	0.00230556	0.000444444	0.000238095
64417	64513	0.00221111	0.000444444	0.000301587
64513	64609	0.00213333	0.000444444	0.000428571
64609	64705	0.00188333	0.000444444	0.000428571
64705	64801	0.0014	0.000444444	0.000365079
64801	64897	0.00158889	0.000444444	0.000253968
64897	64993	0.00132222	0.000444444	0.000190476
64993	65089	0.00136111	0.000444444	6.34921e-05
65089	65185	0.00137222	0	0
65185	65281	0.00127222	0	0
65281	65377	0.00167778	0	0
65377	65473	0.00183333	0	0
65473	65569	0.00173333	0	0
65569	65665	0.00173889	0	0
65665	65761	0.00212778	0.000444444	0
65761	65857	0.00148333	0.00133333	0.000206349
65857	65953	0.00141667	0.00133333	0.000269841
65953	66049	0.00145556	0.00133333	0.00052381
66049	66145	0.00152222	0.00177778	0.000650794
66145	66241	0.00128889	0.00133333	0.000777778
66241	66337	0.00128889	0.000444444	0.000634921
66337	66433	0.00156667	0.000888889	0.000571429
66433	66529	0.0015	0.00177778	0.000380952
66529	66625	0.00137222	0.00177778	0.000253968
66625	66721	0.00127222	0.00177778	0.000126984
66721	66817	0.00141111	0.00177778	0.000126984
66817	66913	0.00148333	0.00133333	0.000126984
66913	67009	0.00137222	0.000444444	6.34921e-05
67009	67105	0.00141111	0	6.34921e-05
67105	67201	0.00141111	0	0.000190476
67201	67297	0.00212778	0	0.000190476
67297	67393	0.00198889	0	0.000253968
67393	67489	0.00215556	0.000444444	0.000253968
67489	67585	0.00208333	0.00133333	0.000253968
67585	67681	0.00184444	0.00133333	0.000190476
67681	67777	0.0014	0.00133333	0.000126984
67777	67873	0.001	0.00177778	6.34921e-05
67873	67969	0.000777778	0.00133333	0.000126984
67969	68065	0.000594444	0.000444444	0.000285714
68065	68161	0.000783333	0.000444444	0.000222222
68161	68257	0.000322222	0.000444444	0.000222222
68257	68353	0.000322222	0.000444444	0.000285714
68353	68449	0.000238889	0.000888889	0.00047619
68449	68545	0.000516667	0.000888889	0.000428571
68545	68641	0.000511111	0.000888889	0.000428571
68641	68737	0.00113889	0.000888889	0.000428571
68737	68833	0.00113889	0.000444444	0.000365079
68833	68929	0.00108889	0	0.000111111
68929	69025	0.00113889	0.000444444	0.000111111
69025	69121	0.000955556	0.000444444	0.000111111
69121	69217	0.000327778	0.000444444	0.000111111
69217	69313	0.000705556	0.000444444	0.000222222
69313	69409	0.00112222	0.000444444	0.000444444
69409	69505	0.000933333	0	0.000333333
69505	69601	0.00117222	0	0.000460317
69601	69697	0.00136111	0	0.00052381
69697	69793	0.00113333	0	0.000412698
69793	69889	0.00120556	0	0.00031746
69889	69985	0.00143889	0	0.000444444
69985	70081	0.00158333	0	0.00031746
70081	70177	0.00139444	0	0.000253968
70177	70273	0.00156667	0	0.00031746
70273	70369	0.00168889	0	0.000190476
70369	70465	0.00155	0	0.000190476
70465	70561	0.00164444	0.000444444	0.000507937
70561	70657	0.00186667	0.000444444	0.000507937
70657	70753	0.00178333	0.000888889	0.000444444
70753	70849	0.00117222	0.000888889	0.000444444
70849	70945	0.0015	0.00266667	0.00031746
70945	71041	0.00242778	0.00222222	6.34921e-05
71041	71137	0.00244444	0.00222222	6.34921e-05
71137	71233	0.00238889	0.00177778	6.34921e-05
71233	71329	0.00238889	0.00177778	0.000206349
71329	71425	0.00264444	0	0.000206349
71425	71521	0.00148889	0	0.000142857
71521	71617	0.00151667	0	0.000285714
71617	71713	0.00175556	0.000444444	0.000428571
71713	71809	0.00189444	0.000444444	0.000285714
71809	71905	0.00121111	0.000444444	0.000285714
71905	72001	0.00104444	0.000444444	0.000285714
72001	72097	0.00160556	0.000444444	0.000142857
72097	72193	0.00174444	0	0
72193	72289	0.00197778	0.000444444	6.34921e-05
72289	72385	0.00228889	0.000444444	0.000126984
72385	72481	0.00245556	0.000444444	0.000190476
72481	72577	0.00169444	0.00133333	0.000190476
72577	72673	0.0011	0.00133333	0.000253968
72673	72769	0.000861111	0.000888889	0.000253968
72769	72865	0.000916667	0.000888889	0.000333333
72865	72961	0.00102222	0.000888889	0.000396825
72961	73057	0.00111111	0.000444444	0.000396825
73057	73153	0.00115	0.000444444	0.000333333
73153	73249	0.00142222	0.000444444	0.000444444
73249	73345	0.00156667	0.000444444	0.000301587
73345	73441	0.0014	0.000444444	0.000285714
73441	73537	0.00135	0.000444444	0.000285714
73537	73633	0.00126111	0.000444444	0.000285714
73633	73729	0.00161667	0.000888889	0.000222222
73729	73825	0.00165	0.000888889	0.000412698
73825	73921	0.00154444	0.000888889	0.000301587
73921	74017	0.00160556	0.000444444	0.000365079
74017	74113	0.00188333	0.000444444	0.000365079
74113	74209	0.0015	0	0.00031746
74209	74305	0.00133333	0	0.000269841
74305	74401	0.00138333	0.000444444	0.000444444
74401	74497	0.00155556	0.000444444	0.000380952
74497	74593	0.00146111	0.000888889	0.000380952
74593	74689	0.00128333	0.000888889	0.000380952
74689	74785	0.00136111	0.000888889	0.000238095
74785	74881	0.00259444	0.000444444	6.34921e-05
74881	74977	0.00222222	0.000888889	6.34921e-05
74977	75073	0.00241667	0.000444444	6.34921e-05
75073	75169	0.00244444	0.000444444	0
75169	75265	0.00198889	0.000444444	0
75265	75361	0.000655556	0.000444444	0
75361	75457	0.000794444	0.000444444	0
75457	75553	0.000866667	0.000444444	0
75553	75649	0.00118889	0.000444444	0.000126984
75649	75745	0.00155556	0.000444444	0.000126984
75745	75841	0.00231111	0.000444444	0.00031746
75841	75937	0.00261667	0	0.00031746
75937	76033	0.00248333	0.000444444	0.00031746
76033	76129	0.00237778	0.000444444	0.000190476
76129	76225	0.003	0.000444444	0.000190476
76225	76321	0.00238333	0.000444444	0
76321	76417	0.00235556	0.000444444	6.34921e-05
76417	76513	0.00231667	0	6.34921e-05
76513	76609	0.00233333	0	0.000269841
76609	76705	0.00171111	0	0.000444444
76705	76801	0.00182222	0	0.000444444
76801	76897	0.00163889	0	0.000444444
76897	76993	0.00149444	0	0.000571429
76993	77089	0.00113333	0	0.000428571
77089	77185	0.0009	0	0.000253968
77185	77281	0.00115556	0.000444444	0.000396825
77281	77377	0.00129444	0.000444444	0.000396825
77377	77473	0.00132778	0.000444444	0.000269841
77473	77569	0.00122778	0.000444444	0.000206349
77569	77665	0.00132222	0.000444444	0.000333333
77665	77761	0.00100556	0	0.000190476
77761	77857	0.000855556	0	0.000253968
77857	77953	0.000788889	0.000444444	0.000253968
77953	78049	0.00101667	0.000444444	0.000253968
78049	78145	0.00114444	0.000444444	0.000190476
78145	78241	0.00128889	0.000444444	0.000301587
78241	78337	0.00138333	0.000444444	0.000285714
78337	78433	0.00128333	0	0.000349206
78433	78529	0.00129444	0	0.000349206
78529	78625	0.00124444	0	0.000428571
78625	78721	0.0011	0	0.00031746
78721	78817	0.000833333	0	0.000269841
78817	78913	0.00152222	0	0.000269841
78913	79009	0.00123333	0	0.000269841
79009	79105	0.00128889	0	0.00031746
79105	79201	0.00145556	0	0.00031746
79201	79297	0.00169444	0	0.000253968
79297	79393	0.00100556	0	0.000190476
79393	79489	0.00136667	0.000444444	0.000190476
79489	79585	0.00115556	0.000888889	0
79585	79681	0.00111667	0.000888889	0
79681	79777	0.00112778	0.000888889	0
79777	79873	0.00160556	0.000888889	0.000174603
79873	79969	0.0016	0.000444444	0.000238095
79969	80065	0.00163889	0	0.000238095
80065	80161	0.00150556	0	0.000238095
80161	80257	0.00138889	0	0.000365079
80257	80353	0.00105	0	0.000253968
80353	80449	0.00115	0	0.000253968
80449	80545	0.000961111	0	0.000412698
80545	80641	0.00102778	0	0.000412698
80641	80737	0.00157222	0	0.000349206
80737	80833	0.00248333	0	0.000285714
80833	80929	0.00256667	0	0.000285714
80929	81025	0.00299444	0	0.000126984
81025	81121	0.00322778	0.000444444	0.000126984
81121	81217	0.0028	0.000444444	0.000126984
81217	81313	0.00217778	0.000444444	0.000126984
81313	81409	0.00196111	0.000444444	0.000126984
81409	81505	0.00153889	0.000444444	0.000126984
81505	81601	0.00142778	0	0.000126984
81601	81697	0.00138333	0	6.34921e-05
81697	81793	0.00118889	0	6.34921e-05
81793	81889	0.001	0	0
81889	81985	0.000961111	0	0
81985	82081	0.000955556	0	0.000142857
82081	82177	0.00095	0	0.000253968
82177	82273	0.000988889	0.000444444	0.000428571
82273	82369	0.00112778	0.000444444	0.000428571
82369	82465	0.00120556	0.000444444	0.000587302
82465	82561	0.000977778	0.000444444	0.000650794
82561	82657	0.00105	0.000444444	0.000603175
82657	82753	0.00128889	0	0.000555556
82753	82849	0.00152222	0	0.000555556
82849	82945	0.00153333	0	0.000396825
82945	83041	0.00144444	0	0.000190476
83041	83137	0.00126111	0	0.000126984
83137	83233	0.00085	0	6.34921e-05
83233	83329	0.00116667	0	0
83329	83425	0.00123333	0	0
83425	83521	0.00147222	0	0
83521	83617	0.00169444	0	0
83617	83713	0.00187222	0	0
83713	83809	0.00182778	0	0.000174603
83809	83905	0.00162222	0	0.000174603
83905	84001	0.00192778	0	0.000301587
84001	84097	0.0017	0	0.000301587
84097	84193	0.00191667	0.000444444	0.000365079
84193	84289	0.00203333	0.000444444	0.000587302
84289	84385	0.00193333	0.000444444	0.000587302
84385	84481	0.00138889	0.000444444	0.000460317
84481	84577	0.00158333	0.000444444	0.000460317
84577	84673	0.00113889	0	0.000460317
84673	84769	0.000594444	0	6.34921e-05
84769	84865	0.000777778	0	6.34921e-05
84865	84961	0.00103333	0	0.000269841
84961	85057	0.00101111	0.000444444	0.000333333
85057	85153	0.00118333	0.000444444	0.000269841
85153	85249	0.00128333	0.000444444	0.000333333
85249	85345	0.00128889	0.000444444	0.000492063
85345	85441	0.00131667	0.000444444	0.000285714
85441	85537	0.00107778	0.000444444	0.000333333
85537	85633	0.00131667	0.000444444	0.000460317
85633	85729	0.00151111	0.000444444	0.000396825
85729	85825	0.00146111	0.000444444	0.000238095
85825	85921	0.00150556	0.000444444	0.000238095
85921	86017	0.00147778	0.000444444	0.000126984
86017	86113	0.00155	0.000888889	0
86113	86209	0.00171667	0.00133333	0.00015873
86209	86305	0.00171667	0.00133333	0.00015873
86305	86401	0.00165556	0.00177778	0.00015873
86401	86497	0.00199444	0.00133333	0.000301587
86497	86593	0.00182778	0.00177778	0.000555556
86593	86689	0.00173889	0.00133333	0.00052381
86689	86785	0.00168889	0.00177778	0.00052381
86785	86881	0.00188889	0.00133333	0.00052381
86881	86977	0.00226111	0.00177778	0.000444444
86977	87073	0.00226111	0.000888889	0.000253968
87073	87169	0.00182222	0.00133333	0.000126984
87169	87265	0.00227222	0.000888889	0.000666667
87265	87361	0.00224444	0.000888889	0.000666667
87361	87457	0.00168333	0.000444444	0.000777778
87457	87553	0.00145	0.000444444	0.000777778
87553	87649	0.00158333	0.000444444	0.000968254
87649	87745	0.00123333	0.000444444	0.000492063
87745	87841	0.00103333	0.000444444	0.000492063
87841	87937	0.000944444	0.000444444	0.000428571
87937	88033	0.000861111	0.000444444	0.00047619
88033	88129	0.00101667	0	0.000349206
88129	88225	0.00115556	0	0.000349206
88225	88321	0.000916667	0.000888889	0.000349206
88321	88417	0.0011	0.000888889	0.000301587
88417	88513	0.00115	0.000888889	0.000190476
88513	88609	0.00145556	0.000888889	0.000126984
88609	88705	0.00107778	0.000888889	0.000126984
88705	88801	0.00107778	0	0.000126984
88801	88897	0.000794444	0	6.34921e-05
88897	88993	0.000644444	0	6.34921e-05
88993	89089	5e-05	0	6.34921e-05
89089	89185	5e-05	0	0
89185	89281	0.0001	0	0
89281	89377	0.0001	0	0
89377	89473	0.0001	0	0
89473	89569	0.000166667	0	0
89569	89665	0.000166667	0	0
89665	89761	0.000116667	0	6.34921e-05
89761	89857	0.000116667	0.000444444	6.34921e-05
89857	89953	0.000116667	0.000444444	6.34921e-05
89953	90049	0	0.000444444	6.34921e-05
90049	90145	5e-05	0.000444444	6.34921e-05
90145	90241	5e-05	0.000444444	6.34921e-05
90241	90337	0.000188889	0	6.34921e-05
90337	90433	0.000188889	0	6.34921e-05
90433	90529	0.000277778	0	6.34921e-05
90529	90625	0.000227778	0	6.34921e-05
90625	90721	0.000416667	0	0
90721	90817	0.000277778	0	0
90817	90913	0.000277778	0	0
90913	91009	0.000327778	0	0
91009	91105	0.000327778	0	0
91105	91201	0.000416667	0	0
91201	91297	0.000466667	0	6.34921e-05
91297	91393	0.000466667	0	6.34921e-05
91393	91489	0.0006	0	6.34921e-05
91489	91585	0.00065	0	6.34921e-05
91585	91681	0.000372222	0	6.34921e-05
91681	91777	0.000411111	0	0
91777	91873	0.000561111	0	0
91873	91969	0.000288889	0	0
91969	92065	0.000338889	0	6.34921e-05
92065	92161	0.000288889	0	6.34921e-05
92161	92257	0.0002	0	0.000174603
92257	92353	0.000188889	0	0.000174603
92353	92449	0.000188889	0	0.000174603
92449	92545	0.000138889	0	0.000111111
92545	92641	0.000138889	0	0.000111111
92641	92737	0.000238889	0.000888889	0
92737	92833	0.00015	0.000888889	0
92833	92929	0.000333333	0.00133333	0
92929	93025	0.000383333	0.00133333	0
93025	93121	0.000622222	0.00133333	0
93121	93217	0.000744444	0.000444444	0
93217	93313	0.000694444	0.000444444	0.000142857
93313	93409	0.000561111	0	0.000142857
93409	93505	0.000511111	0	0.000142857
93505	93601	0.000361111	0	0.000253968
93601	93697	0.000138889	0	0.000253968
93697	93793	0.000138889	0.000444444	0.000222222
93793	93889	8.88889e-05	0.000444444	0.000222222
93889	93985	0.000227778	0.000444444	0.000222222
93985	94081	0.000138889	0.000444444	0.000111111
94081	94177	0.000138889	0.000444444	0.000111111
94177	94273	0.000138889	0	0
94273	94369	0.000227778	0.000444444	0.000111111
94369	94465	8.88889e-05	0.000444444	0.000222222
94465	94561	0.000227778	0.000444444	0.000222222
94561	94657	0.000644444	0.000444444	0.000285714
94657	94753	0.000827778	0.000444444	0.000285714
94753	94849	0.000827778	0	0.000174603
94849	94945	0.000916667	0	0.000190476
94945	95041	0.00101111	0	0.000190476
95041	95137	0.000733333	0	0.000126984
95137	95233	0.000733333	0	0.000126984
95233	95329	0.000694444	0	0.000126984
95329	95425	0.000788889	0	0.000111111
95425	95521	0.000811111	0	0.000111111
95521	95617	0.000722222	0	0.000111111
95617	95713	0.000627778	0	0.000111111
95713	95809	0.000577778	0	0.000111111
95809	95905	0.000483333	0	0
95905	96001	0.000483333	0	0
96001	96097	0.000666667	0	0
96097	96193	0.000627778	0	0
96193	96289	0.000677778	0	0
96289	96385	0.000705556	0	0.000111111
96385	96481	0.00045	0	0.000111111
96481	96577	0.000555556	0	0.000174603
96577	96673	0.000505556	0	0.000174603
96673	96769	0.0008	0	0.000174603
96769	96865	0.000955556	0	0.000126984
96865	96961	0.000955556	0.000444444	0.000190476
96961	97057	0.00168889	0.000444444	0.000126984
97057	97153	0.00168889	0.000444444	0.000126984
97153	97249	0.00173333	0.000444444	0.000126984
97249	97345	0.00146111	0.000444444	6.34921e-05
97345	97441	0.00146111	0	0
97441	97537	0.000488889	0	0
97537	97633	0.000488889	0	0
97633	97729	0.0002	0	0
97729	97825	0.00025	0	0
97825	97921	0.0003	0	0
97921	98017	0.000388889	0	0
98017	98113	0.000438889	0	0
98113	98209	0.000338889	0	6.34921e-05
98209	98305	0.000338889	0	6.34921e-05
98305	98401	0.000427778	0	6.34921e-05
98401	98497	0.000238889	0	6.34921e-05
98497	98593	0.0006	0	6.34921e-05
98593	98689	0.000688889	0	6.34921e-05
98689	98785	0.000638889	0	6.34921e-05
98785	98881	0.0005	0	6.34921e-05
98881	98977	0.0005	0	6.34921e-05
98977	99073	8.88889e-05	0	6.34921e-05
99073	99169	5e-05	0	0.000111111
99169	99265	0.000277778	0	0.000111111
99265	99361	0.000461111	0	0.000111111
99361	99457	0.00055	0	0.000111111
99457	99553	0.000688889	0	0.000111111
99553	99649	0.000638889	0	0
99649	99745	0.000461111	0	0
99745	99841	0.000366667	0	0
99841	99937	0.000327778	0	0
99937	100033	0.000188889	0	0
100033	100129	0.000555556	0	0
100129	100225	0.000505556	0	0
100225	100321	0.000416667	0	0
100321	100417	0.00055	0	0
100417	100513	0.000683333	0	0
100513	100609	0.000316667	0	0
100609	100705	0.000366667	0	0
100705	100801	0.000366667	0	0
100801	100897	0.000411111	0	0
100897	100993	0.000277778	0	0
100993	101089	0.000705556	0	0.000126984
101089	101185	0.000705556	0	0.000126984
101185	101281	0.000805556	0	0.000126984
101281	101377	0.000666667	0	0.000126984
101377	101473	0.000666667	0	0.000126984
101473	101569	0.000327778	0	0
101569	101665	0.000277778	0	0
101665	101761	0.000177778	0	0
101761	101857	8.88889e-05	0	0
101857	101953	0.000277778	0.000444444	0
101953	102049	0.000188889	0.000444444	6.34921e-05
102049	102145	0.000327778	0.000444444	6.34921e-05
102145	102241	0.000377778	0.000444444	6.34921e-05
102241	102337	0.000377778	0.000444444	6.34921e-05
102337	102433	0.000188889	0	6.34921e-05
102433	102529	0.000188889	0	0
102529	102625	5e-05	0	0
102625	102721	0.0003	0	0
102721	102817	0.000577778	0	0
102817	102913	0.000577778	0	0
102913	103009	0.000577778	0	0
103009	103105	0.000711111	0	0
103105	103201	0.000633333	0	6.34921e-05
103201	103297	0.000405556	0	0.000174603
103297	103393	0.000733333	0	0.000174603
103393	103489	0.000733333	0	0.000174603
103489	103585	0.000788889	0	0.000174603
103585	103681	0.000666667	0	0.000111111
103681	103777	0.000705556	0	0
103777	103873	0.000377778	0	0
103873	103969	0.000377778	0	0
103969	104065	0.000327778	0	0
104065	104161	0.000416667	0	0
104161	104257	0.000377778	0	0
104257	104353	0.000377778	0	6.34921e-05
104353	104449	0.000427778	0	0.000174603
104449	104545	0.000288889	0	0.000174603
104545	104641	0.0001	0	0.000174603
104641	104737	5e-05	0	0.000174603
104737	104833	5e-05	0	0.000111111
104833	104929	5e-05	0	0
104929	105025	5e-05	0	6.34921e-05
105025	105121	5e-05	0	6.34921e-05
105121	105217	5e-05	0	6.34921e-05
105217	105313	5e-05	0	6.34921e-05
105313	105409	0	0	6.34921e-05
105409	105505	0	0	0
105505	105601	0	0	0
105601	105697	0	0	0
105697	105793	0	0	0
105793	105889	0	0	0
105889	105985	0	0.000444444	0
105985	106081	8.88889e-05	0.000444444	0.000380952
106081	106177	0.000322222	0.000444444	0.000444444
106177	106273	0.000322222	0.000444444	0.000444444
106273	106369	0.000322222	0.000444444	0.000571429
106369	106465	0.000372222	0	0.000571429
106465	106561	0.000283333	0	0.000190476
106561	106657	5e-05	0	0.000126984
106657	106753	0.00015	0	0.000126984
106753	106849	0.00025	0	0
106849	106945	0.000333333	0	0
106945	107041	0.000611111	0	0
107041	107137	0.000611111	0	0
107137	107233	0.000561111	0	0
107233	107329	0.000461111	0	0
107329	107425	0.000466667	0	0
107425	107521	0.000188889	0	0
107521	107617	0.000188889	0	0
107617	107713	0.000327778	0	0
107713	107809	0.000416667	0	6.34921e-05
107809	107905	0.000327778	0	6.34921e-05
107905	108001	0.000327778	0	6.34921e-05
108001	108097	0.000327778	0	0.000126984
108097	108193	0.000188889	0	0.000269841
108193	108289	0.00015	0	0.000269841
108289	108385	0.0001	0	0.000269841
108385	108481	0.0001	0	0.000269841
108481	108577	0.000188889	0	0.000206349
108577	108673	0.000272222	0	6.34921e-05
108673	108769	0.000272222	0	6.34921e-05
108769	108865	0.000272222	0	0
108865	108961	0.000272222	0	0
108961	109057	0.000183333	0	6.34921e-05
109057	109153	5e-05	0	6.34921e-05
109153	109249	0.000116667	0	6.34921e-05
109249	109345	0.000116667	0	6.34921e-05
109345	109441	0.000116667	0	6.34921e-05
109441	109537	0.000116667	0	0
109537	109633	0.000255556	0	0
109633	109729	0.000188889	0	0
109729	109825	0.000188889	0	6.34921e-05
109825	109921	0.000288889	0	6.34921e-05
109921	110017	0.000288889	0	6.34921e-05
110017	110113	0.00015	0	6.34921e-05
110113	110209	0.0001	0	6.34921e-05
110209	110305	0.00015	0	0
110305	110401	5e-05	0	0
110401	110497	5e-05	0	0
110497	110593	5e-05	0	0
110593	110689	0.0001	0	0
110689	110785	5e-05	0	0
110785	110881	5e-05	0	0
110881	110977	5e-05	0	0
110977	111073	5e-05	0	0
111073	111169	0	0	0
111169	111265	0.000133333	0	0.000206349
111265	111361	0.000222222	0	0.000206349
111361	111457	0.000222222	0	0.000206349
111457	111553	0.000222222	0	0.000206349
111553	111649	0.000422222	0	0.000206349
111649	111745	0.000288889	0.000444444	0
111745	111841	0.000388889	0.000444444	0
111841	111937	0.000477778	0.000444444	0
111937	112033	0.000616667	0.000444444	0
112033	112129	0.000955556	0.000444444	0.000333333
112129	112225	0.00113889	0	0.000333333
112225	112321	0.00095	0	0.000333333
112321	112417	0.000911111	0	0.000333333
112417	112513	0.000772222	0	0.000460317
112513	112609	0.000283333	0	0.000126984
112609	112705	0.00015	0	0.000126984
112705	112801	0.00015	0	0.000190476
112801	112897	0.000238889	0	0.000190476
112897	112993	0.000288889	0	6.34921e-05
112993	113089	0.000238889	0	6.34921e-05
113089	113185	0.000238889	0	6.34921e-05
113185	113281	0.000238889	0	0
113281	113377	0.0001	0	0
113377	113473	5e-05	0.000444444	0
113473	113569	0.000694444	0.000444444	0
113569	113665	0.000694444	0.000444444	0
113665	113761	0.000744444	0.000444444	0
113761	113857	0.000883333	0.000888889	0
113857	113953	0.000883333	0.000444444	0
113953	114049	0.000372222	0.000444444	0
114049	114145	0.000411111	0.000444444	0
114145	114241	0.000461111	0.000444444	0
114241	114337	0.000372222	0	6.34921e-05
114337	114433	0.000372222	0	6.34921e-05
114433	114529	0.000238889	0.000444444	6.34921e-05
114529	114625	0.000238889	0.000444444	6.34921e-05
114625	114721	0.00105	0.000444444	0.000365079
114721	114817	0.00185556	0.000444444	0.000365079
114817	114913	0.00199444	0.000888889	0.000587302
114913	115009	0.00269444	0.000444444	0.000730159
115009	115105	0.00349444	0.000444444	0.000968254
115105	115201	0.003	0.000888889	0.000666667
115201	115297	0.00241667	0.00133333	0.00111111
115297	115393	0.00275556	0.00133333	0.00147619
115393	115489	0.00237778	0.00133333	0.00133333
115489	115585	0.00198333	0.00133333	0.00109524
115585	115681	0.00166667	0.00133333	0.00109524
115681	115777	0.00199444	0.000888889	0.000650794
115777	115873	0.00175	0.00133333	0.000126984
115873	115969	0.00181111	0.00177778	0.000126984
115969	116065	0.00172222	0.00177778	0.000126984
116065	116161	0.00203889	0.00133333	0.000190476
116161	116257	0.00167778	0.00133333	0.000238095
116257	116353	0.00157778	0.000444444	0.000174603
116353	116449	0.00156667	0	0.000174603
116449	116545	0.00133889	0.000888889	0.000174603
116545	116641	0.00142778	0.000888889	0.000174603
116641	116737	0.00178889	0.00133333	0.000126984
116737	116833	0.00221667	0.00133333	0.000190476
116833	116929	0.00252778	0.00133333	0.000365079
116929	117025	0.00280556	0.000444444	0.000603175
117025	117121	0.00294444	0.000444444	0.000539683
117121	117217	0.00292778	0	0.000698413
117217	117313	0.00278889	0	0.000698413
117313	117409	0.00341667	0	0.000634921
117409	117505	0.00327778	0	0.000396825
117505	117601	0.00318889	0.000444444	0.000539683
117601	117697	0.00327222	0.000888889	0.00031746
117697	117793	0.00335	0.000888889	0.000365079
117793	117889	0.00273333	0.000888889	0.000380952
117889	117985	0.00275556	0.000888889	0.00068254
117985	118081	0.00282222	0.000888889	0.000539683
118081	118177	0.00285	0.000888889	0.000603175
118177	118273	0.00279444	0.00133333	0.000698413
118273	118369	0.00280556	0.00133333	0.000634921
118369	118465	0.00357778	0.00222222	0.000571429
118465	118561	0.00350556	0.00177778	0.000571429
118561	118657	0.00308889	0.00133333	0.000571429
118657	118753	0.00302222	0.00133333	0.000365079
118753	118849	0.00255556	0.00177778	0.000428571
118849	118945	0.00130556	0.000888889	0.000190476
118945	119041	0.000977778	0.00177778	0.00047619
119041	119137	0.00102778	0.00177778	0.000555556
119137	119233	0.0012	0.00177778	0.000714286
119233	119329	0.00167778	0.00177778	0.000587302
119329	119425	0.00176667	0.00222222	0.000587302
119425	119521	0.0018	0.00133333	0.00047619
119521	119617	0.00152222	0.00133333	0.000333333
119617	119713	0.000972222	0.000888889	0.000444444
119713	119809	0.00122778	0.00222222	0.000777778
119809	119905	0.00163889	0.00177778	0.00109524
119905	120001	0.00205	0.00177778	0.00107937
120001	120097	0.00213889	0.00177778	0.00107937
120097	120193	0.00258889	0.00222222	0.000809524
120193	120289	0.00216111	0.000888889	0.00068254
120289	120385	0.00185	0.00133333	0.000428571
120385	120481	0.00146111	0.00133333	0.000333333
120481	120577	0.00167778	0.00133333	0.000396825
120577	120673	0.00151111	0.000888889	0.000396825
120673	120769	0.00143333	0.000888889	0.000190476
120769	120865	0.00169444	0.000888889	0.000190476
120865	120961	0.00182778	0.000444444	0.00031746
120961	121057	0.00197222	0.000444444	0.000253968
121057	121153	0.00173333	0.000444444	0.00031746
121153	121249	0.00203333	0.000888889	0.00052381
121249	121345	0.00195	0.000444444	0.000460317
121345	121441	0.00153889	0.000444444	0.000269841
121441	121537	0.00122778	0.000444444	0.000333333
121537	121633	0.00123333	0.000444444	0.000269841
121633	121729	0.00107778	0	0.000126984
121729	121825	0.000983333	0	0.000301587
121825	121921	0.00148333	0	0.000301587
121921	122017	0.00181111	0	0.000301587
122017	122113	0.00195	0	0.00052381
122113	122209	0.00198889	0	0.000460317
122209	122305	0.00157778	0.000444444	0.000285714
122305	122401	0.00107778	0.000444444	0.000285714
122401	122497	0.00065	0.000444444	0.000349206
122497	122593	0.000472222	0.000444444	0.000396825
122593	122689	0.0002	0.000444444	0.000396825
122689	122785	0.000572222	0	0.000396825
122785	122881	0.000983333	0	0.000460317
122881	122977	0.00144444	0	0.000396825
122977	123073	0.00139444	0	0.000126984
123073	123169	0.00174444	0	0.000190476
123169	123265	0.00141111	0	0.000380952
123265	123361	0.00132778	0	0.00031746
123361	123457	0.00181111	0	0.00068254
123457	123553	0.00212778	0	0.000904762
123553	123649	0.00186111	0	0.00084127
123649	123745	0.00177222	0	0.000650794
123745	123841	0.00167222	0	0.000714286
123841	123937	0.00136667	0	0.000285714
123937	124033	0.00137222	0	0.000126984
124033	124129	0.00166111	0	0.000333333
124129	124225	0.00216111	0	0.000333333
124225	124321	0.00236111	0.000444444	0.000444444
124321	124417	0.00238889	0.000444444	0.000444444
124417	124513	0.00240556	0.00133333	0.000380952
124513	124609	0.00272778	0.00133333	0.000174603
124609	124705	0.00277778	0.00177778	0.000507937
124705	124801	0.00272778	0.00133333	0.000333333
124801	124897	0.00227778	0.00133333	0.00052381
124897	124993	0.00207778	0.000444444	0.000587302
124993	125089	0.00196667	0.000888889	0.000698413
125089	125185	0.00165556	0.000444444	0.000428571
125185	125281	0.00216667	0.000444444	0.000555556
125281	125377	0.00218889	0.000444444	0.000428571
125377	125473	0.00244444	0.000444444	0.000492063
125473	125569	0.0026	0	0.000380952
125569	125665	0.00296667	0.000444444	0.00031746
125665	125761	0.00259444	0.000888889	0.00031746
125761	125857	0.00255556	0.000888889	0.000460317
125857	125953	0.00244444	0.00177778	0.000333333
125953	126049	0.00192778	0.00177778	0.000333333
126049	126145	0.00174444	0.00133333	0.000444444
126145	126241	0.00155556	0.000888889	0.000380952
126241	126337	0.00158333	0.000888889	0.000412698
126337	126433	0.00229444	0.000444444	0.000412698
126433	126529	0.00234444	0.000444444	0.000412698
126529	126625	0.00206667	0.000444444	0.000365079
126625	126721	0.00223889	0.000444444	0.000365079
126721	126817	0.0025	0.000444444	0.000126984
126817	126913	0.00176111	0	0.000190476
126913	127009	0.00200556	0	0.000253968
127009	127105	0.00200556	0	0.000301587
127105	127201	0.00199444	0	0.000238095
127201	127297	0.00168889	0	0.000301587
127297	127393	0.0013	0	0.000365079
127393	127489	0.00137222	0	0.000301587
127489	127585	0.00151667	0	0.000253968
127585	127681	0.00126667	0	0.000365079
127681	127777	0.00164444	0	0.000365079
127777	127873	0.00183333	0.000444444	0.000238095
127873	127969	0.0017	0.000888889	0.000238095
127969	128065	0.00182778	0.00133333	0.000285714
128065	128161	0.00207222	0.00222222	0.000365079
128161	128257	0.00201111	0.00266667	0.000301587
128257	128353	0.00255	0.00222222	0.000555556
128353	128449	0.00309444	0.00177778	0.000555556
128449	128545	0.00286667	0.00177778	0.000444444
128545	128641	0.00332222	0.000888889	0.000380952
128641	128737	0.00345	0.000888889	0.000793651
128737	128833	0.00330556	0.00133333	0.000714286
128833	128929	0.00325	0.00177778	0.000714286
128929	129025	0.00306667	0.00133333	0.000777778
129025	129121	0.00286667	0.00133333	0.000650794
129121	129217	0.00278889	0.000888889	0.000238095
129217	129313	0.00365556	0.000444444	6.34921e-05
129313	129409	0.00391111	0.000888889	0.000126984
129409	129505	0.00422778	0.000888889	0.000396825
129505	129601	0.0041	0.000888889	0.000730159
129601	129697	0.004	0.00133333	0.000952381
129697	129793	0.00386111	0.00133333	0.00101587
129793	129889	0.00385	0.000444444	0.00101587
129889	129985	0.00396111	0.000888889	0.00068254
129985	130081	0.00362778	0.00133333	0.000412698
130081	130177	0.00396111	0.000888889	0.000349206
130177	130273	0.00352778	0.000888889	0.000285714
130273	130369	0.00312222	0.000888889	0.000365079
130369	130465	0.00292778	0.000444444	0.000428571
130465	130561	0.00422222	0.000444444	0.000539683
130561	130657	0.00497222	0.000888889	0.000380952
130657	130753	0.00478889	0.000888889	0.000603175
130753	130849	0.00526111	0.00133333	0.000587302
130849	130945	0.00515	0.00133333	0.000634921
130945	131041	0.00419444	0.000888889	0.000460317
131041	131137	0.00383333	0.000444444	0.00068254
131137	131233	0.00410556	0.000444444	0.000460317
131233	131329	0.00377778	0	0.000333333
131329	131425	0.00350556	0	0.000222222
131425	131521	0.00375	0	0.000333333
131521	131617	0.00331667	0	0.000111111
131617	131713	0.00302778	0.000444444	0.000238095
131713	131809	0.00347778	0.000444444	0.00047619
131809	131905	0.00389444	0.000444444	0.000603175
131905	132001	0.00452222	0.000444444	0.000730159
132001	132097	0.00435556	0.000444444	0.000920635
132097	132193	0.00379444	0.000444444	0.000793651
132193	132289	0.00268889	0.000444444	0.000555556
132289	132385	0.00209444	0.000888889	0.000428571
132385	132481	0.000755556	0.000888889	0.000253968
132481	132577	0.000405556	0.000888889	6.34921e-05
132577	132673	0.000238889	0.000444444	6.34921e-05
132673	132769	0.000372222	0.000444444	6.34921e-05
132769	132865	0.000511111	0	6.34921e-05
132865	132961	0.000461111	0.000444444	0
132961	133057	0.000461111	0.000444444	0
133057	133153	0.000744444	0.000444444	0
133153	133249	0.000883333	0.000444444	0
133249	133345	0.000744444	0.000888889	0
133345	133441	0.000694444	0.000444444	0
133441	133537	0.000644444	0.000444444	0
133537	133633	0.000322222	0.000444444	0
133633	133729	5e-05	0.000444444	0
133729	133825	0.0001	0	0
133825	134993	0.000238889	0	0
134993	134993	0	0	0
