# Supplementary material for: Decoding Evolution of Rubioideae: Plastomes Reveal Sweet Secrets of Codon Usage, Diagnostides, and Superbarcoding
Source: Genes (Basel). 2024 Apr 27;15(5):562. doi: 10.3390/genes15050562 (PMC11121115; doi:10.3390/genes15050562)
Supplement: Supplementary file 1 [file genes-15-00562-s001.zip › supplementary/Table S9.xlsx]

## Sheet: Sheet 1
Beginning	End	Percentage (%)	Gene name
439	1500	2.26202	psbA
2037	3554	7.31707	matK
5207	6628	4.5283	rps16
8733	8918	3.24324	psbK
9382	9492	0.909091	psbI
11763	13280	4.15293	atpA
13336	14614	3.87324	atpF
14937	15182	2.44898	atpH
16395	17129	2.86104	atpI
17359	18069	2.8169	rps2
18329	22510	4.13777	rpoC2
22680	25506	3.59922	rpoC1
25533	28745	3.11333	rpoB
30580	30669	1.1236	petN
31535	31639	2.88462	psbM
35696	36757	2.07352	psbD
36705	38126	2.46305	psbC
38876	39064	2.65957	psbZ
39865	40167	2.31788	rps14
40298	42502	2.58621	psaB
42528	44780	1.95382	psaA
45679	48021	2.18254	ycf3
48754	49359	2.80992	rps4
52762	53238	3.9916	ndhJ
53381	54070	2.46734	ndhK
54128	54490	2.48619	ndhC
56136	56534	4.77387	atpE
56531	58021	3.15436	atpB
58592	60050	4.38957	rbcL
60732	62246	6.47292	accD
63000	63110	1.81818	psaI
63610	64140	3.20755	ycf4
64993	65685	3.90173	cemA
65977	66936	3.02398	petA
68076	68198	1.63934	psbJ
68474	68593	0.840336	psbF
68603	68854	1.19522	psbE
69756	69851	1.05263	petL
70049	70162	2.65487	petG
71035	71169	2.23881	psaJ
72115	72423	3.57143	rps18
72668	73054	2.59067	rpl20
73843	103159	2.45015	rps12
73843	73956	2.45015	rps12
74092	76479	4.7619	clpP
76951	78477	2.88336	psbB
78735	78836	0.990099	psbT
78903	79034	1.52672	psbN
79156	79377	4.0724	psbH
79969	80965	2.47678	petB
81148	82291	2.079	petD
82461	83471	2.77228	rpoA
83546	83953	3.6855	rps11
84104	84217	4.42478	rpl36
84944	85348	1.9802	rps8
85534	85902	2.98913	rpl14
86039	87521	3.4398	rpl16
87661	88317	3.20122	rps3
88302	88742	4.09091	rpl22
88809	89087	4.31655	rps19
89108	90590	0.607533	rpl2
90609	90890	0.355872	rpl23
91227	98093	1.09234	ycf2
99339	101555	0.849118	ndhB
101856	102323	0.428266	rps7
113568	115484	5.96263	ycf1
115461	117713	5.90586	ndhF
118546	118707	3.72671	rpl32
119601	120575	3.28542	ccsA
120862	122319	4.11805	ndhD
122472	122717	3.26531	psaC
123032	123341	1.61812	ndhE
123451	123981	3.39623	ndhG
124417	124920	3.77734	ndhI
125008	127332	6.82657	ndhA
127349	128530	4.74174	ndhH
128661	128915	3.54331	rps15
129355	134986	5.96263	ycf1
